# Supplementary material for: Crystal structures of bis­[4-(di­methyl­amino)­pyridinium] tetra­kis­(thio­cyanato-κN)manganate(II) and tris­[4-(di­methyl­amino)­pyridinium] penta­kis(thio­cyanato-κN)manganate(II)
Source: Acta Crystallogr E Crystallogr Commun. 2018 Jan 1;74(Pt 1):15–20. doi: 10.1107/S2056989017017510 (PMC5778477; doi:10.1107/S2056989017017510)
Supplement: Supplementary file 1 [file e-74-00015-sup1.cif]

##############################################################################
#                                                                            #
# This CIF contains the data in a paper accepted for publication in          #
# Acta Crystallographica Section E. It conforms to the requirements of       #
# Notes for Authors for Acta Crystallographica Section E, and has been       #
# peer reviewed under the auspices of the IUCr Commission on Journals.       #
#                                                                            #
# Full details of the Crystallographic Information File format               #
# are given in the paper "The Crystallographic Information File (CIF):       #
# a New Standard Archive File for Crystallography" by S. R. Hall, F. H.      #
# Allen and I. D. Brown [Acta Cryst. (1991), A47, 655-685].                  #
#                                                                            #
# The current version of the core CIF dictionary is obtainable from          #
# ftp://ftp.iucr.org/pub/cif_core.dic.                                       #
#                                                                            #
# Software is freely available for graphical display of the structure(s)     #
# in this CIF. For information consult the CIF software page                 #
# http://www.iucr.org/resources/cif/software.                                #
#                                                                            #
# This file may be used for bona fide research purposes within the           #
# scientific community so long as proper attribution is given to the journal # 
# article from which it was obtained.                                        #
#                                                                            #
##############################################################################
data_Compound1
_database_code_depnum_ccdc_archive 'CCDC 1589469'
_audit_creation_method     SHELXL-2014
_journal_date_recd_electronic     2017-11-25
_journal_date_accepted     2017-12-06
_journal_name_full     'Acta Crystallographica, Section E'
_journal_year     2018
_journal_volume     74
_journal_issue      1
_journal_page_first     15
_journal_page_last     20
_journal_paper_category     GM
_journal_paper_doi     10.1107/S2056989017017510
_journal_coeditor_code     WM5426
_publ_contact_author_name     'Christian Naether'
_publ_contact_author_address
;
Institut f\"ur Anorganische Chemie
Christian-Albrechts-Universit\"at Kiel
Max-Eyth Strasse 2
D-24118 Kiel
Germany
;
_publ_contact_author_email     'cnaether@ac.uni-kiel.de'
_publ_contact_author_fax     ?
_publ_contact_author_phone     ?
_publ_section_title
;
Crystal structures of bis[4-(dimethylamino)pyridinium]
tetrakis(thiocyanato-\k<i>N</i>)manganate(II) and
tris[4-(dimethylamino)pyridinium]
pentakis(thiocyanato-\k<i>N</i>)manganate(II)
;
loop_
    _publ_author_name
    _publ_author_footnote
    _publ_author_address
    'Neumann, Tristan' .
;
Institut f\"ur Anorganische Chemie
Christian-Albrechts-Universit\"at Kiel
Max-Eyth Strasse 2
D-24118 Kiel
Germany
;
    'Jess, Inke' .
;
Institut f\"ur Anorganische Chemie
Christian-Albrechts-Universit\"at Kiel
Max-Eyth Strasse 2
D-24118 Kiel
Germany
;
    'N\"ather, Christian' .
;
Institut f\"ur Anorganische Chemie
Christian-Albrechts-Universit\"at Kiel
Max-Eyth Strasse 2
D-24118 Kiel
Germany
;
_publ_section_synopsis
;
The crystal structures of the title salts consist of discrete anionic complexes,
in which the Mn^II^ atom is either in a distorted tetrahedral or a
trigonal--bipyramidal coordination environment by terminal N-bonding
thiocyanate ligands. The complex anions are charge-balanced by two or three
4-(dimethylamino)pyridinium cations.
;
_chemical_name_systematic
;
Bis[4-(dimethylamino)pyridinium]
tetrakis(thiocyanato-\k<i>N</i>)manganate(II)
;
_chemical_name_common     ?
_chemical_formula_moiety     '2(C7 H11 N2 +), C4 Mn N4 S4 2-'
_chemical_formula_sum     'C18 H22 Mn N8 S4'
_chemical_formula_iupac     '(C7 H11 N2)2 [Mn (N C S)4]'
_chemical_formula_weight     533.61
_chemical_melting_point     ?
_shelx_space_group_comment
;
The symmetry employed for this shelxl refinement is uniquely defined
by the following loop, which should always be used as a source of
symmetry information in preference to the above space-group names.
They are only intended as comments.
;
_space_group_crystal_system     triclinic
_space_group_name_H-M_alt     'P -1'
_space_group_name_Hall     '-P 1'
loop_
    _space_group_symop_operation_xyz
    'x, y, z'
    '-x, -y, -z'
_cell_length_a     8.5079(4)
_cell_length_b     10.4356(5)
_cell_length_c     14.9899(7)
_cell_angle_alpha     93.748(4)
_cell_angle_beta     90.464(4)
_cell_angle_gamma     112.585(3)
_cell_volume     1225.39(10)
_cell_formula_units_Z     2
_cell_measurement_reflns_used     17932
_cell_measurement_theta_min     2.119
_cell_measurement_theta_max     26.999
_cell_measurement_temperature     170(2)
_exptl_crystal_description     block
_exptl_crystal_colour     colorless
_exptl_crystal_size_max     0.22
_exptl_crystal_size_mid     0.12
_exptl_crystal_size_min     0.06
_exptl_crystal_density_diffrn     1.446
_exptl_crystal_density_meas     ?
_exptl_crystal_density_method     ?
_exptl_crystal_F_000     550
_exptl_absorpt_coefficient_mu     0.902
_exptl_absorpt_correction_type     numerical
_exptl_absorpt_process_details
;
(X-SHAPE and X-RED32; Stoe & Cie, 2008)
;
_shelx_estimated_absorpt_T_min     ?
_shelx_estimated_absorpt_T_max     ?
_exptl_absorpt_correction_T_min     0.5929
_exptl_absorpt_correction_T_max     0.9149
_exptl_special_details     ?
_diffrn_ambient_temperature     170(2)
_diffrn_radiation_type     MoK\a
_diffrn_radiation_wavelength     0.71073
_diffrn_measurement_device_type     'Stoe IPDS-2'
_diffrn_measurement_method     'omega scans'
_diffrn_detector_area_resol_mean     ?
_diffrn_reflns_number     17932
_diffrn_reflns_av_R_equivalents     0.0460
_diffrn_reflns_theta_min     2.119
_diffrn_reflns_theta_max     26.999
_diffrn_reflns_theta_full     25.242
_diffrn_measured_fraction_theta_max     0.998
_diffrn_measured_fraction_theta_full     0.997
_diffrn_reflns_limit_h_min     -10
_diffrn_reflns_limit_h_max     10
_diffrn_reflns_limit_k_min     -13
_diffrn_reflns_limit_k_max     13
_diffrn_reflns_limit_l_min     -19
_diffrn_reflns_limit_l_max     19
_refine_special_details     ?
_reflns_number_total     5342
_reflns_number_gt     4633
_reflns_threshold_expression     'I > 2\s(I)'
_refine_ls_structure_factor_coef     Fsqd
_refine_ls_matrix_type     full
_refine_ls_R_factor_all     0.0418
_refine_ls_R_factor_gt     0.0353
_refine_ls_wR_factor_gt     0.0944
_refine_ls_wR_factor_ref     0.0975
_refine_ls_goodness_of_fit_ref     1.061
_refine_ls_restrained_S_all     1.061
_refine_ls_number_reflns     5342
_refine_ls_number_parameters     285
_refine_ls_number_restraints     0
_refine_ls_hydrogen_treatment     constr
_refine_ls_weighting_scheme     calc
_refine_ls_weighting_details
              'w=1/[\s^2^(Fo^2^)+(0.0601P)^2^+0.0944P] where P=(Fo^2^+2Fc^2^)/3'
_atom_sites_solution_hydrogens     geom
_atom_sites_solution_primary     ?
_atom_sites_solution_secondary     ?
_refine_ls_shift/su_max     0.003
_refine_ls_shift/su_mean     0.000
_refine_diff_density_max     0.307
_refine_diff_density_min     -0.530
_refine_ls_extinction_method
;
SHELXL2014 (Sheldrick, 2015)
;
_refine_ls_extinction_coef     0.017(3)
_refine_ls_extinction_expression
                                  'Fc^*^=kFc[1+0.001xFc^2^\l^3^/sin(2\q)]^-1/4^'
loop_
    _atom_type_symbol
    _atom_type_description
    _atom_type_scat_dispersion_real
    _atom_type_scat_dispersion_imag
    _atom_type_scat_source
    'C' 'C' 0.0033 0.0016
                         'International Tables Vol C Tables 4.2.6.8 and 6.1.1.4'
    'H' 'H' 0.0000 0.0000
                         'International Tables Vol C Tables 4.2.6.8 and 6.1.1.4'
    'N' 'N' 0.0061 0.0033
                         'International Tables Vol C Tables 4.2.6.8 and 6.1.1.4'
    'S' 'S' 0.1246 0.1234
                         'International Tables Vol C Tables 4.2.6.8 and 6.1.1.4'
    'Mn' 'Mn' 0.3368 0.7283
                         'International Tables Vol C Tables 4.2.6.8 and 6.1.1.4'
_computing_data_collection
;
X-AREA (Stoe & Cie, 2008)
;
_computing_cell_refinement
;
X-AREA (Stoe & Cie, 2008)
;
_computing_data_reduction
;
X-AREA (Stoe & Cie, 2008)
;
_computing_structure_solution
;
SHELXS97 (Sheldrick, 2008)
;
_computing_structure_refinement
;
SHELXL2014 (Sheldrick, 2015)
;
_computing_molecular_graphics
;
XP in SHELXTL (Sheldrick, 2008) and DIAMOND (Brandenburg, 1999)
;
_computing_publication_material
;
publCIF (Westrip, 2010)
;
loop_
    _atom_site_type_symbol
    _atom_site_label
    _atom_site_fract_x
    _atom_site_fract_y
    _atom_site_fract_z
    _atom_site_U_iso_or_equiv
    _atom_site_adp_type
    _atom_site_calc_flag
    _atom_site_occupancy
    _atom_site_disorder_assembly
    _atom_site_disorder_group
    Mn Mn1 0.90952(3) 0.88265(3) 1.18620(2) 0.03782(10) Uani d 1 . .
    N N1 0.6639(2) 0.74716(16) 1.15632(11) 0.0426(3) Uani d 1 . .
    C C1 0.5334(2) 0.65751(19) 1.13644(12) 0.0388(4) Uani d 1 . .
    S S1 0.35333(7) 0.53200(6) 1.10859(4) 0.05316(15) Uani d 1 . .
    N N2 1.0772(2) 0.80600(17) 1.23903(11) 0.0451(4) Uani d 1 . .
    C C2 1.1541(2) 0.76211(19) 1.28340(12) 0.0402(4) Uani d 1 . .
    S S2 1.26376(9) 0.70138(7) 1.34362(4) 0.06153(18) Uani d 1 . .
    N N3 0.9843(2) 1.05670(15) 1.11196(10) 0.0415(3) Uani d 1 . .
    C C3 0.9911(2) 1.13584(17) 1.05982(12) 0.0356(3) Uani d 1 . .
    S S3 0.99897(6) 1.24678(4) 0.98674(3) 0.04241(13) Uani d 1 . .
    N N4 0.8810(2) 0.98070(17) 1.31098(11) 0.0470(4) Uani d 1 . .
    C C4 0.8722(2) 1.04124(18) 1.37713(13) 0.0400(4) Uani d 1 . .
    S S4 0.85130(7) 1.12578(5) 1.46840(3) 0.05017(14) Uani d 1 . .
    N N11 0.6345(2) 1.00661(18) 0.90468(12) 0.0496(4) Uani d 1 . .
    H H11A 0.7252 1.0809 0.9219 0.060 Uiso calc 1 . .
    C C11 0.5288(3) 1.0139(2) 0.84009(15) 0.0488(5) Uani d 1 . .
    H H11 0.5525 1.0994 0.8137 0.059 Uiso calc 1 . .
    C C12 0.3886(2) 0.90088(19) 0.81197(14) 0.0427(4) Uani d 1 . .
    H H12 0.3155 0.9081 0.7660 0.051 Uiso calc 1 . .
    C C13 0.3498(2) 0.77195(18) 0.85038(12) 0.0370(4) Uani d 1 . .
    C C14 0.4655(2) 0.7706(2) 0.91879(13) 0.0441(4) Uani d 1 . .
    H H14 0.4458 0.6875 0.9474 0.053 Uiso calc 1 . .
    C C15 0.6036(3) 0.8871(2) 0.94344(14) 0.0498(5) Uani d 1 . .
    H H15 0.6802 0.8844 0.9890 0.060 Uiso calc 1 . .
    N N12 0.2129(2) 0.65910(15) 0.82409(11) 0.0418(3) Uani d 1 . .
    C C16 0.0935(3) 0.6621(2) 0.75498(14) 0.0514(5) Uani d 1 . .
    H H16A 0.0405 0.7267 0.7753 0.077 Uiso calc 1 . .
    H H16B 0.0053 0.5686 0.7429 0.077 Uiso calc 1 . .
    H H16C 0.1545 0.6930 0.7002 0.077 Uiso calc 1 . .
    C C17 0.1683(3) 0.5301(2) 0.86837(16) 0.0534(5) Uani d 1 . .
    H H17A 0.2515 0.4884 0.8543 0.080 Uiso calc 1 . .
    H H17B 0.0544 0.4651 0.8473 0.080 Uiso calc 1 . .
    H H17C 0.1691 0.5500 0.9332 0.080 Uiso calc 1 . .
    N N21 0.2097(2) 0.34211(19) 0.56590(13) 0.0546(4) Uani d 1 . .
    H H21A 0.1323 0.2595 0.5488 0.066 Uiso calc 1 . .
    C C21 0.3276(3) 0.3541(2) 0.62914(15) 0.0523(5) Uani d 1 . .
    H H21 0.3262 0.2730 0.6550 0.063 Uiso calc 1 . .
    C C22 0.4485(3) 0.4792(2) 0.65702(13) 0.0465(4) Uani d 1 . .
    H H22 0.5300 0.4850 0.7024 0.056 Uiso calc 1 . .
    C C23 0.4545(2) 0.60157(19) 0.61898(12) 0.0389(4) Uani d 1 . .
    C C24 0.3267(3) 0.5837(2) 0.55258(14) 0.0483(4) Uani d 1 . .
    H H24 0.3240 0.6623 0.5250 0.058 Uiso calc 1 . .
    C C25 0.2088(3) 0.4556(2) 0.52819(15) 0.0550(5) Uani d 1 . .
    H H25 0.1237 0.4454 0.4837 0.066 Uiso calc 1 . .
    N N22 0.5730(2) 0.72629(17) 0.64412(12) 0.0487(4) Uani d 1 . .
    C C26 0.7061(3) 0.7430(3) 0.71058(18) 0.0656(6) Uani d 1 . .
    H H26A 0.6552 0.6923 0.7626 0.098 Uiso calc 1 . .
    H H26B 0.7660 0.8420 0.7292 0.098 Uiso calc 1 . .
    H H26C 0.7870 0.7061 0.6847 0.098 Uiso calc 1 . .
    C C27 0.5877(4) 0.8505(2) 0.59983(18) 0.0678(7) Uani d 1 . .
    H H27A 0.6025 0.8358 0.5357 0.102 Uiso calc 1 . .
    H H27B 0.6864 0.9301 0.6255 0.102 Uiso calc 1 . .
    H H27C 0.4842 0.8691 0.6085 0.102 Uiso calc 1 . .
loop_
    _atom_site_aniso_label
    _atom_site_aniso_U_11
    _atom_site_aniso_U_22
    _atom_site_aniso_U_33
    _atom_site_aniso_U_12
    _atom_site_aniso_U_13
    _atom_site_aniso_U_23
    Mn1 0.03611(17) 0.03304(15) 0.04112(17) 0.00946(11) -0.00592(11) 0.00585(11)
    N1 0.0365(8) 0.0408(8) 0.0474(9) 0.0115(7) -0.0022(7) 0.0034(6)
    C1 0.0397(10) 0.0410(9) 0.0364(9) 0.0158(8) -0.0009(7) 0.0064(7)
    S1 0.0411(3) 0.0541(3) 0.0484(3) 0.0003(2) -0.0078(2) 0.0083(2)
    N2 0.0444(9) 0.0483(9) 0.0439(8) 0.0191(7) -0.0069(7) 0.0058(7)
    C2 0.0434(10) 0.0411(9) 0.0353(9) 0.0162(8) -0.0011(7) -0.0007(7)
    S2 0.0784(4) 0.0761(4) 0.0476(3) 0.0500(3) -0.0149(3) 0.0008(3)
    N3 0.0451(9) 0.0358(7) 0.0408(8) 0.0126(6) -0.0011(7) 0.0028(6)
    C3 0.0335(9) 0.0313(8) 0.0382(9) 0.0088(6) -0.0014(7) -0.0010(7)
    S3 0.0471(3) 0.0316(2) 0.0448(3) 0.01048(18) -0.00020(19) 0.00712(17)
    N4 0.0538(10) 0.0439(8) 0.0413(9) 0.0171(7) -0.0050(7) 0.0015(7)
    C4 0.0387(9) 0.0323(8) 0.0438(10) 0.0070(7) -0.0065(7) 0.0091(7)
    S4 0.0552(3) 0.0454(3) 0.0440(3) 0.0139(2) -0.0023(2) -0.0027(2)
    N11 0.0346(8) 0.0458(9) 0.0599(10) 0.0069(7) 0.0021(7) -0.0013(8)
    C11 0.0402(10) 0.0386(9) 0.0672(13) 0.0135(8) 0.0091(9) 0.0106(9)
    C12 0.0377(10) 0.0396(9) 0.0523(11) 0.0153(8) 0.0011(8) 0.0114(8)
    C13 0.0351(9) 0.0358(8) 0.0412(9) 0.0143(7) 0.0033(7) 0.0051(7)
    C14 0.0408(10) 0.0472(10) 0.0451(10) 0.0165(8) 0.0008(8) 0.0107(8)
    C15 0.0396(10) 0.0616(12) 0.0461(10) 0.0171(9) -0.0024(8) 0.0052(9)
    N12 0.0430(9) 0.0338(7) 0.0458(8) 0.0117(6) -0.0038(7) 0.0043(6)
    C16 0.0472(11) 0.0502(11) 0.0503(11) 0.0124(9) -0.0109(9) 0.0003(9)
    C17 0.0568(13) 0.0335(9) 0.0645(13) 0.0108(8) -0.0009(10) 0.0085(9)
    N21 0.0515(10) 0.0440(9) 0.0579(11) 0.0078(8) 0.0016(8) -0.0020(8)
    C21 0.0605(13) 0.0422(10) 0.0512(11) 0.0154(9) 0.0049(10) 0.0108(8)
    C22 0.0476(11) 0.0489(10) 0.0439(10) 0.0185(9) -0.0011(8) 0.0124(8)
    C23 0.0360(9) 0.0418(9) 0.0379(9) 0.0132(7) 0.0029(7) 0.0063(7)
    C24 0.0536(12) 0.0473(10) 0.0469(10) 0.0227(9) -0.0086(9) 0.0039(8)
    C25 0.0521(12) 0.0583(12) 0.0535(12) 0.0220(10) -0.0133(10) -0.0056(10)
    N22 0.0433(9) 0.0448(9) 0.0498(9) 0.0073(7) -0.0026(7) 0.0083(7)
    C26 0.0434(12) 0.0719(15) 0.0663(15) 0.0060(11) -0.0124(11) 0.0028(12)
    C27 0.0812(17) 0.0412(11) 0.0683(15) 0.0083(11) 0.0008(13) 0.0123(10)
_geom_special_details
;
 All esds (except the esd in the dihedral angle between two l.s. planes)
 are estimated using the full covariance matrix.  The cell esds are taken
 into account individually in the estimation of esds in distances, angles
 and torsion angles; correlations between esds in cell parameters are only
 used when they are defined by crystal symmetry.  An approximate (isotropic)
 treatment of cell esds is used for estimating esds involving l.s. planes.
;
loop_
    _geom_bond_atom_site_label_1
    _geom_bond_atom_site_label_2
    _geom_bond_site_symmetry_2
    _geom_bond_distance
    _geom_bond_publ_flag
    Mn1 N1 . 2.0495(17) y
    Mn1 N2 . 2.0600(16) y
    Mn1 N3 . 2.0810(16) y
    Mn1 N4 . 2.1336(17) y
    N1 C1 . 1.165(2) ?
    C1 S1 . 1.6169(19) ?
    N2 C2 . 1.159(2) ?
    C2 S2 . 1.6133(19) ?
    N3 C3 . 1.159(2) ?
    C3 S3 . 1.6286(18) ?
    N4 C4 . 1.159(3) ?
    C4 S4 . 1.627(2) ?
    N11 C11 . 1.342(3) ?
    N11 C15 . 1.344(3) ?
    N11 H11A . 0.8800 ?
    C11 C12 . 1.356(3) ?
    C11 H11 . 0.9500 ?
    C12 C13 . 1.419(2) ?
    C12 H12 . 0.9500 ?
    C13 N12 . 1.333(2) ?
    C13 C14 . 1.420(3) ?
    C14 C15 . 1.354(3) ?
    C14 H14 . 0.9500 ?
    C15 H15 . 0.9500 ?
    N12 C16 . 1.455(2) ?
    N12 C17 . 1.458(2) ?
    C16 H16A . 0.9800 ?
    C16 H16B . 0.9800 ?
    C16 H16C . 0.9800 ?
    C17 H17A . 0.9800 ?
    C17 H17B . 0.9800 ?
    C17 H17C . 0.9800 ?
    N21 C21 . 1.339(3) ?
    N21 C25 . 1.348(3) ?
    N21 H21A . 0.8800 ?
    C21 C22 . 1.351(3) ?
    C21 H21 . 0.9500 ?
    C22 C23 . 1.416(3) ?
    C22 H22 . 0.9500 ?
    C23 N22 . 1.332(2) ?
    C23 C24 . 1.418(3) ?
    C24 C25 . 1.351(3) ?
    C24 H24 . 0.9500 ?
    C25 H25 . 0.9500 ?
    N22 C26 . 1.454(3) ?
    N22 C27 . 1.458(3) ?
    C26 H26A . 0.9800 ?
    C26 H26B . 0.9800 ?
    C26 H26C . 0.9800 ?
    C27 H27A . 0.9800 ?
    C27 H27B . 0.9800 ?
    C27 H27C . 0.9800 ?
loop_
    _geom_angle_atom_site_label_1
    _geom_angle_atom_site_label_2
    _geom_angle_atom_site_label_3
    _geom_angle_site_symmetry_1
    _geom_angle_site_symmetry_3
    _geom_angle
    _geom_angle_publ_flag
    N1 Mn1 N2 . . 118.35(7) y
    N1 Mn1 N3 . . 112.93(6) y
    N2 Mn1 N3 . . 123.57(7) y
    N1 Mn1 N4 . . 101.27(7) y
    N2 Mn1 N4 . . 93.83(7) y
    N3 Mn1 N4 . . 97.99(6) y
    C1 N1 Mn1 . . 171.10(15) ?
    N1 C1 S1 . . 179.42(18) ?
    C2 N2 Mn1 . . 166.86(16) ?
    N2 C2 S2 . . 178.85(18) ?
    C3 N3 Mn1 . . 164.22(15) ?
    N3 C3 S3 . . 179.51(17) ?
    C4 N4 Mn1 . . 175.99(16) ?
    N4 C4 S4 . . 177.36(18) ?
    C11 N11 C15 . . 120.80(18) ?
    C11 N11 H11A . . 119.6 ?
    C15 N11 H11A . . 119.6 ?
    N11 C11 C12 . . 120.89(18) ?
    N11 C11 H11 . . 119.6 ?
    C12 C11 H11 . . 119.6 ?
    C11 C12 C13 . . 120.75(18) ?
    C11 C12 H12 . . 119.6 ?
    C13 C12 H12 . . 119.6 ?
    N12 C13 C12 . . 122.07(16) ?
    N12 C13 C14 . . 122.04(16) ?
    C12 C13 C14 . . 115.89(17) ?
    C15 C14 C13 . . 120.35(18) ?
    C15 C14 H14 . . 119.8 ?
    C13 C14 H14 . . 119.8 ?
    N11 C15 C14 . . 121.32(19) ?
    N11 C15 H15 . . 119.3 ?
    C14 C15 H15 . . 119.3 ?
    C13 N12 C16 . . 121.63(16) ?
    C13 N12 C17 . . 121.40(16) ?
    C16 N12 C17 . . 116.78(16) ?
    N12 C16 H16A . . 109.5 ?
    N12 C16 H16B . . 109.5 ?
    H16A C16 H16B . . 109.5 ?
    N12 C16 H16C . . 109.5 ?
    H16A C16 H16C . . 109.5 ?
    H16B C16 H16C . . 109.5 ?
    N12 C17 H17A . . 109.5 ?
    N12 C17 H17B . . 109.5 ?
    H17A C17 H17B . . 109.5 ?
    N12 C17 H17C . . 109.5 ?
    H17A C17 H17C . . 109.5 ?
    H17B C17 H17C . . 109.5 ?
    C21 N21 C25 . . 120.47(18) ?
    C21 N21 H21A . . 119.8 ?
    C25 N21 H21A . . 119.8 ?
    N21 C21 C22 . . 121.43(19) ?
    N21 C21 H21 . . 119.3 ?
    C22 C21 H21 . . 119.3 ?
    C21 C22 C23 . . 120.43(19) ?
    C21 C22 H22 . . 119.8 ?
    C23 C22 H22 . . 119.8 ?
    N22 C23 C22 . . 122.04(17) ?
    N22 C23 C24 . . 121.91(17) ?
    C22 C23 C24 . . 116.06(18) ?
    C25 C24 C23 . . 120.49(18) ?
    C25 C24 H24 . . 119.8 ?
    C23 C24 H24 . . 119.8 ?
    N21 C25 C24 . . 121.1(2) ?
    N21 C25 H25 . . 119.4 ?
    C24 C25 H25 . . 119.4 ?
    C23 N22 C26 . . 121.46(18) ?
    C23 N22 C27 . . 121.96(18) ?
    C26 N22 C27 . . 116.23(19) ?
    N22 C26 H26A . . 109.5 ?
    N22 C26 H26B . . 109.5 ?
    H26A C26 H26B . . 109.5 ?
    N22 C26 H26C . . 109.5 ?
    H26A C26 H26C . . 109.5 ?
    H26B C26 H26C . . 109.5 ?
    N22 C27 H27A . . 109.5 ?
    N22 C27 H27B . . 109.5 ?
    H27A C27 H27B . . 109.5 ?
    N22 C27 H27C . . 109.5 ?
    H27A C27 H27C . . 109.5 ?
    H27B C27 H27C . . 109.5 ?
loop_
    _geom_hbond_atom_site_label_D
    _geom_hbond_atom_site_label_H
    _geom_hbond_atom_site_label_A
    _geom_hbond_site_symmetry_A
    _geom_hbond_distance_DH
    _geom_hbond_distance_HA
    _geom_hbond_distance_DA
    _geom_hbond_angle_DHA
    N11 H11A S3 . 0.88 2.45 3.3129(18) 166.0
    C12 H12 N4 2_677 0.95 2.67 3.548(2) 154.7
    C14 H14 S1 . 0.95 2.94 3.788(2) 149.1
    N21 H21A S4 1_444 0.88 2.51 3.2771(19) 146.5
    C21 H21 N4 2_667 0.95 2.64 3.440(3) 141.9
    C24 H24 S2 1_454 0.95 2.85 3.548(2) 131.4
_shelx_hkl_file
;
  -1   0   0  433.24   13.43   0
   1   0   0  412.45   11.72   0
   2   0   0  529.21   10.04   0
  -2   0   0  544.15   10.09   0
   3   0   0  296.35    6.90   0
  -3   0   0  305.29    6.92   0
  -4   0   0  931.38    8.66   0
   4   0   0  867.39    8.47   0
   5   0   0   51.78    4.51   0
  -5   0   0   52.68    4.47   0
   6   0   0   66.70    4.42   0
  -6   0   0   72.95    3.41   0
  -7   0   0    4.56    2.86   0
   7   0   0   11.23    4.02   0
  -8   0   0   80.31    3.94   0
  -9   0   0  180.38    5.75   0
 -10   0   0    7.56    5.42   0
 -10   1   0   49.86    5.63   0
   9  -1   0  261.88    6.21   0
  -9   1   0  325.08    6.44   0
  -8   1   0    3.49    3.21   0
   8  -1   0    3.85    4.06   0
  -7   1   0   10.89    4.24   0
   7  -1   0   11.07    2.95   0
  -6   1   0  185.33    4.18   0
   6  -1   0  167.85    4.05   0
   5  -1   0   72.58   10.65   0
   5  -1   0   60.00   10.52   0
   5  -1   0   63.40    4.67   0
  -5   1   0   79.09    4.78   0
   4  -1   0  473.62    6.99   0
   4  -1   0  469.09   13.36   0
  -4   1   0  492.84    7.04   0
   4  -1   0  460.11   12.99   0
   3  -1   0  113.20    8.44   0
   3  -1   0  116.16    9.10   0
  -3   1   0  124.40    6.11   0
   3  -1   0  113.20    5.86   0
   2  -1   0  868.27   16.65   0
  -2   1   0  965.97   12.31   0
   2  -1   0  928.28   18.23   0
   2  -1   0  952.64   12.50   0
   1  -1   0 1924.33   26.35   0
  -1   1   0 1937.20   21.10   0
   1  -1   0 1907.15   26.04   0
   1  -1   0 1980.56   21.58   0
   0   1   0  888.51   20.82   0
   0  -1   0  924.88   21.11   0
   0  -1   0  805.81   17.74   0
   0   1   0  848.25   19.29   0
  -2  -1   0 5581.91   24.78   0
  -3  -1   0  425.55   16.43   0
  -3  -1   0  467.93   17.83   0
  -3  -1   0  461.63    7.62   0
   4   1   0 1131.99    8.89   0
  -4  -1   0 1222.10    9.09   0
  -5  -1   0  423.49    6.24   0
  -6  -1   0  155.38    3.89   0
  -7  -1   0  163.42    4.37   0
  -8  -1   0  247.65    6.01   0
  -9  -1   0   68.39    5.43   0
 -10   2   0   70.91    5.34   0
  10  -2   0   45.99    5.10   0
  -9   2   0  166.11    5.39   0
   9  -2   0  140.98    5.38   0
  -8   2   0  220.31    5.50   0
   8  -2   0  202.01    5.46   0
  -7   2   0 1249.48    7.96   0
   7  -2   0 1138.43    7.99   0
   6  -2   0    2.33    2.99   0
   6  -2   0    1.01    5.82   0
  -6   2   0    7.10    4.38   0
   6  -2   0    1.91    5.81   0
   5  -2   0  169.56    5.13   0
   5  -2   0  175.73    7.37   0
   5  -2   0  178.18    7.69   0
  -5   2   0  189.77    5.14   0
  -4   2   0   89.95    3.81   0
   4  -2   0   84.77    4.94   0
   4  -2   0   88.65    7.28   0
   4  -2   0   83.97    6.75   0
   3  -2   0   20.71    5.98   0
  -3   2   0   21.14    5.03   0
   3  -2   0   17.69    5.99   0
   3  -2   0   23.17    5.22   0
  -2   2   0   15.51    4.92   0
   2  -2   0   18.31    6.67   0
   2  -2   0   17.87    7.19   0
   2  -2   0   16.42    4.99   0
   1  -2   0    3.12    8.17   0
   1  -2   0    0.01    7.82   0
  -1   2   0    0.05    5.23   0
   0   2   0  635.21   12.62   0
   0   2   0  647.79   13.57   0
   0  -2   0  644.89   13.40   0
   0  -2   0  628.78   12.69   0
  -1  -2   0 1222.43   15.47   0
   1   2   0 1191.50   15.41   0
  -2  -2   0    1.44    6.15   0
  -2  -2   0    0.85    5.53   0
  -3  -2   0 1065.18   10.18   0
  -3  -2   0 1081.13   15.93   0
  -3  -2   0 1115.57   15.79   0
  -4  -2   0 3187.63   31.13   0
  -4  -2   0 3147.70   31.08   0
  -4  -2   0 3344.18   14.76   0
  -5  -2   0  268.34    5.59   0
  -6  -2   0    6.83    4.25   0
  -7  -2   0    7.99    4.76   0
  -8  -2   0  221.79    5.97   0
  -9  -2   0   45.75    5.79   0
 -10   3   0   42.04    5.18   0
  10  -3   0   40.81    4.95   0
   9  -3   0   48.83    3.68   0
  -9   3   0   52.11    5.01   0
   8  -3   0   48.24    8.32   0
   8  -3   0   46.65    4.53   0
  -8   3   0   52.82    4.62   0
   8  -3   0   56.68    8.52   0
   7  -3   0  159.98    7.31   0
   7  -3   0  158.63    4.95   0
  -7   3   0  160.79    4.99   0
   7  -3   0  154.59    7.04   0
   6  -3   0   27.87    5.59   0
   6  -3   0   27.69    5.29   0
  -6   3   0   28.68    3.21   0
   6  -3   0   27.28    4.42   0
   5  -3   0  590.45    6.91   0
   5  -3   0  573.90    9.42   0
  -5   3   0  624.98    6.88   0
   5  -3   0  610.66   10.26   0
  -4   3   0 2638.69   13.11   0
   4  -3   0 2430.08   16.54   0
   4  -3   0 2518.28   13.40   0
   4  -3   0 2475.78   17.24   0
   3  -3   0    4.46    5.66   0
   3  -3   0    5.96    5.61   0
   3  -3   0    5.21    4.70   0
  -3   3   0    7.60    4.61   0
  -2   3   0  187.25    6.83   0
   2  -3   0  171.79    5.65   0
   2  -3   0  187.47    7.80   0
   2  -3   0  186.76    7.54   0
  -1   3   0  773.65   10.79   0
   1  -3   0  763.07   11.20   0
   1  -3   0  766.21   11.40   0
   0   3   0  184.05    7.37   0
   0  -3   0  201.48    7.70   0
   0  -3   0  175.52    7.35   0
   0   3   0  199.50    6.53   0
  -1  -3   0  213.11    8.21   0
  -1  -3   0  177.24    6.99   0
  -2  -3   0 3164.24   19.53   0
  -2  -3   0 3058.61   19.81   0
  -3  -3   0  186.99    6.09   0
  -3  -3   0  195.02    7.16   0
  -3  -3   0  183.91    7.46   0
  -4  -3   0  280.90    9.33   0
  -4  -3   0  279.08    9.18   0
  -4  -3   0  274.24    5.82   0
  -5  -3   0  288.31   11.48   0
  -5  -3   0  266.26   12.01   0
  -5  -3   0  305.59    5.95   0
  -6  -3   0    3.75    3.15   0
  -7  -3   0  200.38    5.91   0
  -8  -3   0   50.41    5.54   0
  10  -4   0   78.30    5.18   0
 -10   4   0   88.81    5.25   0
   9  -4   0    4.37    7.08   0
   9  -4   0    5.15    6.98   0
  -9   4   0    7.36    4.55   0
   9  -4   0    2.21    4.43   0
   8  -4   0   13.02    5.45   0
   8  -4   0    9.10    5.17   0
   8  -4   0   13.46    4.29   0
  -8   4   0   13.73    4.36   0
   7  -4   0  387.66    5.21   0
  -7   4   0  423.96    6.00   0
   7  -4   0  422.26    8.81   0
   7  -4   0  402.76    8.31   0
   6  -4   0  909.28    9.97   0
   6  -4   0  983.34    8.26   0
  -6   4   0  991.95    7.39   0
   6  -4   0  989.86   11.50   0
  -5   4   0    3.24    2.67   0
   5  -4   0    6.27    3.80   0
   5  -4   0    2.80    4.11   0
   5  -4   0    4.62    4.48   0
   4  -4   0 1136.89   11.05   0
   4  -4   0 1097.83    8.81   0
   4  -4   0 1066.33    9.88   0
  -4   4   0 1185.19    9.11   0
   3  -4   0 4030.20   19.01   0
  -3   4   0 4093.65   16.68   0
   3  -4   0 3987.70   18.72   0
   3  -4   0 3878.79   17.12   0
   2  -4   0  165.56    5.02   0
  -2   4   0  175.35    5.95   0
   2  -4   0  164.70    6.37   0
   2  -4   0  168.66    6.40   0
   1  -4   0  590.31    9.08   0
   1  -4   0  571.40    8.74   0
  -1   4   0  582.97    8.96   0
   0  -4   0   59.49    4.62   0
   0  -4   0   45.07    4.17   0
   0   4   0   55.74    6.30   0
  -1  -4   0 1048.43   10.11   0
  -1  -4   0 1135.35   11.99   0
  -1  -4   0 1105.63   10.76   0
  -2  -4   0  104.18    6.28   0
  -2  -4   0  102.21    5.47   0
  -2  -4   0  113.89    6.37   0
  -3  -4   0  118.30    5.47   0
  -3  -4   0  112.66    5.57   0
  -3  -4   0  120.03    6.31   0
  -4  -4   0   88.15    5.07   0
  -4  -4   0   75.74    6.15   0
  -4  -4   0   81.45    6.20   0
  -5  -4   0  566.42   11.81   0
  -5  -4   0  609.61    7.79   0
  -5  -4   0  580.01   11.18   0
  -6  -4   0  433.21    7.42   0
  -7  -4   0    2.59    3.88   0
  -8  -4   0   96.90    6.13   0
  10  -5   0   -1.81    3.27   0
  10  -5   0    2.88    6.91   0
  10  -5   0    2.31    6.63   0
 -10   5   0    0.16    4.70   0
   9  -5   0    4.49    5.54   0
   9  -5   0    5.34    4.39   0
   9  -5   0    4.96    5.35   0
  -9   5   0    3.68    3.15   0
   8  -5   0   33.69    4.50   0
   8  -5   0   33.04    5.50   0
   8  -5   0   39.35    5.65   0
  -8   5   0   33.31    4.59   0
   7  -5   0    9.48    4.30   0
  -7   5   0   11.86    4.32   0
   7  -5   0   11.16    4.59   0
   7  -5   0   12.48    4.34   0
   6  -5   0  329.50    6.72   0
  -6   5   0  353.73    4.99   0
   6  -5   0  342.94    6.01   0
   6  -5   0  356.53    7.26   0
   5  -5   0   49.41    4.77   0
   5  -5   0   44.92    3.30   0
  -5   5   0   52.61    3.29   0
   5  -5   0   51.49    4.77   0
   4  -5   0   20.17    4.72   0
   4  -5   0   21.75    4.77   0
   4  -5   0   15.04    4.18   0
  -4   5   0   20.24    3.07   0
  -3   5   0  366.38    6.30   0
   3  -5   0  345.87    6.68   0
   3  -5   0  356.45    6.43   0
   3  -5   0  357.09    6.85   0
   2  -5   0  903.18    9.19   0
   2  -5   0  864.68    9.19   0
   2  -5   0  891.93    9.22   0
  -2   5   0  925.08    8.95   0
   1  -5   0 1010.19   10.04   0
   1  -5   0  923.30    8.56   0
   1  -5   0  925.77    8.71   0
  -1   5   0  977.01    9.08   0
   0  -5   0 2415.01   13.68   0
   0  -5   0 2380.22   13.85   0
   0  -5   0 2541.00   15.23   0
   0   5   0 2439.19   15.82   0
  -1  -5   0    7.71    5.07   0
  -1  -5   0   10.36    4.54   0
  -1  -5   0    9.55    4.69   0
  -2  -5   0    7.76    4.90   0
  -2  -5   0    6.68    4.14   0
  -2  -5   0    9.82    4.28   0
  -3  -5   0  283.55    6.51   0
  -3  -5   0  296.64    6.64   0
  -3  -5   0  309.44    6.77   0
  -4  -5   0  369.51    8.64   0
  -4  -5   0  345.48    6.96   0
  -4  -5   0  355.98    8.45   0
  -4  -5   0  356.37    6.59   0
  -5  -5   0    0.09    5.03   0
  -5  -5   0    3.22    5.74   0
  -5  -5   0    7.23    4.86   0
  -5  -5   0    2.03    5.75   0
  -6  -5   0  130.44   10.71   0
  -6  -5   0  134.05    5.93   0
  -6  -5   0  142.51   10.24   0
  -7  -5   0   -0.17    5.36   0
  10  -6   0   12.74    4.76   0
  10  -6   0    2.43    6.36   0
  10  -6   0    5.83    6.01   0
 -10   6   0    8.99    4.82   0
   9  -6   0  106.64    5.55   0
   9  -6   0  120.93    6.64   0
   9  -6   0  107.76    5.14   0
  -9   6   0  122.80    5.15   0
   8  -6   0  261.92    7.72   0
   8  -6   0  272.78    6.43   0
   8  -6   0  253.73    5.73   0
  -8   6   0  299.28    5.63   0
   7  -6   0   60.19    5.13   0
   7  -6   0   61.94    4.56   0
  -7   6   0   71.77    4.48   0
   7  -6   0   61.03    4.69   0
   6  -6   0  115.08    5.02   0
   6  -6   0  110.10    4.69   0
  -6   6   0  121.72    4.57   0
   6  -6   0  114.27    4.95   0
  -5   6   0  694.87    7.12   0
   5  -6   0  648.72    7.29   0
   5  -6   0  652.15    7.85   0
   5  -6   0  618.30    6.82   0
  -4   6   0  102.70    4.48   0
   4  -6   0   86.46    4.96   0
   4  -6   0   92.70    5.10   0
   4  -6   0   91.66    4.66   0
  -3   6   0 4915.72   17.10   0
   3  -6   0 4627.35   17.24   0
   3  -6   0 4566.28   16.82   0
   3  -6   0 4732.09   17.66   0
   2  -6   0 1014.66    9.24   0
   2  -6   0  960.32    8.26   0
  -2   6   0 1053.24    9.27   0
   2  -6   0 1036.98    8.99   0
   1  -6   0   94.26    5.36   0
   1  -6   0   98.30    4.88   0
  -1   6   0   86.22    5.32   0
   1  -6   0   87.81    4.85   0
   0   6   0   43.78    5.46   0
   0  -6   0   42.46    4.97   0
   0  -6   0   35.56    4.71   0
   0  -6   0   41.64    4.80   0
  -1  -6   0  261.39    5.71   0
  -1  -6   0  247.97    5.56   0
  -1  -6   0  255.90    6.24   0
  -2  -6   0    7.42    4.24   0
  -2  -6   0    7.24    4.27   0
  -2  -6   0    6.01    4.48   0
  -3  -6   0   40.56    5.36   0
  -3  -6   0   36.72    4.84   0
  -3  -6   0   42.33    4.57   0
  -4  -6   0    3.00    4.93   0
  -4  -6   0    1.82    4.70   0
  -4  -6   0    4.19    4.41   0
  -4  -6   0    6.71    5.56   0
  -5  -6   0  177.02    6.65   0
  -5  -6   0  190.25    7.90   0
  -5  -6   0  152.40    6.35   0
  -5  -6   0  168.33    4.79   0
  -6  -6   0   57.19    8.74   0
  -6  -6   0   61.08    5.45   0
  -6  -6   0   58.21    4.30   0
  -6  -6   0   62.07    8.06   0
  -7  -6   0  126.59    7.01   0
  -7  -6   0  103.44    6.85   0
  10  -7   0   16.64    5.47   0
  10  -7   0   20.45    4.88   0
  10  -7   0   19.94    6.15   0
 -10   7   0   16.53    4.88   0
   9  -7   0   12.15    4.88   0
  -9   7   0   13.88    4.57   0
   9  -7   0   17.23    4.69   0
   9  -7   0   17.81    4.62   0
   8  -7   0  218.45    5.86   0
   8  -7   0  225.72    6.29   0
  -8   7   0  240.24    4.57   0
   8  -7   0  242.84    6.61   0
   7  -7   0  543.60    7.43   0
   7  -7   0  544.23    6.88   0
   7  -7   0  553.83    7.85   0
  -7   7   0  572.09    6.74   0
   6  -7   0  200.58    5.26   0
  -6   7   0  198.68    4.14   0
   6  -7   0  193.97    5.61   0
   6  -7   0  200.44    5.92   0
   5  -7   0  208.17    5.84   0
   5  -7   0  185.41    5.52   0
  -5   7   0  204.43    5.27   0
   5  -7   0  208.84    5.85   0
   4  -7   0 1543.25   10.36   0
   4  -7   0 1631.96   10.65   0
  -4   7   0 1675.08   10.05   0
   4  -7   0 1587.10   10.04   0
   3  -7   0  262.43    5.69   0
   3  -7   0  232.72    4.71   0
  -3   7   0  261.40    5.58   0
   3  -7   0  239.15    4.59   0
   2  -7   0   95.17    4.87   0
   2  -7   0   93.44    4.92   0
   2  -7   0   93.35    3.87   0
  -2   7   0   93.49    4.76   0
   1  -7   0  207.34    5.59   0
   1  -7   0  208.11    4.52   0
   1  -7   0  213.51    5.50   0
  -1   7   0  205.04    5.57   0
   0  -7   0  199.16    5.11   0
   0   7   0  194.53    6.14   0
   0  -7   0  191.61    5.52   0
   0  -7   0  181.00    4.32   0
  -1  -7   0  396.80    6.23   0
  -1  -7   0  371.46    6.06   0
  -1  -7   0  401.15    6.97   0
  -2  -7   0   11.72    4.66   0
  -2  -7   0   14.45    3.17   0
  -2  -7   0   14.37    4.30   0
  -3  -7   0   67.58    5.07   0
  -3  -7   0   58.65    4.90   0
  -3  -7   0   62.76    4.95   0
  -4  -7   0  139.87    5.77   0
  -4  -7   0  119.51    5.46   0
  -4  -7   0  104.61    4.45   0
  -4  -7   0  123.09    5.62   0
  -5  -7   0   16.23    3.62   0
  -5  -7   0   22.21    5.31   0
  -5  -7   0   24.01    6.31   0
  -5  -7   0   23.87    5.54   0
  -6  -7   0    1.52    7.64   0
  -6  -7   0    2.48    7.99   0
  -6  -7   0    1.58    3.88   0
  -6  -7   0    6.97    5.78   0
  10  -8   0   22.13    5.46   0
  10  -8   0   22.44    5.56   0
  10  -8   0   19.50    5.04   0
 -10   8   0   22.03    5.13   0
  -9   8   0   45.11    5.04   0
   9  -8   0   51.95    5.58   0
   9  -8   0   38.53    3.66   0
   9  -8   0   54.14    6.45   0
   8  -8   0   26.83    4.80   0
   8  -8   0   25.14    4.67   0
   8  -8   0   30.09    5.02   0
  -8   8   0   35.93    4.62   0
   7  -8   0   11.06    4.71   0
   7  -8   0   16.48    4.36   0
  -7   8   0    8.05    4.30   0
   7  -8   0   14.31    3.16   0
   6  -8   0  394.24    5.62   0
   6  -8   0  423.95    5.76   0
   6  -8   0  432.33    6.70   0
  -6   8   0  430.40    6.30   0
   5  -8   0  361.09    6.46   0
   5  -8   0  349.94    6.29   0
  -5   8   0  375.18    5.85   0
   5  -8   0  329.73    6.01   0
   4  -8   0  446.07    5.81   0
   4  -8   0  430.11    6.74   0
   4  -8   0  427.45    5.60   0
  -4   8   0  479.76    5.64   0
  -3   8   0   42.56    4.47   0
   3  -8   0   47.47    4.52   0
   3  -8   0   38.44    4.52   0
   3  -8   0   39.11    4.65   0
   2  -8   0  166.55    5.24   0
   2  -8   0  168.91    5.47   0
  -2   8   0  174.12    5.50   0
   2  -8   0  171.82    5.32   0
   1  -8   0  285.15    6.01   0
  -1   8   0  294.71    6.42   0
   1  -8   0  289.74    5.86   0
   1  -8   0  298.71    5.82   0
   0  -8   0 1569.26   10.08   0
   0  -8   0 1628.18   11.16   0
   0  -8   0 1580.02   10.16   0
   0   8   0 1482.99   11.38   0
  -1  -8   0  107.30    5.49   0
  -1  -8   0  105.30    5.07   0
  -1  -8   0  112.29    5.10   0
  -2  -8   0  506.64    7.15   0
  -2  -8   0  494.78    7.27   0
  -2  -8   0  518.25    7.51   0
  -3  -8   0   -0.93    3.35   0
  -3  -8   0    0.83    4.49   0
  -3  -8   0   -1.62    4.40   0
  -4  -8   0   45.41    5.29   0
  -4  -8   0   30.99    5.34   0
  -4  -8   0   39.11    4.92   0
  -4  -8   0   39.60    5.22   0
  -5  -8   0   29.67    5.70   0
  -5  -8   0   23.57    5.64   0
  -5  -8   0   27.36    5.30   0
  -5  -8   0   28.07    5.88   0
  10  -9   0    9.04    5.09   0
 -10   9   0   14.80    5.06   0
  10  -9   0   10.34    5.22   0
  10  -9   0    9.72    5.62   0
   9  -9   0   10.93    5.41   0
  -9   9   0   22.08    3.47   0
   9  -9   0   19.26    3.46   0
   9  -9   0   21.29    5.28   0
   8  -9   0   11.79    4.80   0
   8  -9   0   12.72    4.97   0
  -8   9   0   15.77    4.63   0
   8  -9   0    3.98    4.55   0
   7  -9   0  464.00    7.58   0
  -7   9   0  441.02    6.55   0
   7  -9   0  414.46    6.96   0
   7  -9   0  472.16    7.59   0
   6  -9   0   34.40    4.67   0
  -6   9   0   46.49    4.63   0
   6  -9   0   44.17    4.88   0
   6  -9   0   52.36    4.94   0
  -5   9   0  108.36    4.81   0
   5  -9   0  106.62    5.17   0
   5  -9   0  104.31    5.02   0
   5  -9   0  105.59    5.26   0
   4  -9   0   35.38    4.80   0
  -4   9   0   45.39    4.30   0
   4  -9   0   32.76    4.60   0
   4  -9   0   38.00    4.74   0
  -3   9   0   87.86    4.60   0
   3  -9   0   82.76    3.74   0
   3  -9   0   93.46    4.90   0
   3  -9   0   82.52    4.74   0
   2  -9   0   13.79    4.48   0
   2  -9   0   16.34    3.22   0
   2  -9   0   13.18    4.66   0
  -2   9   0    9.68    4.50   0
  -1   9   0  240.72    6.31   0
   1  -9   0  235.54    5.56   0
   1  -9   0  237.00    5.58   0
   1  -9   0  253.51    6.25   0
   0  -9   0  747.60    6.92   0
   0  -9   0  808.63    7.81   0
   0  -9   0  764.14    8.45   0
  -1  -9   0   62.16    4.88   0
  -1  -9   0   61.96    4.46   0
  -1  -9   0   59.72    4.96   0
  -2  -9   0   14.78    4.69   0
  -2  -9   0   13.85    4.98   0
  -2  -9   0    8.07    4.37   0
  -3  -9   0   17.67    3.91   0
  -3  -9   0   23.32    4.89   0
  -3  -9   0   17.12    5.07   0
  -4  -9   0  104.25    7.19   0
  -4  -9   0   98.49    5.91   0
  -4  -9   0  119.45    6.27   0
  -4  -9   0   91.29    5.08   0
   9 -10   0  191.23    6.39   0
   9 -10   0  206.47    7.68   0
   9 -10   0  206.81    6.99   0
  -9  10   0  195.47    5.23   0
  -8  10   0   52.77    4.86   0
   8 -10   0   55.56    4.25   0
   8 -10   0   46.68    5.34   0
   8 -10   0   42.69    3.85   0
   7 -10   0  230.29    5.00   0
   7 -10   0  249.03    6.68   0
   7 -10   0  272.43    6.48   0
  -7  10   0  235.81    4.74   0
   6 -10   0  269.15    6.44   0
   6 -10   0  323.02    6.33   0
  -6  10   0  308.76    6.23   0
   6 -10   0  331.27    6.71   0
   5 -10   0  139.98    5.60   0
   5 -10   0  134.57    5.32   0
  -5  10   0  126.87    4.90   0
   5 -10   0  127.59    5.34   0
   4 -10   0   29.42    4.75   0
   4 -10   0   26.21    5.05   0
   4 -10   0   28.78    4.66   0
  -4  10   0   28.65    4.66   0
   3 -10   0    2.68    4.58   0
   3 -10   0   -1.42    3.15   0
   3 -10   0   -3.76    3.16   0
  -3  10   0   -2.04    4.70   0
   2 -10   0    6.03    4.58   0
  -2  10   0    0.89    3.41   0
   2 -10   0   12.56    4.54   0
   2 -10   0    7.58    4.52   0
  -1  10   0   60.81    5.71   0
   1 -10   0   67.16    4.75   0
   1 -10   0   68.13    5.42   0
   1 -10   0   69.59    4.75   0
   0 -10   0   85.71    4.94   0
   0 -10   0   96.96    5.18   0
   0 -10   0   83.95    5.45   0
  -1 -10   0   42.92    5.20   0
  -1 -10   0   37.64    5.14   0
  -1 -10   0   48.46    5.20   0
  -2 -10   0   24.70    5.32   0
  -2 -10   0   30.82    5.36   0
  -2 -10   0   27.10    5.40   0
  -3 -10   0   78.85    5.74   0
  -3 -10   0   89.89    5.91   0
  -3 -10   0   72.32    6.00   0
  -9  11   0  118.65    5.71   0
   9 -11   0   92.41    6.49   0
   9 -11   0   92.71    5.90   0
   9 -11   0  114.09    6.43   0
   8 -11   0   86.59    5.79   0
   8 -11   0   65.42    5.72   0
  -8  11   0   92.83    5.41   0
   8 -11   0   61.08    5.51   0
  -7  11   0  147.81    5.70   0
   7 -11   0  170.95    5.97   0
   7 -11   0  128.31    5.87   0
   7 -11   0  169.28    6.25   0
   6 -11   0   16.40    3.54   0
   6 -11   0    8.75    4.83   0
  -6  11   0   11.92    3.47   0
   6 -11   0   17.08    4.73   0
   5 -11   0   32.49    4.89   0
   5 -11   0   37.96    4.89   0
   5 -11   0   33.85    4.91   0
  -5  11   0   31.85    4.83   0
   4 -11   0   30.44    5.04   0
   4 -11   0   24.23    4.79   0
   4 -11   0   25.69    4.85   0
  -4  11   0   31.33    5.01   0
  -3  11   0  118.55    4.41   0
   3 -11   0  128.52    5.73   0
   3 -11   0  125.69    4.21   0
   3 -11   0  146.88    5.36   0
   2 -11   0   62.47    3.78   0
   2 -11   0   69.72    3.67   0
  -2  11   0   65.48    5.74   0
   2 -11   0   69.01    4.05   0
   1 -11   0  174.59    5.65   0
  -1  11   0  148.71    6.55   0
   1 -11   0  170.09    5.70   0
   1 -11   0  153.37    6.29   0
   0 -11   0   43.50    5.70   0
   0 -11   0   46.76    5.26   0
   0 -11   0   43.88    5.12   0
  -1 -11   0    9.32    5.32   0
  -1 -11   0   24.59    5.08   0
  -1 -11   0   23.58    5.19   0
  -2 -11   0  139.65    6.71   0
  -2 -11   0  132.74    6.61   0
  -2 -11   0  149.82    6.47   0
   8 -12   0    5.55    3.64   0
   8 -12   0    9.50    3.98   0
  -8  12   0    8.61    5.28   0
   8 -12   0   10.32    5.57   0
   7 -12   0    2.39    4.99   0
  -7  12   0    7.23    4.74   0
   7 -12   0    4.69    3.67   0
   7 -12   0    9.61    5.35   0
   6 -12   0   36.59    3.88   0
   6 -12   0   33.23    4.00   0
  -6  12   0   31.39    3.82   0
   6 -12   0   36.49    4.01   0
   5 -12   0   57.31    5.12   0
   5 -12   0   54.05    5.56   0
  -5  12   0   56.03    5.24   0
   5 -12   0   57.36    5.22   0
  -4  12   0  149.06    6.20   0
   4 -12   0  164.63    5.86   0
   4 -12   0  148.47    6.25   0
   4 -12   0  150.45    4.79   0
  -3  12   0  125.30    6.39   0
   3 -12   0  105.44    5.93   0
   3 -12   0  127.32    4.48   0
   3 -12   0  115.05    4.40   0
   2 -12   0   35.90    4.96   0
   2 -12   0   31.75    5.39   0
   2 -12   0   35.04    4.90   0
  -2  12   0   25.89    6.14   0
   1 -12   0    3.06    4.96   0
   1 -12   0   14.93    5.29   0
   1 -12   0    1.03    3.50   0
   0 -12   0    4.98    5.64   0
   0 -12   0   10.72    3.69   0
   0 -12   0    7.08    5.15   0
   6 -13   0   16.43    3.88   0
  -6  13   0   12.46    3.75   0
   6 -13   0   12.04    5.29   0
   6 -13   0    7.31    5.18   0
   5 -13   0   48.78    4.23   0
  -5  13   0   52.61    5.70   0
   5 -13   0   47.62    3.98   0
   5 -13   0   44.15    5.50   0
   4 -13   0   46.65    5.57   0
   4 -13   0   43.51    5.62   0
  -4  13   0   43.66    5.96   0
   4 -13   0   49.45    5.41   0
   3 -13   0    2.99    5.29   0
   3 -13   0   11.46    5.22   0
   3 -13   0   12.51    5.24   0
  -3  13   0    0.82    5.67   0
   2 -13   0    4.18    5.25   0
  -2  13   0   -1.50    4.36   0
   2 -13   0    4.72    5.19   0
   2 -13   0    1.71    5.43   0
   2 -13   1   77.05    5.08   0
   2 -13   1   93.84    5.74   0
  -2  13  -1   78.75    7.19   0
   2 -13   1  108.74    5.91   0
  -3  13  -1   10.18    4.36   0
   3 -13   1    8.56    5.34   0
   3 -13   1   15.91    5.38   0
   3 -13   1   13.74    5.42   0
   4 -13   1   11.63    5.28   0
  -4  13  -1   10.27    3.97   0
   4 -13   1    8.49    5.26   0
   4 -13   1   14.00    5.36   0
   5 -13   1   14.34    5.16   0
   5 -13   1    6.87    3.50   0
   5 -13   1    3.15    3.84   0
  -5  13  -1    4.31    5.28   0
   6 -13   1   39.91    5.47   0
  -6  13  -1   33.15    5.76   0
   6 -13   1   33.92    4.11   0
   6 -13   1   25.31    4.16   0
   0 -12   1    1.17    5.16   0
   0 -12   1    3.33    5.49   0
   0 -12   1    5.28    4.95   0
   1 -12   1   -1.15    4.98   0
   1 -12   1    5.66    4.82   0
   1 -12   1    1.71    3.65   0
   2 -12   1  156.85    5.56   0
   2 -12   1  141.38    5.68   0
   2 -12   1  115.89    5.89   0
  -2  12  -1  137.46    6.67   0
  -3  12  -1   11.40    5.48   0
   3 -12   1   13.74    4.79   0
   3 -12   1   14.95    4.80   0
   3 -12   1    4.10    4.88   0
   4 -12   1   37.98    5.40   0
   4 -12   1   50.03    5.20   0
  -4  12  -1   38.74    3.98   0
   4 -12   1   50.63    5.23   0
  -5  12  -1  124.21    5.73   0
   5 -12   1  121.62    5.84   0
   5 -12   1  148.75    5.69   0
   5 -12   1  151.33    5.57   0
   6 -12   1   55.09    4.18   0
  -6  12  -1   68.84    5.36   0
   6 -12   1   59.71    5.63   0
   6 -12   1   58.87    5.31   0
   7 -12   1  123.04    6.00   0
   7 -12   1  139.77    6.40   0
   7 -12   1  140.43    6.16   0
  -7  12  -1  132.49    5.82   0
  -8  12  -1   28.35    5.34   0
   8 -12   1   27.68    4.16   0
   8 -12   1   39.11    4.21   0
   8 -12   1   30.18    4.13   0
  -2 -11   1  125.81    6.46   0
  -2 -11   1  127.30    6.41   0
  -2 -11   1  142.01    6.38   0
  -1 -11   1   70.97    5.50   0
  -1 -11   1   74.89    5.80   0
  -1 -11   1   74.91    5.53   0
   0 -11   1   84.77    5.81   0
   0 -11   1   73.21    5.37   0
   0 -11   1   78.58    5.48   0
   1 -11   1   67.01    5.58   0
   1 -11   1   81.38    5.13   0
   1 -11   1   76.62    5.15   0
  -1  11  -1   72.61    5.86   0
   2 -11   1    0.60    4.58   0
  -2  11  -1   -4.41    5.03   0
   2 -11   1    3.61    4.62   0
   2 -11   1    1.97    4.60   0
   3 -11   1  146.37    5.51   0
  -3  11  -1  136.38    5.83   0
   3 -11   1  155.05    5.39   0
   3 -11   1  134.38    5.78   0
  -4  11  -1   73.46    3.93   0
   4 -11   1   65.82    4.03   0
   4 -11   1   75.61    3.82   0
   4 -11   1   77.61    3.80   0
   5 -11   1   99.12    4.10   0
  -5  11  -1  108.18    5.26   0
   5 -11   1  100.03    5.58   0
   5 -11   1  110.77    5.39   0
   6 -11   1  181.31    6.06   0
  -6  11  -1  191.39    5.63   0
   6 -11   1  207.58    5.97   0
   6 -11   1  197.84    6.01   0
  -7  11  -1    0.53    4.52   0
   7 -11   1    2.07    3.44   0
   7 -11   1   -2.18    4.93   0
   7 -11   1   -8.11    5.07   0
   8 -11   1   25.49    3.97   0
   8 -11   1   32.22    5.07   0
  -8  11  -1   32.48    4.99   0
   8 -11   1   41.36    5.55   0
   9 -11   1   34.89    4.28   0
  -9  11  -1   38.08    4.07   0
   9 -11   1   40.34    5.44   0
   9 -11   1   34.32    5.95   0
  -3 -10   1  119.31    6.10   0
  -3 -10   1  120.04    6.09   0
  -3 -10   1  101.23    6.39   0
  -2 -10   1  204.96    6.68   0
  -2 -10   1  202.13    6.53   0
  -2 -10   1  224.34    6.50   0
  -1 -10   1  351.58    6.51   0
  -1 -10   1  380.61    6.76   0
  -1 -10   1  403.86    6.83   0
   0 -10   1  144.69    5.41   0
   0 -10   1  147.29    5.74   0
   0 -10   1  145.34    5.48   0
   1 -10   1   74.88    4.92   0
   1 -10   1   83.34    5.08   0
  -1  10  -1   69.73    5.69   0
   1 -10   1   78.01    4.90   0
   2 -10   1   41.76    4.72   0
  -2  10  -1   47.56    3.91   0
   2 -10   1   41.97    4.71   0
   2 -10   1   44.98    4.81   0
   3 -10   1  138.75    4.05   0
  -3  10  -1  138.99    5.28   0
   3 -10   1  138.52    5.12   0
   3 -10   1  142.83    5.40   0
   4 -10   1  154.05    5.29   0
   4 -10   1  125.29    5.31   0
   4 -10   1  154.29    5.25   0
  -4  10  -1  146.05    5.21   0
   5 -10   1  108.37    5.27   0
  -5  10  -1  105.82    5.03   0
   5 -10   1  107.36    5.13   0
   5 -10   1   89.86    4.22   0
   6 -10   1   17.78    4.54   0
  -6  10  -1   15.50    4.45   0
   6 -10   1   17.30    4.96   0
   6 -10   1   18.22    4.86   0
   7 -10   1  113.54    5.66   0
   7 -10   1   99.21    5.34   0
   7 -10   1  103.88    5.72   0
  -7  10  -1  101.40    3.92   0
   8 -10   1    8.22    5.14   0
  -8  10  -1   17.59    4.53   0
   8 -10   1    7.46    5.06   0
   8 -10   1    6.88    4.64   0
   9 -10   1   83.47    6.57   0
   9 -10   1   83.38    5.56   0
   9 -10   1   70.35    4.76   0
  -9  10  -1   72.35    4.39   0
  -4  -9   1    0.86    5.19   0
  -4  -9   1    3.72    5.35   0
  -4  -9   1    4.55    5.37   0
  -4  -9   1    2.75    6.34   0
  -3  -9   1   72.42    5.34   0
  -3  -9   1   69.55    5.52   0
  -3  -9   1   64.62    5.43   0
  -2  -9   1  206.89    5.62   0
  -2  -9   1  219.48    5.65   0
  -2  -9   1  208.19    6.10   0
  -1  -9   1   56.36    5.07   0
  -1  -9   1   56.82    5.05   0
  -1  -9   1   57.20    4.75   0
   0  -9   1   16.48    4.50   0
   0  -9   1   19.33    4.67   0
   0  -9   1   13.43    4.54   0
  -1   9  -1    3.92    5.13   0
   1  -9   1    4.92    4.44   0
   1  -9   1    5.47    4.73   0
   1  -9   1    7.57    4.44   0
   2  -9   1  711.14    8.27   0
  -2   9  -1  730.56    8.09   0
   2  -9   1  724.30    6.64   0
   2  -9   1  759.58    7.30   0
   3  -9   1  266.54    6.10   0
   3  -9   1  273.45    5.59   0
   3  -9   1  262.60    5.66   0
  -3   9  -1  264.68    5.73   0
   4  -9   1  219.82    5.65   0
  -4   9  -1  217.92    5.34   0
   4  -9   1  220.26    5.65   0
   4  -9   1  213.11    5.49   0
  -5   9  -1    1.69    4.24   0
   5  -9   1    5.08    3.11   0
   5  -9   1    1.11    4.59   0
   5  -9   1    6.76    4.34   0
  -6   9  -1  395.55    5.37   0
   6  -9   1  414.25    6.77   0
   6  -9   1  360.07    6.65   0
   6  -9   1  390.88    6.83   0
   7  -9   1   95.28    5.63   0
   7  -9   1   84.40    3.99   0
  -7   9  -1   99.55    4.91   0
   7  -9   1   86.73    5.18   0
   8  -9   1    8.94    4.55   0
  -8   9  -1   10.99    4.48   0
   8  -9   1    8.82    4.75   0
   8  -9   1    1.92    3.45   0
   9  -9   1  144.21    5.74   0
   9  -9   1  155.57    6.33   0
  -9   9  -1  134.82    4.47   0
   9  -9   1  144.57    6.94   0
  10  -9   1    6.28    5.21   0
 -10   9  -1    6.45    4.98   0
  10  -9   1   12.89    5.71   0
  10  -9   1    0.94    4.95   0
  -5  -8   1   13.36    5.53   0
  -5  -8   1   12.23    5.20   0
  -5  -8   1   18.88    6.61   0
  -5  -8   1   18.45    5.62   0
  -4  -8   1   29.03    5.03   0
  -4  -8   1   22.03    4.86   0
  -4  -8   1   20.54    5.06   0
  -4  -8   1   24.35    4.91   0
  -3  -8   1  106.27    5.35   0
  -3  -8   1   94.31    5.35   0
  -3  -8   1  101.78    5.14   0
  -2  -8   1   94.16    4.99   0
  -2  -8   1   96.12    5.27   0
  -2  -8   1  110.08    5.07   0
  -1  -8   1  260.72    5.90   0
  -1  -8   1  274.02    6.24   0
  -1  -8   1  270.39    5.96   0
   0  -8   1  564.21    6.67   0
   0  -8   1  577.96    6.84   0
   0   8  -1  508.33    7.76   0
   0  -8   1  560.23    7.51   0
   1  -8   1 1173.23    8.97   0
   1  -8   1 1184.84    8.81   0
  -1   8  -1 1129.57    9.76   0
   1  -8   1 1152.84    9.77   0
   2  -8   1  838.50    8.27   0
   2  -8   1  871.60    7.91   0
   2  -8   1  859.36    8.04   0
  -2   8  -1  818.15    7.44   0
  -3   8  -1  666.62    7.07   0
   3  -8   1  670.12    7.30   0
   3  -8   1  618.99    7.27   0
   3  -8   1  654.73    7.23   0
   4  -8   1  490.01    5.82   0
   4  -8   1  497.50    5.96   0
   4  -8   1  502.24    7.15   0
  -4   8  -1  536.63    6.69   0
   5  -8   1    3.84    4.48   0
   5  -8   1    8.73    4.37   0
  -5   8  -1    8.49    4.10   0
   5  -8   1    3.03    3.01   0
   6  -8   1   22.75    4.62   0
  -6   8  -1   18.65    4.29   0
   6  -8   1   20.96    4.27   0
   6  -8   1   15.47    4.48   0
   7  -8   1   98.83    5.18   0
   7  -8   1   93.14    5.07   0
   7  -8   1   95.09    5.20   0
  -7   8  -1   90.45    4.84   0
  -8   8  -1  159.17    4.24   0
   8  -8   1  145.90    5.86   0
   8  -8   1  138.55    5.57   0
   8  -8   1  148.11    5.36   0
   9  -8   1   78.83    5.70   0
   9  -8   1   91.76    6.00   0
  -9   8  -1   75.00    3.88   0
   9  -8   1   76.75    5.15   0
  10  -8   1    0.97    5.34   0
 -10   8  -1    2.93    4.97   0
  10  -8   1    2.27    5.21   0
  10  -8   1    2.21    4.79   0
  -6  -7   1   11.76    7.95   0
  -6  -7   1   15.55    5.89   0
  -6  -7   1   13.40    7.69   0
  -6  -7   1    5.90    5.85   0
  -5  -7   1  115.50    7.30   0
  -5  -7   1  102.28    6.02   0
  -5  -7   1  128.14    6.28   0
  -5  -7   1  114.74    5.87   0
  -4  -7   1   72.70    5.36   0
  -4  -7   1   64.24    4.98   0
  -4  -7   1   75.10    5.04   0
  -4  -7   1   73.93    6.20   0
  -3  -7   1    3.85    4.29   0
  -3  -7   1    8.59    4.29   0
  -3  -7   1    0.73    4.50   0
  -2  -7   1   39.11    4.42   0
  -2  -7   1   43.55    4.70   0
  -2  -7   1   36.67    4.43   0
  -1  -7   1 3013.80   13.57   0
  -1  -7   1 2945.77   13.47   0
  -1  -7   1 2964.96   15.59   0
   0  -7   1  182.90    5.86   0
   0  -7   1  173.89    4.30   0
   0   7  -1  171.69    6.46   0
   0  -7   1  181.58    5.54   0
   1  -7   1    3.95    3.03   0
  -1   7  -1   -1.03    4.49   0
   1  -7   1    2.91    4.29   0
   1  -7   1    4.16    3.06   0
   2  -7   1  548.26    7.19   0
  -2   7  -1  531.86    7.01   0
   2  -7   1  568.92    6.84   0
   2  -7   1  566.00    6.93   0
   3  -7   1   19.95    4.34   0
  -3   7  -1   20.23    4.05   0
   3  -7   1   16.49    4.26   0
   3  -7   1   15.80    4.44   0
  -4   7  -1    2.25    4.06   0
   4  -7   1    5.97    3.14   0
   4  -7   1    2.89    4.59   0
   4  -7   1    7.48    4.62   0
  -5   7  -1   71.42    4.55   0
   5  -7   1   59.70    3.73   0
   5  -7   1   68.83    5.09   0
   5  -7   1   61.30    4.77   0
   6  -7   1  125.39    4.99   0
  -6   7  -1  139.18    4.74   0
   6  -7   1  127.15    4.29   0
   6  -7   1  134.07    5.18   0
  -7   7  -1  310.93    5.82   0
   7  -7   1  295.96    5.84   0
   7  -7   1  303.83    6.19   0
   7  -7   1  316.75    6.49   0
   8  -7   1   -2.42    4.84   0
  -8   7  -1   -2.45    4.30   0
   8  -7   1   -1.15    4.34   0
   8  -7   1    3.57    4.43   0
   9  -7   1    5.09    4.80   0
   9  -7   1    1.67    4.43   0
   9  -7   1    1.93    4.49   0
  -9   7  -1   -1.13    4.55   0
 -10   7  -1  122.02    5.59   0
  10  -7   1   85.69    5.43   0
  10  -7   1  105.72    6.06   0
  10  -7   1  110.05    6.51   0
  -7  -6   1  171.99    6.76   0
  -7  -6   1  138.36    7.89   0
  -6  -6   1   68.83    9.62   0
  -6  -6   1   74.90    6.26   0
  -6  -6   1   69.36    8.80   0
  -6  -6   1   63.32    5.70   0
  -5  -6   1  276.33    7.80   0
  -5  -6   1  265.96    6.79   0
  -5  -6   1  280.33    8.36   0
  -5  -6   1  262.86    6.46   0
  -4  -6   1    5.19    5.63   0
  -4  -6   1   12.08    5.58   0
  -4  -6   1    8.54    4.53   0
  -4  -6   1   14.99    4.82   0
  -3  -6   1   49.53    4.76   0
  -3  -6   1   48.21    4.91   0
  -3  -6   1   43.72    4.61   0
  -2  -6   1    3.38    4.30   0
  -2  -6   1    6.11    4.33   0
  -2  -6   1    1.70    4.40   0
  -1  -6   1   12.62    4.52   0
  -1  -6   1    3.30    4.16   0
  -1  -6   1    1.18    4.24   0
   0   6  -1   73.32    4.54   0
   0  -6   1   75.01    5.07   0
   0  -6   1   65.78    3.76   0
   0  -6   1   66.17    5.04   0
  -1   6  -1  386.00    7.11   0
   1  -6   1  386.57    5.67   0
   1  -6   1  387.07    5.56   0
   1  -6   1  403.80    7.12   0
   2  -6   1  280.33    6.02   0
   2  -6   1  264.76    5.02   0
   2  -6   1  282.41    6.22   0
  -2   6  -1  289.34    6.18   0
   3  -6   1  333.68    6.47   0
   3  -6   1  328.34    6.00   0
   3  -6   1  323.61    6.07   0
  -3   6  -1  343.05    5.49   0
  -4   6  -1 1218.88    8.78   0
   4  -6   1 1109.11    8.19   0
   4  -6   1 1189.82    9.84   0
   4  -6   1 1156.75    9.49   0
   5  -6   1  802.81    8.18   0
   5  -6   1  880.62    8.29   0
  -5   6  -1  894.26    7.10   0
   5  -6   1  888.11    8.80   0
  -6   6  -1  241.85    5.18   0
   6  -6   1  205.03    4.37   0
   6  -6   1  217.99    5.74   0
   6  -6   1  219.73    5.69   0
   7  -6   1   60.04    4.95   0
   7  -6   1   55.64    4.86   0
  -7   6  -1   56.02    4.59   0
   7  -6   1   57.63    4.50   0
   8  -6   1    0.74    4.69   0
  -8   6  -1    4.86    3.01   0
   8  -6   1    3.25    5.28   0
   8  -6   1   -1.18    4.15   0
   9  -6   1    2.40    5.12   0
  -9   6  -1   -1.81    4.57   0
   9  -6   1    2.67    5.52   0
   9  -6   1    7.84    4.47   0
  10  -6   1    7.09    6.05   0
  10  -6   1    5.69    6.02   0
  10  -6   1   -2.43    4.70   0
 -10   6  -1   14.71    4.83   0
  -7  -5   1   11.77    5.49   0
  -6  -5   1   25.13    9.79   0
  -6  -5   1   27.34   10.13   0
  -6  -5   1   26.70    5.21   0
  -5  -5   1   41.29    6.15   0
  -5  -5   1   41.39    5.34   0
  -5  -5   1   43.34    4.99   0
  -5  -5   1   35.98    6.18   0
  -4  -5   1  172.44    7.05   0
  -4  -5   1  183.40    6.50   0
  -4  -5   1  166.40    6.06   0
  -4  -5   1  170.67    5.64   0
  -3  -5   1  533.90    7.97   0
  -3  -5   1  548.35    8.27   0
  -3  -5   1  569.29    7.77   0
  -3  -5   1  568.10    8.08   0
  -2  -5   1  867.47    9.02   0
  -2  -5   1  871.26    9.35   0
  -2  -5   1  849.69    9.04   0
  -1  -5   1  571.22    8.61   0
  -1  -5   1  529.83    7.61   0
  -1  -5   1  512.93    7.46   0
   0  -5   1    2.41    4.84   0
   0   5  -1    2.03    4.07   0
   0  -5   1   -2.14    4.57   0
   0  -5   1    0.98    4.51   0
  -1   5  -1  256.01    6.54   0
   1  -5   1  262.66    6.70   0
   1  -5   1  247.17    6.31   0
   1  -5   1  241.28    5.13   0
  -2   5  -1 1483.15   10.46   0
   2  -5   1 1519.36   11.52   0
   2  -5   1 1452.56   11.09   0
   2  -5   1 1470.89   11.09   0
   3  -5   1 4531.51   17.61   0
   3  -5   1 4368.97   17.42   0
   3  -5   1 4410.32   17.75   0
  -3   5  -1 4614.38   16.55   0
  -4   5  -1  179.34    4.16   0
   4  -5   1  178.54    5.79   0
   4  -5   1  179.84    5.20   0
   4  -5   1  175.71    4.94   0
  -5   5  -1   34.85    4.03   0
   5  -5   1   29.35    4.28   0
   5  -5   1   31.97    4.55   0
   5  -5   1   30.82    4.75   0
  -6   5  -1   39.43    4.37   0
   6  -5   1   32.46    4.82   0
   6  -5   1   26.33    4.54   0
   6  -5   1   36.13    3.29   0
   7  -5   1   76.14    5.33   0
   7  -5   1   83.10    4.59   0
  -7   5  -1   78.13    4.57   0
   7  -5   1   77.27    5.77   0
  -8   5  -1  156.22    4.89   0
   8  -5   1  140.57    6.74   0
   8  -5   1  130.30    3.99   0
   8  -5   1  131.40    5.40   0
   9  -5   1    0.70    3.00   0
   9  -5   1    2.37    4.53   0
  -9   5  -1   -5.28    4.49   0
   9  -5   1    1.49    5.44   0
  10  -5   1   40.19    5.03   0
  10  -5   1   42.26    6.73   0
  10  -5   1   48.70    7.83   0
 -10   5  -1   58.44    5.07   0
  -8  -4   1    8.93    5.39   0
  -7  -4   1    5.73    5.09   0
  -6  -4   1  469.30    6.54   0
  -5  -4   1  627.33    7.89   0
  -5  -4   1  589.11   12.46   0
  -5  -4   1  612.22   12.16   0
  -4  -4   1    6.46    5.26   0
  -4  -4   1    2.69    5.43   0
  -4  -4   1    3.23    4.42   0
  -3  -4   1 1232.55   12.49   0
  -3  -4   1 1190.78   12.15   0
  -3  -4   1 1199.88   10.47   0
  -2  -4   1  590.85    8.35   0
  -2  -4   1  563.26    8.36   0
  -2  -4   1  537.95    8.31   0
  -1  -4   1  718.34   10.06   0
  -1  -4   1  668.16    8.85   0
  -1  -4   1  662.42    8.74   0
   0  -4   1 1820.52   13.30   0
   0   4  -1 1826.02   15.45   0
   0  -4   1 1883.46   15.19   0
   0  -4   1 1749.84   12.49   0
  -1   4  -1  230.51    7.29   0
   1  -4   1  238.88    7.29   0
   1  -4   1  238.75    6.73   0
   1  -4   1  233.93    6.89   0
   2  -4   1    5.18    5.12   0
  -2   4  -1    7.71    4.70   0
   2  -4   1    9.12    5.05   0
   2  -4   1    5.15    3.60   0
   3  -4   1    5.00    4.78   0
  -3   4  -1    1.11    4.46   0
   3  -4   1    6.11    4.64   0
   3  -4   1    4.80    3.34   0
   4  -4   1  956.30   10.48   0
   4  -4   1  881.16    7.83   0
   4  -4   1  904.15    9.67   0
  -4   4  -1  955.63    8.15   0
   5  -4   1  199.64    5.90   0
   5  -4   1  185.55    5.59   0
  -5   4  -1  205.95    4.06   0
   5  -4   1  194.42    5.03   0
   6  -4   1 1717.20   14.12   0
   6  -4   1 1596.74    9.70   0
   6  -4   1 1608.26   13.30   0
  -6   4  -1 1753.26   10.09   0
   7  -4   1   18.76    3.16   0
  -7   4  -1   17.82    4.17   0
   7  -4   1   15.81    4.77   0
   7  -4   1   18.09    5.11   0
   8  -4   1  151.72    6.60   0
   8  -4   1  152.12    4.13   0
   8  -4   1  154.58    7.19   0
  -8   4  -1  179.42    5.12   0
   9  -4   1  178.16    8.91   0
   9  -4   1  201.84    9.15   0
  -9   4  -1  218.41    4.43   0
   9  -4   1  160.59    4.51   0
  10  -4   1   -0.44    4.55   0
 -10   4  -1    6.29    4.60   0
  -8  -3   1    3.24    5.31   0
  -7  -3   1  170.19    5.85   0
  -6  -3   1  323.99    5.23   0
  -5  -3   1  703.63    7.69   0
  -5  -3   1  658.17   19.38   0
  -5  -3   1  661.26   18.54   0
  -4  -3   1  391.95   10.48   0
  -4  -3   1  393.99    6.50   0
  -4  -3   1  384.79   10.31   0
  -3  -3   1 1366.98   11.21   0
  -3  -3   1 1331.66   13.91   0
  -3  -3   1 1420.20   14.54   0
  -2  -3   1  273.11    7.35   0
  -2  -3   1  262.09    7.22   0
  -1  -3   1  187.13    8.20   0
  -1  -3   1  163.40    6.82   0
  -1  -3   1  163.68    6.82   0
   0  -3   1  599.24    9.98   0
   0  -3   1  645.60   11.04   0
   0   3  -1  614.59   11.36   0
   0  -3   1  609.44    9.87   0
  -1   3  -1    6.54    5.57   0
   1  -3   1    7.33    6.62   0
   1  -3   1    8.59    5.97   0
   2  -3   1  348.77    8.34   0
   2  -3   1  347.78    8.12   0
  -2   3  -1  351.88    6.78   0
  -2   3  -1  358.88    8.51   0
   3  -3   1  185.15    6.92   0
   3  -3   1  184.67    5.01   0
  -3   3  -1  203.93    5.92   0
   4  -3   1   89.78    5.66   0
  -4   3  -1   89.88    5.05   0
   4  -3   1   83.37    4.97   0
   4  -3   1   85.61    5.28   0
  -5   3  -1  192.86    4.93   0
   5  -3   1  169.87    5.82   0
   5  -3   1  173.46    4.10   0
   5  -3   1  177.61    5.97   0
   6  -3   1  154.67    5.02   0
  -6   3  -1  148.32    5.02   0
   6  -3   1  123.74    5.52   0
   6  -3   1  141.95    6.88   0
   7  -3   1  537.76    5.87   0
   7  -3   1  584.63   11.66   0
  -7   3  -1  612.77    6.62   0
   7  -3   1  550.11   10.29   0
   8  -3   1    3.63    6.65   0
  -8   3  -1    6.42    4.25   0
   8  -3   1    1.71    4.29   0
   8  -3   1    1.03    6.29   0
  -9   3  -1   96.72    4.87   0
   9  -3   1   73.55    3.65   0
  10  -3   1   -0.51    4.51   0
 -10   3  -1    0.44    4.66   0
  -9  -2   1    2.86    5.13   0
  -8  -2   1   21.60    5.07   0
  -7  -2   1  104.17    5.53   0
  -6  -2   1  506.05    6.94   0
  -5  -2   1  431.04    5.72   0
  -4  -2   1   18.79    8.51   0
  -4  -2   1   17.69    4.59   0
  -4  -2   1   19.42    8.05   0
  -3  -2   1  109.30    7.07   0
  -3  -2   1  109.54    7.96   0
  -3  -2   1  108.77    5.59   0
   0   2  -1   41.65    7.90   0
   0   2  -1   46.66    8.21   0
   0  -2   1   38.91    7.96   0
   0  -2   1   46.53    7.75   0
  -1   2  -1  590.89   12.54   0
  -1   2  -1  609.08   12.06   0
   1  -2   1  557.21   10.66   0
   1  -2   1  601.91   12.24   0
   2  -2   1 1520.34   14.57   0
  -2   2  -1 1491.07   15.25   0
   2  -2   1 1437.86   15.04   0
  -2   2  -1 1540.69   14.07   0
   3  -2   1 1463.10   15.29   0
  -3   2  -1 1536.63   11.50   0
  -3   2  -1 1478.72   15.34   0
   3  -2   1 1479.68   11.10   0
   4  -2   1  196.50    5.74   0
   4  -2   1  189.93    7.42   0
  -4   2  -1  201.09    4.70   0
   5  -2   1  462.19   10.43   0
   5  -2   1  410.78    8.68   0
  -5   2  -1  470.96    6.20   0
   5  -2   1  449.38    6.33   0
   6  -2   1    0.59    5.78   0
   6  -2   1    2.89    6.16   0
  -6   2  -1    1.57    4.34   0
   6  -2   1   -0.07    4.17   0
  -7   2  -1   97.22    3.57   0
   7  -2   1   92.84    9.04   0
   7  -2   1   78.54    8.59   0
   7  -2   1   87.34    4.47   0
   8  -2   1  312.89    5.94   0
  -8   2  -1  377.77    6.16   0
   9  -2   1  438.30    7.01   0
  -9   2  -1  509.18    6.99   0
  10  -2   1   73.34    5.49   0
 -10   2  -1   88.55    4.26   0
  -9  -1   1    3.89    3.50   0
  -8  -1   1    5.87    4.96   0
  -7  -1   1  467.15    5.80   0
  -6  -1   1   67.38    4.68   0
   5   1  -1 1484.73   10.03   0
  -5  -1   1 1659.96   10.52   0
  -4  -1   1  162.91    5.60   0
   4   1  -1  146.26    4.36   0
   3   1  -1   28.09    4.80   0
  -3  -1   1   27.30    3.81   0
   2   1  -1  494.31    9.56   0
  -2  -1   1  535.23   16.23   0
  -2  -1   1  526.06   15.83   0
  -2  -1   1  518.38    9.61   0
  -1  -1   1 4469.74   33.62   0
  -1  -1   1 4514.20   37.31   0
   1   1  -1 4408.92   37.23   0
   0   1  -1  161.02   13.31   0
   0  -1   1  160.24   11.27   0
   0   1  -1  163.38   11.18   0
   0  -1   1  173.95   13.57   0
   1  -1   1  853.71   15.85   0
   1  -1   1  744.69   14.35   0
  -1   1  -1  785.78   15.97   0
  -1   1  -1  857.61   15.46   0
   2  -1   1 7214.41   38.41   0
   2  -1   1 7472.04   29.71   0
  -2   1  -1 7724.65   29.36   0
  -3   1  -1 1945.26   12.36   0
   3  -1   1 1873.94   19.76   0
  -3   1  -1 1912.32   20.65   0
   3  -1   1 1873.49   13.07   0
   4  -1   1 4839.75   17.96   0
  -4   1  -1 5014.46   17.17   0
  -4   1  -1 5016.29   33.41   0
   5  -1   1   97.29    7.75   0
   5  -1   1  123.97    9.62   0
   5  -1   1  118.97    4.80   0
  -5   1  -1  123.50    4.82   0
  -6   1  -1  257.15    5.58   0
   6  -1   1  224.56    4.52   0
   7  -1   1  219.09    5.17   0
  -7   1  -1  253.62    4.47   0
  -8   1  -1   21.74    4.52   0
   8  -1   1   20.21    4.38   0
   9  -1   1    3.48    4.64   0
  -9   1  -1    4.63    4.59   0
 -10   1  -1   14.42    3.83   0
 -10   0   1   10.60    3.66   0
  -9   0   1  142.27    5.86   0
  -8   0   1  639.45    6.64   0
   8   0  -1  537.95    7.45   0
   7   0  -1   92.56    4.67   0
  -7   0   1  105.19    4.81   0
   6   0  -1  341.87    4.99   0
  -6   0   1  372.86    6.09   0
  -5   0   1  241.40    5.59   0
   5   0  -1  213.99    5.46   0
   4   0  -1    3.02    4.23   0
  -4   0   1    3.15    4.31   0
  -3   0   1  491.28    8.41   0
   3   0  -1  462.11    8.11   0
   2   0  -1  114.58    5.85   0
  -2   0   1  125.97    7.40   0
  -1   0   1  318.07   12.38   0
  -1   0   1  284.00   16.12   0
   1   0  -1  250.83   15.60   0
   1   0  -1  316.40   12.40   0
   1   0   1 1716.86   25.22   0
  -1   0  -1 1803.59   25.98   0
   1   0   1 2007.64   21.14   0
  -1   0  -1 2041.62   21.13   0
  -4   0  -1  229.70   12.32   0
   4   0   1  241.37   11.77   0
   4   0   1  234.01    5.74   0
  -4   0  -1  259.42    5.86   0
  -5   0  -1  174.93    5.10   0
   5   0   1  160.31    4.93   0
  -6   0  -1   45.38    3.33   0
   6   0   1   39.18    4.40   0
  -7   0  -1  260.94    5.49   0
   7   0   1  219.62    5.24   0
  -8   0  -1   21.52    4.59   0
  -9   0  -1   -2.20    4.93   0
  10  -1  -1    9.29    5.18   0
 -10   1   1   15.06    5.00   0
  -9   1   1   32.10    4.86   0
   9  -1  -1   24.28    3.50   0
   8  -1  -1    9.05    3.04   0
  -8   1   1   10.07    3.11   0
   7  -1  -1    7.06    4.03   0
  -7   1   1   11.08    4.26   0
   6  -1  -1 1053.39    8.49   0
  -6   1   1 1165.93    8.81   0
  -5   1   1  290.58    4.98   0
   5  -1  -1  274.36    5.90   0
  -4   1   1    6.62    4.58   0
   4  -1  -1    2.50    5.99   0
   4  -1  -1    1.93    6.05   0
   4  -1  -1    2.64    3.21   0
   3  -1  -1   21.74    7.00   0
   3  -1  -1   21.92    5.58   0
  -3   1   1   24.64    5.46   0
   2  -1  -1   58.49    7.17   0
  -2   1   1   52.16    7.07   0
  -2   1   1   55.47    9.72   0
   2  -1  -1   55.40    9.18   0
   1  -1  -1  411.82   12.26   0
   1  -1  -1  403.18   13.46   0
  -1   1   1  398.47   13.70   0
  -1   1   1  418.86   12.14   0
   0  -1  -1 2700.05   27.06   0
   0   1   1 2773.86   28.58   0
   0   1   1 2574.93   25.25   0
   0  -1  -1 2641.18   26.63   0
   1   1   1  964.51   15.75   0
  -1  -1  -1  971.01   15.94   0
  -2  -1  -1  128.93    8.84   0
   2   1   1  132.54    9.07   0
  -2  -1  -1  127.24    6.70   0
  -3  -1  -1 1190.80   17.70   0
  -3  -1  -1 1388.93   10.91   0
   3   1   1 1385.85   18.98   0
  -4  -1  -1 1231.63    9.06   0
  -4  -1  -1 1243.76   21.53   0
   4   1   1 1283.23   21.95   0
  -5  -1  -1  516.70    6.72   0
  -6  -1  -1   56.78    3.47   0
  -7  -1  -1  348.72    6.16   0
  -8  -1  -1   77.37    5.08   0
  -9  -1  -1    4.44    3.55   0
 -10   2   1    2.64    4.97   0
  10  -2  -1    4.47    4.84   0
  -9   2   1    4.21    3.14   0
   9  -2  -1    4.91    3.09   0
   8  -2  -1  548.00    7.11   0
  -8   2   1  658.38    7.20   0
  -7   2   1  397.81    5.98   0
   7  -2  -1  334.76    5.85   0
   6  -2  -1  189.78    4.17   0
   6  -2  -1  197.54    9.17   0
  -6   2   1  199.16    5.41   0
   6  -2  -1  204.91    8.66   0
   5  -2  -1 4666.82   17.12   0
   5  -2  -1 4372.03   27.61   0
  -5   2   1 4702.01   16.18   0
   5  -2  -1 4619.26   28.00   0
   4  -2  -1 1487.27   16.10   0
  -4   2   1 1517.25   10.55   0
   4  -2  -1 1458.06   16.09   0
   4  -2  -1 1493.36   10.69   0
   3  -2  -1  116.63    8.01   0
   3  -2  -1  120.06    5.87   0
  -3   2   1  115.60    4.37   0
  -3   2   1  122.08    7.32   0
   2  -2  -1  145.74    7.78   0
  -2   2   1  163.23    7.69   0
   2  -2  -1  163.83    7.99   0
  -2   2   1  155.75    6.48   0
   1  -2  -1 1766.29   18.20   0
   1  -2  -1 1779.93   17.16   0
  -1   2   1 1799.82   16.98   0
  -1   2   1 1794.65   17.86   0
   0  -2  -1  162.28    8.75   0
   0  -2  -1  169.75    7.64   0
   0   2   1  162.59    8.77   0
   0   2   1  173.55    9.63   0
   1   2   1   68.91    6.63   0
  -1  -2  -1   66.94    6.56   0
  -2  -2  -1  117.76    6.57   0
   2   2   1  118.20    7.65   0
  -3  -2  -1  503.21    6.54   0
   3   2   1  493.83    9.83   0
  -3  -2  -1  505.04   10.39   0
  -4  -2  -1  933.97   14.55   0
   4   2   1 1019.90   15.72   0
  -4  -2  -1  972.41    7.91   0
  -5  -2  -1   15.97    9.46   0
  -5  -2  -1   16.81    4.39   0
  -5  -2  -1   16.63    8.72   0
  -6  -2  -1 1461.54    9.45   0
  -7  -2  -1  362.66    6.30   0
  -8  -2  -1   27.74    5.13   0
  -9  -2  -1   19.25    5.45   0
 -10   3   1   11.25    5.06   0
  10  -3  -1   13.72    4.92   0
   9  -3  -1   -0.52    3.11   0
  -9   3   1   -0.72    3.16   0
   8  -3  -1   29.39    8.14   0
   8  -3  -1   24.81    8.60   0
  -8   3   1   30.04    4.47   0
   8  -3  -1   30.40    3.28   0
  -7   3   1  220.38    4.34   0
   7  -3  -1  217.67    8.39   0
   7  -3  -1  204.62    8.27   0
   7  -3  -1  218.50    5.22   0
   6  -3  -1  918.71   11.76   0
   6  -3  -1  955.01    8.37   0
  -6   3   1  947.19    7.32   0
   6  -3  -1  951.33   12.10   0
   5  -3  -1    1.86    5.48   0
  -5   3   1    9.96    4.11   0
   5  -3  -1    8.00    4.51   0
   5  -3  -1    6.37    4.22   0
  -4   3   1  229.42    5.77   0
   4  -3  -1  247.99    7.07   0
   4  -3  -1  238.65    7.95   0
   4  -3  -1  233.69    5.90   0
   3  -3  -1   28.36    6.03   0
  -3   3   1   29.89    5.98   0
  -3   3   1   26.03    3.64   0
   3  -3  -1   24.20    4.74   0
  -2   3   1 1650.16   12.76   0
   2  -3  -1 1507.47   13.06   0
  -2   3   1 1635.80   14.10   0
   2  -3  -1 1575.51   12.81   0
  -1   3   1  239.34    6.39   0
   1  -3  -1  259.07    8.03   0
   1  -3  -1  244.64    7.88   0
  -1   3   1  256.70    8.19   0
   0  -3  -1  457.83    9.70   0
   0   3   1  447.86    9.01   0
   0  -3  -1  438.55    9.00   0
   0   3   1  462.25    9.82   0
  -1  -3  -1  160.66    7.80   0
  -1  -3  -1  157.62    6.55   0
   1   3   1  157.56    6.84   0
  -2  -3  -1   46.99    4.95   0
   2   3   1   45.94    5.30   0
  -3  -3  -1 1809.78   15.62   0
  -3  -3  -1 1799.10   12.11   0
   3   3   1 1768.98   14.89   0
  -4  -3  -1   39.11    6.15   0
  -4  -3  -1   37.98    4.63   0
  -4  -3  -1   35.06    5.11   0
  -5  -3  -1  465.56    6.61   0
  -5  -3  -1  398.14   11.45   0
  -5  -3  -1  410.48   11.15   0
  -6  -3  -1   83.70    5.04   0
  -7  -3  -1   -0.15    3.54   0
  -8  -3  -1   35.69    4.12   0
 -10   4   1  272.54    5.44   0
  10  -4  -1  234.97    6.59   0
   9  -4  -1    3.01    6.24   0
  -9   4   1    3.28    4.39   0
   9  -4  -1    0.74    4.42   0
   9  -4  -1    1.77    7.03   0
   8  -4  -1   15.53    5.29   0
   8  -4  -1   18.21    4.37   0
  -8   4   1   16.23    4.35   0
   8  -4  -1   16.66    5.29   0
   7  -4  -1   17.30    4.18   0
  -7   4   1   10.67    3.06   0
   7  -4  -1   12.34    4.31   0
   7  -4  -1   13.76    4.49   0
   6  -4  -1  657.37    7.37   0
   6  -4  -1  658.36    9.06   0
   6  -4  -1  626.12    8.78   0
  -6   4   1  683.95    7.23   0
   5  -4  -1  115.74    5.12   0
   5  -4  -1  119.36    5.28   0
  -5   4   1  108.90    4.55   0
   5  -4  -1  115.73    4.67   0
   4  -4  -1  774.83    9.71   0
  -4   4   1  790.62    7.24   0
   4  -4  -1  760.03    8.18   0
   4  -4  -1  792.93    9.57   0
   3  -4  -1 1176.35    9.94   0
   3  -4  -1 1173.67   10.99   0
  -3   4   1 1241.77    9.86   0
  -3   4   1 1262.65   11.11   0
  -2   4   1    5.14    4.79   0
   2  -4  -1    0.50    5.00   0
  -2   4   1    8.23    5.33   0
   2  -4  -1    5.66    4.86   0
   1  -4  -1 1353.23   11.69   0
  -1   4   1 1375.82   11.67   0
   1  -4  -1 1324.14   11.43   0
  -1   4   1 1339.59   10.90   0
   0   4   1 1264.90   12.21   0
   0  -4  -1 1285.69   11.18   0
   0  -4  -1 1198.53   10.38   0
   0   4   1 1242.63   11.00   0
   1   4   1 3272.76   16.96   0
  -1  -4  -1 3496.64   18.08   0
  -1  -4  -1 3232.95   16.94   0
   2   4   1  310.85    6.80   0
  -2  -4  -1  298.96    6.21   0
  -2  -4  -1  321.38    6.85   0
  -3  -4  -1  273.20    6.71   0
  -4  -4  -1   33.54    4.82   0
  -4  -4  -1   33.62    3.75   0
  -4  -4  -1   32.16    5.60   0
  -5  -4  -1   27.40    6.85   0
  -5  -4  -1   26.74    4.86   0
  -5  -4  -1   23.79    5.59   0
  -6  -4  -1  472.50   15.39   0
  -6  -4  -1  456.22   15.97   0
  -6  -4  -1  475.66    6.63   0
  -7  -4  -1  126.87    5.81   0
  -8  -4  -1  135.70    6.63   0
  10  -5  -1   72.78    8.75   0
  10  -5  -1   66.93    8.68   0
  10  -5  -1   56.16    3.90   0
 -10   5   1   66.47    3.96   0
   9  -5  -1  299.49    8.60   0
  -9   5   1  318.05    5.95   0
   9  -5  -1  281.03    8.44   0
   9  -5  -1  262.95    6.12   0
   8  -5  -1    2.56    5.04   0
  -8   5   1    2.30    4.38   0
   8  -5  -1    4.50    3.08   0
   8  -5  -1    0.88    4.31   0
   7  -5  -1    5.21    4.45   0
  -7   5   1   11.84    4.12   0
   7  -5  -1    7.69    5.28   0
   7  -5  -1    8.96    4.37   0
   6  -5  -1  418.04    6.38   0
  -6   5   1  440.21    6.13   0
   6  -5  -1  397.76    7.16   0
   6  -5  -1  419.70    7.46   0
   5  -5  -1  346.38    5.09   0
   5  -5  -1  382.60    6.97   0
  -5   5   1  395.25    6.01   0
   5  -5  -1  391.69    7.06   0
  -4   5   1  517.13    6.52   0
   4  -5  -1  535.93    7.82   0
   4  -5  -1  481.42    6.84   0
   4  -5  -1  516.33    7.68   0
   3  -5  -1    1.85    3.20   0
   3  -5  -1    4.73    4.47   0
  -3   5   1    1.55    4.30   0
   2  -5  -1   45.01    4.87   0
  -2   5   1   57.22    3.90   0
  -2   5   1   50.93    4.75   0
   2  -5  -1   46.79    4.93   0
  -1   5   1  672.13    7.95   0
   1  -5  -1  614.28    7.16   0
   1  -5  -1  626.31    7.42   0
  -1   5   1  621.51    7.26   0
   0  -5  -1    9.64    5.26   0
   0   5   1   12.66    5.20   0
   0  -5  -1    8.80    4.74   0
   0   5   1   10.28    4.71   0
  -1  -5  -1   14.75    4.69   0
   1   5   1   13.40    4.75   0
  -1  -5  -1   19.50    3.91   0
  -2  -5  -1 1369.15   10.77   0
  -2  -5  -1 1446.92   11.07   0
  -3  -5  -1  218.33    6.04   0
  -3  -5  -1  197.58    4.89   0
  -3  -5  -1  187.58    5.97   0
  -4  -5  -1    5.37    5.17   0
  -4  -5  -1   14.21    5.71   0
  -4  -5  -1    8.19    4.79   0
  -4  -5  -1   15.36    5.66   0
  -5  -5  -1    6.86    5.94   0
  -5  -5  -1   12.30    4.87   0
  -5  -5  -1    6.65    3.65   0
  -5  -5  -1   11.62    5.78   0
  -6  -5  -1   56.77    8.74   0
  -6  -5  -1   61.77    5.38   0
  -6  -5  -1   62.08    7.94   0
  -7  -5  -1   63.46    5.83   0
  10  -6  -1   27.27    6.35   0
 -10   6   1   32.40    3.40   0
  10  -6  -1   26.14    6.65   0
  10  -6  -1   19.31    4.71   0
   9  -6  -1   45.79    4.82   0
   9  -6  -1   53.52    6.35   0
  -9   6   1   53.02    4.80   0
   9  -6  -1   49.03    5.64   0
   8  -6  -1  291.94    6.88   0
   8  -6  -1  279.84    5.79   0
  -8   6   1  300.40    5.71   0
   8  -6  -1  275.67    6.57   0
   7  -6  -1   32.50    4.75   0
  -7   6   1   35.99    4.40   0
   7  -6  -1   29.43    4.28   0
   7  -6  -1   26.77    4.46   0
   6  -6  -1  625.24    7.03   0
  -6   6   1  650.74    6.10   0
   6  -6  -1  605.26    7.08   0
   6  -6  -1  679.34    8.31   0
  -5   6   1   40.71    3.14   0
   5  -6  -1   36.38    4.54   0
   5  -6  -1   40.93    4.54   0
   5  -6  -1   42.66    4.40   0
   4  -6  -1   27.75    3.22   0
   4  -6  -1   23.90    3.18   0
  -4   6   1   30.34    4.21   0
   4  -6  -1   24.56    4.62   0
   3  -6  -1  190.03    5.34   0
  -3   6   1  183.67    4.34   0
   3  -6  -1  179.29    5.35   0
   2  -6  -1 2100.02   11.86   0
  -2   6   1 2130.48   12.23   0
   2  -6  -1 2121.08   11.94   0
   1  -6  -1 1611.41   10.65   0
   1  -6  -1 1591.33   11.40   0
  -1   6   1 1608.55   11.26   0
  -1   6   1 1608.83   10.47   0
   0  -6  -1 1362.46    9.95   0
   0   6   1 1356.46   11.36   0
   0  -6  -1 1354.89   10.78   0
  -1  -6  -1  342.39    5.47   0
  -1  -6  -1  357.60    6.57   0
  -2  -6  -1  285.58    6.19   0
  -2  -6  -1  298.99    6.39   0
  -2  -6  -1  287.40    6.03   0
  -3  -6  -1  337.67    6.48   0
  -3  -6  -1  358.58    7.49   0
  -3  -6  -1  308.06    6.52   0
  -4  -6  -1   50.64    5.40   0
  -4  -6  -1   58.34    5.87   0
  -4  -6  -1   55.93    6.03   0
  -4  -6  -1   54.35    5.11   0
  -5  -6  -1   46.64    5.18   0
  -5  -6  -1   46.50    6.45   0
  -5  -6  -1   42.89    5.73   0
  -5  -6  -1   38.03    3.93   0
  -6  -6  -1   11.25    8.03   0
  -6  -6  -1    7.23    5.49   0
  -6  -6  -1   18.33    4.13   0
  -6  -6  -1   10.34    6.53   0
  -7  -6  -1   -0.21    6.42   0
  -7  -6  -1    1.31    5.67   0
  10  -7  -1    8.64    6.26   0
  10  -7  -1    4.36    6.38   0
 -10   7   1   12.97    3.65   0
  10  -7  -1    6.56    3.51   0
  -9   7   1   20.76    3.43   0
   9  -7  -1   25.11    4.72   0
   9  -7  -1   24.33    4.91   0
   9  -7  -1   20.08    5.16   0
  -8   7   1   74.12    4.70   0
   8  -7  -1   69.95    5.12   0
   8  -7  -1   70.47    5.37   0
   8  -7  -1   75.24    4.92   0
   7  -7  -1   21.64    4.67   0
   7  -7  -1   17.15    4.48   0
  -7   7   1   16.31    4.41   0
   7  -7  -1   15.49    4.57   0
   6  -7  -1    7.26    4.15   0
  -6   7   1    4.80    2.89   0
   6  -7  -1   -0.30    4.42   0
   6  -7  -1    4.32    4.57   0
   5  -7  -1  753.87    7.47   0
  -5   7   1  851.30    7.57   0
   5  -7  -1  783.54    7.78   0
   5  -7  -1  792.52    8.23   0
  -4   7   1    4.63    4.32   0
   4  -7  -1    7.05    4.31   0
   4  -7  -1    1.35    4.67   0
   4  -7  -1   -2.91    4.64   0
  -3   7   1  119.05    4.94   0
   3  -7  -1  117.98    4.97   0
   3  -7  -1  121.63    4.83   0
   3  -7  -1  103.34    3.83   0
   2  -7  -1  825.38    8.04   0
  -2   7   1  802.83    7.89   0
   2  -7  -1  786.99    7.21   0
   2  -7  -1  784.96    7.24   0
   1  -7  -1 1699.73   10.29   0
  -1   7   1 1693.33   10.90   0
   1  -7  -1 1755.74   11.01   0
   0   7   1  214.00    5.12   0
   0  -7  -1  220.96    5.81   0
   0  -7  -1  229.63    5.64   0
   0  -7  -1  206.93    4.61   0
  -1  -7  -1  131.88    5.36   0
  -1  -7  -1  147.59    5.22   0
  -1  -7  -1  132.46    4.98   0
  -2  -7  -1  271.16    5.81   0
  -2  -7  -1  250.43    5.75   0
  -2  -7  -1  252.73    6.02   0
  -3  -7  -1  476.85    7.21   0
  -3  -7  -1  505.05    7.36   0
  -3  -7  -1  534.11    7.70   0
  -4  -7  -1  133.48    6.48   0
  -4  -7  -1  122.25    5.74   0
  -4  -7  -1  146.08    5.78   0
  -4  -7  -1  118.02    5.69   0
  -5  -7  -1   20.62    6.54   0
  -5  -7  -1   22.18    5.20   0
  -5  -7  -1   23.19    6.23   0
  -5  -7  -1   16.44    5.60   0
  -6  -7  -1   10.29    5.73   0
  -6  -7  -1   12.77    6.85   0
  -6  -7  -1   17.05    5.63   0
  -6  -7  -1   10.76    8.42   0
  10  -8  -1   95.32    6.53   0
  10  -8  -1   85.11    6.14   0
 -10   8   1   87.31    5.56   0
  10  -8  -1   84.93    5.58   0
  -9   8   1   75.98    5.04   0
   9  -8  -1   73.86    5.91   0
   9  -8  -1   76.54    5.61   0
   9  -8  -1   51.22    3.77   0
   8  -8  -1  256.31    6.68   0
   8  -8  -1  235.97    6.37   0
   8  -8  -1  211.35    4.65   0
  -8   8   1  259.85    5.68   0
   7  -8  -1  109.20    5.39   0
   7  -8  -1   99.83    4.91   0
  -7   8   1  119.19    4.77   0
   7  -8  -1  117.41    5.42   0
   6  -8  -1   32.38    4.45   0
   6  -8  -1   27.78    4.63   0
   6  -8  -1   23.74    4.40   0
  -6   8   1   18.30    3.29   0
   5  -8  -1   25.26    3.29   0
   5  -8  -1   19.14    4.50   0
  -5   8   1   27.62    4.19   0
   5  -8  -1   26.02    4.32   0
   4  -8  -1    6.40    4.26   0
   4  -8  -1   -1.74    4.27   0
   4  -8  -1    3.82    4.18   0
  -4   8   1   -0.20    4.19   0
  -3   8   1    5.20    3.16   0
   3  -8  -1    4.55    4.48   0
   3  -8  -1   -0.98    4.60   0
   3  -8  -1   10.36    4.60   0
  -2   8   1  336.82    6.16   0
   2  -8  -1  338.64    6.05   0
   2  -8  -1  335.68    6.24   0
   2  -8  -1  332.30    6.04   0
   1  -8  -1   78.84    5.18   0
   1  -8  -1   77.82    4.91   0
   1  -8  -1   76.41    4.92   0
  -1   8   1   78.30    3.80   0
   0   8   1   45.63    4.98   0
   0  -8  -1   35.28    4.43   0
   0  -8  -1   38.25    4.43   0
   0  -8  -1   39.11    4.64   0
  -1  -8  -1   32.12    4.60   0
  -1  -8  -1   25.34    4.84   0
  -1  -8  -1   34.07    4.65   0
  -2  -8  -1  280.30    6.31   0
  -2  -8  -1  284.70    6.43   0
  -2  -8  -1  277.83    6.78   0
  -3  -8  -1  496.04    7.81   0
  -3  -8  -1  468.74    6.67   0
  -3  -8  -1  495.84    7.59   0
  -4  -8  -1  239.52    8.05   0
  -4  -8  -1  226.94    6.54   0
  -4  -8  -1  205.75    6.48   0
  -4  -8  -1  250.93    7.80   0
  -5  -8  -1   94.40    6.51   0
  -5  -8  -1  106.15    6.13   0
  -5  -8  -1  106.47    6.74   0
  -5  -8  -1   83.48    6.24   0
  10  -9  -1   15.41    5.02   0
  10  -9  -1   14.85    5.67   0
 -10   9   1   17.09    5.04   0
  10  -9  -1   15.08    5.46   0
   9  -9  -1  124.21    6.26   0
  -9   9   1  119.75    5.42   0
   9  -9  -1  122.52    6.48   0
   9  -9  -1  106.79    4.27   0
   8  -9  -1  112.81    5.70   0
   8  -9  -1  109.21    5.72   0
  -8   9   1  121.73    5.09   0
   8  -9  -1   90.31    4.16   0
   7  -9  -1    7.06    4.76   0
   7  -9  -1    6.63    3.40   0
  -7   9   1    2.50    3.24   0
   7  -9  -1    6.93    4.53   0
   6  -9  -1    7.85    3.35   0
   6  -9  -1    2.98    3.32   0
  -6   9   1   10.84    4.39   0
   6  -9  -1   12.52    4.62   0
   5  -9  -1  272.78    4.91   0
   5  -9  -1  277.70    5.17   0
  -5   9   1  295.85    5.68   0
   5  -9  -1  287.25    6.02   0
   4  -9  -1  463.61    6.88   0
  -4   9   1  470.68    5.64   0
   4  -9  -1  443.23    5.82   0
   4  -9  -1  442.74    6.61   0
   3  -9  -1   11.25    4.64   0
   3  -9  -1    7.34    4.24   0
   3  -9  -1    3.32    4.58   0
  -3   9   1    2.39    3.22   0
   2  -9  -1  350.10    6.15   0
  -2   9   1  316.96    5.27   0
   2  -9  -1  311.71    6.15   0
   2  -9  -1  321.08    5.92   0
  -1   9   1 1002.30    9.28   0
   1  -9  -1 1010.27    8.53   0
   1  -9  -1 1002.47    8.40   0
   1  -9  -1  977.75    8.34   0
   0  -9  -1  294.40    6.03   0
   0  -9  -1  298.56    6.09   0
   0  -9  -1  305.20    6.35   0
  -1  -9  -1   28.74    4.88   0
  -1  -9  -1   27.96    5.20   0
  -1  -9  -1   28.31    4.76   0
  -2  -9  -1   67.75    5.37   0
  -2  -9  -1   66.32    5.08   0
  -2  -9  -1   63.81    5.47   0
  -3  -9  -1  120.75    6.18   0
  -3  -9  -1  144.81    6.13   0
  -3  -9  -1  134.28    5.72   0
  -4  -9  -1   -0.58    5.41   0
  -4  -9  -1    6.54    5.32   0
  -4  -9  -1    4.74    6.66   0
  -4  -9  -1    5.68    5.23   0
  -9  10   1    3.43    3.54   0
   9 -10  -1    1.44    4.99   0
   9 -10  -1   -2.20    5.45   0
   9 -10  -1    4.85    5.68   0
   8 -10  -1   19.98    3.79   0
  -8  10   1   18.75    4.68   0
   8 -10  -1   12.82    3.80   0
   8 -10  -1   14.51    4.82   0
   7 -10  -1   57.46    5.15   0
  -7  10   1   63.77    4.89   0
   7 -10  -1   52.23    4.96   0
   7 -10  -1   57.09    4.02   0
   6 -10  -1  304.63    6.44   0
  -6  10   1  340.36    6.25   0
   6 -10  -1  331.30    5.56   0
   6 -10  -1  348.08    6.75   0
   5 -10  -1  243.19    6.13   0
   5 -10  -1  246.44    6.00   0
   5 -10  -1  218.17    5.87   0
  -5  10   1  241.49    5.57   0
   4 -10  -1  288.96    5.27   0
   4 -10  -1  323.96    5.14   0
  -4  10   1  302.68    5.16   0
   4 -10  -1  343.53    6.15   0
   3 -10  -1  303.29    6.60   0
   3 -10  -1  352.14    6.23   0
  -3  10   1  309.55    6.45   0
   3 -10  -1  337.60    5.16   0
   2 -10  -1    7.78    4.61   0
   2 -10  -1    1.19    4.54   0
   2 -10  -1    1.42    4.58   0
  -2  10   1    3.23    3.28   0
   1 -10  -1  240.04    5.51   0
   1 -10  -1  255.65    5.72   0
  -1  10   1  236.35    7.16   0
   1 -10  -1  244.62    5.69   0
   0 -10  -1    4.38    4.78   0
   0 -10  -1    3.46    4.67   0
   0 -10  -1    2.06    4.51   0
  -1 -10  -1   66.76    5.27   0
  -1 -10  -1   67.82    5.54   0
  -1 -10  -1   73.23    5.38   0
  -2 -10  -1   35.23    5.35   0
  -2 -10  -1   26.16    5.13   0
  -2 -10  -1   34.75    5.19   0
  -3 -10  -1  109.32    6.15   0
  -3 -10  -1  118.63    6.23   0
  -3 -10  -1  134.09    6.38   0
   9 -11  -1   12.24    5.61   0
  -9  11   1    1.70    5.09   0
   9 -11  -1    3.23    5.10   0
   9 -11  -1    5.23    5.49   0
   8 -11  -1   -1.48    3.57   0
   8 -11  -1    0.07    5.06   0
  -8  11   1    5.87    4.74   0
   8 -11  -1    2.04    4.99   0
   7 -11  -1   55.19    5.33   0
   7 -11  -1   48.59    4.19   0
   7 -11  -1   51.59    4.04   0
  -7  11   1   49.86    5.22   0
   6 -11  -1  221.97    6.25   0
   6 -11  -1  216.02    6.35   0
   6 -11  -1  206.16    6.02   0
  -6  11   1  191.36    4.79   0
   5 -11  -1   55.08    5.30   0
   5 -11  -1   83.23    5.09   0
   5 -11  -1   60.01    5.17   0
  -5  11   1   79.87    4.94   0
  -4  11   1   48.45    3.77   0
   4 -11  -1   48.07    3.83   0
   4 -11  -1   50.97    5.16   0
   4 -11  -1   53.63    3.96   0
   3 -11  -1    8.08    4.85   0
   3 -11  -1   10.90    4.88   0
   3 -11  -1    2.86    4.61   0
  -3  11   1    4.57    5.14   0
   2 -11  -1   26.70    4.91   0
  -2  11   1   30.54    3.99   0
   2 -11  -1   38.58    4.73   0
   2 -11  -1   36.72    5.05   0
   1 -11  -1   96.13    5.39   0
   1 -11  -1   96.95    5.74   0
  -1  11   1   88.04    6.01   0
   1 -11  -1   90.66    4.07   0
   0 -11  -1  155.46    6.35   0
   0 -11  -1  180.49    5.74   0
   0 -11  -1  152.35    4.56   0
  -1 -11  -1    8.26    5.26   0
  -1 -11  -1    7.84    4.91   0
  -1 -11  -1    6.45    5.07   0
  -2 -11  -1   51.23    5.85   0
  -2 -11  -1   36.43    5.66   0
  -2 -11  -1   35.41    4.53   0
   8 -12  -1   -0.79    3.51   0
   8 -12  -1   -0.82    5.39   0
  -8  12   1   -1.02    3.57   0
   8 -12  -1   -5.71    5.19   0
   7 -12  -1   11.96    5.10   0
   7 -12  -1   10.63    3.68   0
   7 -12  -1   20.76    5.49   0
  -7  12   1    9.67    3.56   0
   6 -12  -1   15.08    5.13   0
   6 -12  -1   23.40    5.14   0
   6 -12  -1   19.46    5.11   0
  -6  12   1   18.79    5.00   0
   5 -12  -1   14.21    3.67   0
  -5  12   1   10.27    4.93   0
   5 -12  -1   16.87    3.58   0
   5 -12  -1    9.35    3.62   0
   4 -12  -1   32.35    5.17   0
   4 -12  -1   30.34    5.12   0
   4 -12  -1   31.15    5.02   0
  -4  12   1   41.53    5.20   0
   3 -12  -1   68.77    4.19   0
   3 -12  -1   81.79    5.43   0
  -3  12   1   74.95    5.80   0
   3 -12  -1   80.65    5.37   0
  -2  12   1  179.83    7.35   0
   2 -12  -1  163.59    6.53   0
   2 -12  -1  180.20    4.87   0
   2 -12  -1  181.80    4.86   0
   1 -12  -1   67.19    5.39   0
   1 -12  -1   73.57    4.04   0
   1 -12  -1   68.11    5.80   0
   0 -12  -1   90.67    5.74   0
   0 -12  -1   66.76    6.14   0
   0 -12  -1   86.36    5.64   0
  -6  13   1   89.02    5.88   0
   6 -13  -1   69.49    6.11   0
   6 -13  -1   96.56    6.05   0
   6 -13  -1  126.95    5.87   0
  -5  13   1   23.81    5.60   0
   5 -13  -1   17.36    5.58   0
   5 -13  -1   36.13    3.88   0
   5 -13  -1   36.30    3.91   0
   4 -13  -1   11.21    5.29   0
  -4  13   1   11.70    5.53   0
   4 -13  -1   11.47    5.36   0
   4 -13  -1    5.56    5.25   0
   3 -13  -1   18.54    5.50   0
   3 -13  -1   26.33    5.30   0
   3 -13  -1   17.05    5.24   0
  -3  13   1   23.72    6.23   0
   2 -13   2   19.39    5.84   0
   2 -13   2   23.23    3.99   0
  -2  13  -2   12.98    6.49   0
   2 -13   2   21.48    5.27   0
   3 -13   2   58.62    5.84   0
   3 -13   2   59.33    5.61   0
  -3  13  -2   51.75    6.31   0
   3 -13   2   65.62    5.61   0
   4 -13   2   92.85    5.84   0
   4 -13   2   80.11    5.93   0
   4 -13   2   75.10    6.06   0
  -4  13  -2   66.01    6.10   0
   5 -13   2   47.51    3.99   0
   5 -13   2   48.75    5.56   0
   5 -13   2   40.71    5.80   0
  -5  13  -2   45.34    5.76   0
   6 -13   2   63.49    5.77   0
   6 -13   2   85.41    5.66   0
  -6  13  -2   86.02    5.80   0
   6 -13   2   60.00    6.06   0
   0 -12   2    2.80    5.39   0
   0 -12   2   -3.89    5.29   0
   0 -12   2    6.16    5.19   0
   1 -12   2    7.27    5.22   0
   1 -12   2    5.32    4.92   0
   1 -12   2    4.87    3.36   0
   2 -12   2   18.51    3.63   0
  -2  12  -2   15.16    6.13   0
   2 -12   2   18.65    3.90   0
   2 -12   2   19.17    3.57   0
   3 -12   2   64.79    5.24   0
   3 -12   2   65.85    5.18   0
   3 -12   2   67.41    5.44   0
  -3  12  -2   45.76    5.75   0
  -4  12  -2   22.72    3.76   0
   4 -12   2   30.39    5.15   0
   4 -12   2   27.73    3.72   0
   4 -12   2   35.11    5.13   0
   5 -12   2    7.97    3.38   0
   5 -12   2    3.64    3.58   0
  -5  12  -2    7.87    4.98   0
   5 -12   2    6.61    4.94   0
  -6  12  -2    5.19    4.84   0
   6 -12   2   -1.20    4.93   0
   6 -12   2    3.30    3.50   0
   6 -12   2    3.60    4.88   0
   7 -12   2   11.91    5.19   0
  -7  12  -2   20.75    5.15   0
   7 -12   2   16.24    5.25   0
   7 -12   2   17.63    5.36   0
   8 -12   2    5.57    5.06   0
   8 -12   2    6.59    5.29   0
   8 -12   2    4.90    5.30   0
  -8  12  -2    8.42    5.15   0
  -2 -11   2    8.56    5.41   0
  -2 -11   2    8.07    5.62   0
  -2 -11   2    5.46    5.37   0
  -1 -11   2    8.84    5.13   0
  -1 -11   2    4.58    5.07   0
  -1 -11   2    2.29    3.52   0
   0 -11   2  109.39    4.46   0
   0 -11   2  129.71    5.69   0
   0 -11   2  105.61    6.01   0
   1 -11   2  235.40    4.89   0
   1 -11   2  232.68    6.53   0
   1 -11   2  244.68    4.96   0
  -1  11  -2  225.38    6.89   0
  -2  11  -2  176.82    6.45   0
   2 -11   2  199.50    5.62   0
   2 -11   2  223.80    5.70   0
   2 -11   2  206.13    6.09   0
   3 -11   2   69.38    5.41   0
  -3  11  -2   71.70    5.47   0
   3 -11   2   76.40    4.93   0
   3 -11   2   69.91    3.79   0
   4 -11   2    6.76    4.56   0
   4 -11   2    5.81    4.63   0
   4 -11   2    7.65    4.87   0
  -4  11  -2   -2.86    4.84   0
   5 -11   2   15.30    4.71   0
   5 -11   2    7.77    3.40   0
  -5  11  -2   10.92    4.56   0
   5 -11   2   20.96    4.76   0
   6 -11   2   27.85    3.61   0
   6 -11   2   30.69    4.90   0
   6 -11   2   26.12    4.87   0
  -6  11  -2   22.47    4.81   0
   7 -11   2   39.63    5.15   0
  -7  11  -2   39.00    4.93   0
   7 -11   2   47.98    5.35   0
   7 -11   2   47.03    4.19   0
   8 -11   2   84.16    4.71   0
   8 -11   2   94.03    5.70   0
   8 -11   2   77.58    4.31   0
  -8  11  -2   74.11    4.20   0
   9 -11   2   11.92    5.84   0
   9 -11   2    9.83    3.69   0
  -9  11  -2    8.25    5.02   0
   9 -11   2   10.51    5.44   0
  -3 -10   2   56.92    5.86   0
  -3 -10   2   56.70    5.67   0
  -3 -10   2   42.48    5.85   0
  -3 -10   2   59.06    5.65   0
  -2 -10   2   47.50    5.57   0
  -2 -10   2   51.49    5.36   0
  -2 -10   2   50.70    5.33   0
  -1 -10   2  245.12    6.31   0
  -1 -10   2  271.40    6.26   0
  -1 -10   2  248.83    6.75   0
   0 -10   2  298.94    5.95   0
   0 -10   2  270.39    6.72   0
   0 -10   2  295.48    6.14   0
   1 -10   2  600.74    7.18   0
   1 -10   2  565.63    7.36   0
  -1  10  -2  602.12    8.78   0
   1 -10   2  590.19    7.22   0
  -2  10  -2  425.33    7.47   0
   2 -10   2  482.38    6.54   0
   2 -10   2  431.05    7.35   0
   2 -10   2  442.12    6.54   0
  -3  10  -2  143.56    5.19   0
   3 -10   2  132.21    5.51   0
   3 -10   2  138.19    4.06   0
   3 -10   2  120.64    4.01   0
   4 -10   2   14.51    4.57   0
   4 -10   2    9.13    4.65   0
   4 -10   2    6.35    4.48   0
  -4  10  -2   10.02    3.21   0
   5 -10   2   50.31    5.04   0
  -5  10  -2   47.95    4.73   0
   5 -10   2   51.16    4.95   0
   5 -10   2   51.99    5.00   0
   6 -10   2   95.01    5.23   0
  -6  10  -2   87.08    5.04   0
   6 -10   2   85.86    5.30   0
   6 -10   2   96.77    5.17   0
   7 -10   2  176.84    5.99   0
   7 -10   2  144.81    5.62   0
  -7  10  -2  162.26    5.53   0
   7 -10   2  166.03    4.57   0
   8 -10   2   -1.02    5.34   0
   8 -10   2    2.71    3.21   0
   8 -10   2   -1.62    4.87   0
  -8  10  -2   -2.56    4.67   0
   9 -10   2    4.44    5.19   0
  -9  10  -2    1.17    4.86   0
   9 -10   2    3.68    3.51   0
   9 -10   2    7.70    5.50   0
  -4  -9   2   62.56    5.90   0
  -4  -9   2   61.25    6.91   0
  -4  -9   2   65.95    5.93   0
  -4  -9   2   66.44    5.97   0
  -3  -9   2   31.80    5.98   0
  -3  -9   2   21.30    4.97   0
  -3  -9   2   21.64    5.03   0
  -3  -9   2   21.14    4.91   0
  -2  -9   2   54.51    4.99   0
  -2  -9   2   61.24    5.00   0
  -2  -9   2   66.03    4.95   0
  -1  -9   2    6.60    4.75   0
  -1  -9   2    9.33    4.42   0
  -1  -9   2    6.89    4.69   0
   0  -9   2  232.41    5.74   0
   0  -9   2  233.37    6.25   0
   0  -9   2  236.06    5.54   0
   1  -9   2  112.28    4.93   0
   1  -9   2   95.07    5.16   0
  -1   9  -2   97.66    5.41   0
   1  -9   2   88.75    3.79   0
  -2   9  -2    2.29    3.21   0
   2  -9   2    2.57    3.01   0
   2  -9   2    1.94    4.51   0
   2  -9   2    7.11    4.29   0
  -3   9  -2   23.12    4.54   0
   3  -9   2   17.09    3.22   0
   3  -9   2   19.77    3.30   0
   3  -9   2   17.06    4.70   0
   4  -9   2   69.31    3.77   0
   4  -9   2   77.43    4.90   0
  -4   9  -2   67.86    4.42   0
   4  -9   2   64.48    3.75   0
   5  -9   2  322.07    6.17   0
   5  -9   2  319.50    5.13   0
   5  -9   2  301.89    5.10   0
  -5   9  -2  328.74    5.78   0
   6  -9   2  214.43    5.71   0
  -6   9  -2  222.94    5.46   0
   6  -9   2  231.17    5.79   0
   6  -9   2  222.88    4.87   0
   7  -9   2  126.70    5.45   0
   7  -9   2  131.33    5.35   0
   7  -9   2  140.53    4.78   0
  -7   9  -2  134.31    5.07   0
   8  -9   2  293.68    6.34   0
  -8   9  -2  311.86    6.13   0
   8  -9   2  316.75    6.87   0
   8  -9   2  317.65    7.07   0
   9  -9   2   10.50    4.94   0
  -9   9  -2   14.24    4.88   0
   9  -9   2   21.11    5.15   0
   9  -9   2   12.70    5.36   0
  10  -9   2    3.05    5.67   0
  10  -9   2    1.39    5.25   0
  10  -9   2    8.82    4.94   0
 -10   9  -2    1.64    3.68   0
  -5  -8   2   10.58    5.65   0
  -5  -8   2   15.89    5.53   0
  -5  -8   2   19.41    6.50   0
  -5  -8   2   12.26    5.61   0
  -4  -8   2    9.62    4.83   0
  -4  -8   2    8.27    4.88   0
  -4  -8   2    2.09    5.11   0
  -4  -8   2    5.69    4.99   0
  -3  -8   2   11.49    4.66   0
  -3  -8   2   18.97    4.71   0
  -3  -8   2   24.83    4.66   0
  -3  -8   2   24.84    4.79   0
  -2  -8   2    1.13    4.48   0
  -2  -8   2    5.58    4.17   0
  -2  -8   2    7.84    4.27   0
  -1  -8   2  369.71    6.40   0
  -1  -8   2  372.30    6.97   0
  -1  -8   2  337.49    5.31   0
   0   8  -2    0.57    4.97   0
   0  -8   2    2.23    4.39   0
   0  -8   2    0.79    4.33   0
   0  -8   2    2.57    4.21   0
  -1   8  -2  191.19    5.65   0
   1  -8   2  193.14    5.78   0
   1  -8   2  188.96    5.40   0
   1  -8   2  192.58    5.49   0
   2  -8   2  183.83    5.36   0
   2  -8   2  195.42    5.31   0
  -2   8  -2  183.69    5.31   0
   2  -8   2  196.53    5.38   0
  -3   8  -2 1197.82    8.87   0
   3  -8   2 1234.46    8.96   0
   3  -8   2 1121.31    9.22   0
   3  -8   2 1247.31    9.13   0
   4  -8   2  952.69    7.54   0
  -4   8  -2  973.70    7.43   0
   4  -8   2  903.23    7.82   0
   4  -8   2  995.79    8.36   0
  -5   8  -2   91.00    4.50   0
   5  -8   2   81.14    4.66   0
   5  -8   2   83.47    3.74   0
   5  -8   2   88.31    4.86   0
  -6   8  -2   16.95    4.38   0
   6  -8   2   16.17    4.66   0
   6  -8   2   12.90    4.43   0
   6  -8   2   18.22    4.53   0
   7  -8   2   88.69    4.89   0
  -7   8  -2   99.71    4.88   0
   7  -8   2   86.91    4.23   0
   7  -8   2   97.59    5.29   0
   8  -8   2   29.01    4.99   0
   8  -8   2   30.05    4.64   0
  -8   8  -2   19.61    4.63   0
   8  -8   2   19.80    4.59   0
   9  -8   2  119.19    6.25   0
   9  -8   2  105.05    5.54   0
   9  -8   2  119.16    5.82   0
  -9   8  -2  112.27    4.29   0
  10  -8   2   10.38    5.52   0
  10  -8   2    9.21    6.24   0
  10  -8   2    9.87    4.91   0
 -10   8  -2    4.15    5.01   0
  -6  -7   2    2.95    5.38   0
  -6  -7   2    2.50    7.74   0
  -6  -7   2    0.71    5.53   0
  -6  -7   2    1.99    7.63   0
  -5  -7   2   53.24    5.78   0
  -5  -7   2   52.87    5.64   0
  -5  -7   2   56.04    5.72   0
  -5  -7   2   50.79    5.41   0
  -4  -7   2   61.98    5.15   0
  -4  -7   2   68.63    5.14   0
  -4  -7   2   71.50    5.15   0
  -4  -7   2   62.14    6.10   0
  -3  -7   2  247.31    6.00   0
  -3  -7   2  249.30    5.99   0
  -3  -7   2  241.80    6.05   0
  -3  -7   2  245.60    6.26   0
  -2  -7   2  368.36    6.99   0
  -2  -7   2  387.44    6.28   0
  -2  -7   2  381.18    6.45   0
  -1  -7   2    7.91    4.50   0
  -1  -7   2    4.66    4.04   0
  -1  -7   2    4.64    4.10   0
   0  -7   2  543.02    6.67   0
   0  -7   2  529.47    7.75   0
   0   7  -2  505.07    8.31   0
   0  -7   2  553.56    6.86   0
   1  -7   2 1827.47   10.24   0
   1  -7   2 1954.80   12.69   0
  -1   7  -2 1776.74   12.21   0
   1  -7   2 1899.92   10.80   0
   2  -7   2  393.40    6.19   0
   2  -7   2  384.77    6.68   0
   2  -7   2  387.19    5.44   0
  -2   7  -2  395.90    6.40   0
  -3   7  -2  109.49    3.67   0
   3  -7   2  101.81    4.78   0
   3  -7   2  103.55    5.02   0
   3  -7   2  100.82    3.82   0
   4  -7   2  363.44    6.44   0
   4  -7   2  327.95    5.37   0
  -4   7  -2  366.11    5.94   0
   4  -7   2  347.81    6.23   0
   5  -7   2  267.35    4.99   0
   5  -7   2  276.89    5.90   0
  -5   7  -2  303.59    5.65   0
   5  -7   2  265.01    6.14   0
   6  -7   2  129.95    3.95   0
  -6   7  -2  141.27    4.78   0
   6  -7   2  137.02    5.37   0
   6  -7   2  135.43    5.19   0
   7  -7   2   48.58    4.53   0
   7  -7   2   53.87    4.91   0
  -7   7  -2   57.74    4.63   0
   7  -7   2   58.67    4.75   0
   8  -7   2  144.00    6.11   0
   8  -7   2  128.42    4.30   0
  -8   7  -2  151.51    5.10   0
   8  -7   2  141.86    5.47   0
   9  -7   2   59.94    3.78   0
   9  -7   2   72.35    6.83   0
  -9   7  -2   65.92    3.74   0
   9  -7   2   69.02    5.15   0
  10  -7   2   -0.62    5.92   0
  10  -7   2    2.44    3.31   0
  10  -7   2    3.61    6.34   0
 -10   7  -2   -0.12    4.80   0
  -7  -6   2   51.86    7.02   0
  -7  -6   2   62.55    6.34   0
  -6  -6   2    6.58    5.33   0
  -6  -6   2    2.35    5.55   0
  -6  -6   2    2.02    8.45   0
  -6  -6   2   -0.35    8.16   0
  -5  -6   2  164.40    6.67   0
  -5  -6   2  181.59    7.67   0
  -5  -6   2  166.25    5.95   0
  -5  -6   2  167.57    7.62   0
  -4  -6   2  689.73    9.08   0
  -4  -6   2  688.41    9.68   0
  -4  -6   2  661.66    8.28   0
  -4  -6   2  644.31    8.53   0
  -3  -6   2    6.26    4.29   0
  -3  -6   2    4.76    4.41   0
  -3  -6   2    3.81    4.51   0
  -3  -6   2    2.84    4.13   0
  -2  -6   2 1266.85   10.02   0
  -2  -6   2 1277.83   10.34   0
  -2  -6   2 1274.72   11.23   0
  -1  -6   2   27.51    4.65   0
  -1  -6   2   28.26    4.33   0
  -1  -6   2   30.08    4.49   0
   0  -6   2  136.82    5.13   0
   0  -6   2  138.96    5.46   0
   0  -6   2  131.55    5.31   0
   0   6  -2  137.69    6.32   0
  -1   6  -2   10.73    4.71   0
   1  -6   2   12.42    4.21   0
   1  -6   2   15.20    4.54   0
   1  -6   2   10.39    4.74   0
   2  -6   2  953.25    8.56   0
  -2   6  -2  979.12    9.21   0
   2  -6   2  966.82    9.52   0
   2  -6   2  933.62    8.43   0
   3  -6   2  141.59    4.11   0
   3  -6   2  148.02    4.09   0
   3  -6   2  157.25    4.60   0
  -3   6  -2  172.93    5.33   0
   4  -6   2 2139.11   12.30   0
   4  -6   2 2163.96   12.03   0
   4  -6   2 2185.12   11.89   0
  -4   6  -2 2239.09   11.46   0
  -5   6  -2   74.77    4.64   0
   5  -6   2   72.00    4.71   0
   5  -6   2   69.07    4.56   0
   5  -6   2   64.25    4.76   0
   6  -6   2  104.49    4.09   0
  -6   6  -2  115.89    4.78   0
   6  -6   2  105.40    4.88   0
   6  -6   2  111.15    4.94   0
   7  -6   2  442.47    7.37   0
  -7   6  -2  493.13    5.61   0
   7  -6   2  479.96    6.65   0
   7  -6   2  452.70    6.89   0
  -8   6  -2   84.93    4.60   0
   8  -6   2   71.30    5.07   0
   8  -6   2   72.31    5.36   0
   8  -6   2   70.27    3.48   0
  -9   6  -2   13.79    4.53   0
   9  -6   2   15.64    6.06   0
   9  -6   2    8.89    3.20   0
   9  -6   2   13.81    5.52   0
 -10   6  -2    7.89    4.74   0
  10  -6   2   10.49    4.86   0
  10  -6   2    6.82    5.77   0
  10  -6   2    5.21    6.18   0
  -7  -5   2   16.96    5.45   0
  -6  -5   2  266.60   16.33   0
  -6  -5   2  298.64    6.84   0
  -6  -5   2  284.13   16.19   0
  -5  -5   2    6.54    5.66   0
  -5  -5   2    6.90    5.11   0
  -5  -5   2    7.65    4.66   0
  -5  -5   2    5.12    5.78   0
  -4  -5   2   74.69    5.61   0
  -4  -5   2   80.64    6.41   0
  -4  -5   2   73.97    5.30   0
  -4  -5   2   86.29    5.39   0
  -3  -5   2   56.90    6.01   0
  -3  -5   2   45.38    5.59   0
  -3  -5   2   43.36    5.15   0
  -3  -5   2   50.66    4.81   0
  -2  -5   2  154.25    6.31   0
  -2  -5   2  158.91    6.02   0
  -2  -5   2  157.11    5.47   0
  -1  -5   2 1013.05    9.50   0
  -1  -5   2 1057.35   10.97   0
  -1  -5   2  954.08    8.66   0
   0   5  -2   55.34    5.68   0
   0  -5   2   59.44    5.13   0
   0  -5   2   58.43    5.08   0
   0  -5   2   54.66    5.19   0
   1  -5   2  332.80    7.12   0
  -1   5  -2  307.19    6.93   0
   1  -5   2  325.30    6.52   0
   1  -5   2  320.89    6.39   0
   2  -5   2 1356.82   11.10   0
  -2   5  -2 1362.52   11.03   0
   2  -5   2 1343.20   10.50   0
   3  -5   2  386.48    6.83   0
  -3   5  -2  419.12    6.77   0
   3  -5   2  410.45    6.98   0
   4  -5   2   91.98    5.21   0
   4  -5   2   90.39    4.88   0
  -4   5  -2   97.28    3.87   0
   5  -5   2 2136.47   12.62   0
   5  -5   2 2069.28   10.91   0
   5  -5   2 2017.86   12.58   0
  -5   5  -2 2208.61   11.31   0
   6  -5   2  337.69    7.01   0
   6  -5   2  321.12    6.03   0
   6  -5   2  328.23    6.52   0
  -6   5  -2  360.94    5.89   0
   7  -5   2  100.78    5.26   0
   7  -5   2   91.46    5.17   0
  -7   5  -2   96.52    4.65   0
   7  -5   2   82.38    4.58   0
   8  -5   2    9.74    4.47   0
   8  -5   2   13.78    4.80   0
   8  -5   2    7.41    4.20   0
  -8   5  -2   19.15    4.30   0
   9  -5   2   12.46    4.73   0
   9  -5   2   10.94    5.48   0
   9  -5   2    6.62    4.55   0
  -9   5  -2    8.11    4.59   0
  10  -5   2   31.20    3.62   0
  10  -5   2   47.10    7.89   0
  10  -5   2   38.24    7.56   0
 -10   5  -2   39.66    5.10   0
  -8  -4   2   15.77    5.35   0
  -7  -4   2  395.63    7.40   0
  -6  -4   2    9.33    4.80   0
  -5  -4   2   70.81    7.29   0
  -5  -4   2   71.06    5.22   0
  -5  -4   2   73.25    7.57   0
  -4  -4   2  623.83   10.59   0
  -4  -4   2  614.47    7.91   0
  -4  -4   2  586.53    9.53   0
  -3  -4   2 4846.69   20.10   0
  -3  -4   2 4781.46   22.38   0
  -3  -4   2 4794.36   21.97   0
  -2  -4   2 1035.72   10.58   0
  -2  -4   2 1040.18   10.42   0
  -2  -4   2 1114.73   11.99   0
  -1  -4   2  307.47    7.84   0
  -1  -4   2  273.69    5.65   0
  -1  -4   2  286.40    6.57   0
   0  -4   2  609.36    9.84   0
   0   4  -2  599.22   10.43   0
   0  -4   2  572.75    8.31   0
   1  -4   2 1306.40   12.85   0
  -1   4  -2 1271.35   12.68   0
   1  -4   2 1258.33   11.08   0
  -1   4  -2 1306.18   11.07   0
   2  -4   2  577.88    8.59   0
  -2   4  -2  560.67    7.27   0
   2  -4   2  557.72    8.20   0
  -2   4  -2  576.93    7.62   0
   3  -4   2   31.76    4.90   0
   3  -4   2   28.67    4.66   0
  -3   4  -2   33.45    4.78   0
  -3   4  -2   31.17    4.71   0
   4  -4   2   30.89    4.68   0
   4  -4   2   27.82    4.50   0
  -4   4  -2   33.29    4.42   0
  -4   4  -2   32.78    5.21   0
   5  -4   2   26.56    3.99   0
  -5   4  -2   22.60    4.03   0
   5  -4   2   21.53    4.19   0
  -6   4  -2  402.74    6.05   0
   6  -4   2  353.75    6.86   0
   6  -4   2  364.83    7.37   0
   6  -4   2  353.15    6.16   0
   7  -4   2    4.65    4.74   0
   7  -4   2    4.85    2.84   0
   7  -4   2    3.04    4.22   0
  -7   4  -2   10.41    4.20   0
   8  -4   2  546.44    6.77   0
  -8   4  -2  628.91    5.94   0
   8  -4   2  569.23    9.82   0
   8  -4   2  553.66    9.66   0
   9  -4   2  144.58    4.36   0
   9  -4   2  139.18    7.52   0
   9  -4   2  164.85    8.76   0
  -9   4  -2  166.10    4.18   0
  10  -4   2  117.95    5.75   0
 -10   4  -2  138.32    5.72   0
  -8  -3   2   74.56    5.73   0
  -7  -3   2   21.43    4.89   0
  -6  -3   2  200.38    5.59   0
  -5  -3   2   44.89    4.66   0
  -5  -3   2   40.94    9.87   0
  -5  -3   2   46.23   10.56   0
  -4  -3   2  745.06    8.49   0
  -4  -3   2  766.12   13.44   0
  -4  -3   2  738.57   12.65   0
  -3  -3   2 2712.39   15.43   0
  -3  -3   2 2716.62   19.22   0
  -3  -3   2 2756.11   19.70   0
  -2  -3   2 5106.95   24.08   0
  -2  -3   2 4983.98   23.90   0
  -2  -3   2 5030.85   24.05   0
   1   3  -2  598.92    9.67   0
  -1  -3   2  683.76   12.11   0
  -1  -3   2  581.56    8.56   0
   0   3  -2 3136.73   18.21   0
   0  -3   2 3418.94   24.60   0
   0  -3   2 3119.53   18.23   0
   0   3  -2 3364.00   25.37   0
  -1   3  -2  279.52    7.74   0
   1  -3   2  285.27    8.29   0
   1  -3   2  264.08    6.47   0
  -1   3  -2  295.10    8.28   0
  -2   3  -2 2951.62   16.88   0
   2  -3   2 2793.75   16.84   0
   2  -3   2 2891.83   17.44   0
  -2   3  -2 2784.66   16.01   0
  -3   3  -2  611.59    7.95   0
   3  -3   2  588.48    7.42   0
   3  -3   2  571.25    8.73   0
  -3   3  -2  592.35    8.89   0
   4  -3   2  172.24    5.87   0
   4  -3   2  177.74    4.61   0
  -4   3  -2  195.84    5.49   0
  -4   3  -2  182.47    6.17   0
  -5   3  -2 1854.36   14.52   0
   5  -3   2 1563.71    9.46   0
  -5   3  -2 1726.21    9.95   0
   5  -3   2 1570.70   12.77   0
   6  -3   2   92.86    5.38   0
   6  -3   2  100.28    4.88   0
  -6   3  -2  108.54    4.90   0
   6  -3   2   90.34    4.94   0
   7  -3   2   35.49    3.13   0
   7  -3   2   39.07    6.03   0
   7  -3   2   33.92    5.42   0
  -7   3  -2   33.04    4.41   0
   8  -3   2    2.85    2.98   0
   8  -3   2    3.14    6.40   0
  -8   3  -2    4.14    3.05   0
   8  -3   2   -1.08    5.82   0
  -9   3  -2   21.17    4.71   0
   9  -3   2   20.92    3.44   0
  10  -3   2   51.99    4.10   0
 -10   3  -2   84.09    5.48   0
  -9  -2   2   -3.48    5.35   0
  -8  -2   2  269.65    6.33   0
  -7  -2   2   29.54    4.77   0
  -6  -2   2    5.99    4.41   0
  -5  -2   2   -1.68    4.01   0
  -4  -2   2   27.45    4.62   0
  -4  -2   2   28.42    7.99   0
  -4  -2   2   31.44    8.12   0
  -3  -2   2 2202.78   21.35   0
  -3  -2   2 2145.00   14.32   0
  -3  -2   2 2144.37   20.34   0
  -2  -2   2    2.27    6.19   0
  -2  -2   2   -0.76    4.96   0
   2   2  -2    0.22    5.42   0
  -1  -2   2 1933.73   23.82   0
  -1  -2   2 1791.70   16.52   0
   1   2  -2 1742.90   16.45   0
   0   2  -2  445.45   13.68   0
   0  -2   2  463.12   13.15   0
   0  -2   2  448.98   10.02   0
   0   2  -2  436.98    9.86   0
   2  -2   2 1148.97   12.63   0
  -2   2  -2 1209.74   11.61   0
   2  -2   2 1185.56   11.92   0
  -2   2  -2 1185.78   12.66   0
  -3   2  -2   17.01    5.69   0
   3  -2   2   16.59    3.87   0
   3  -2   2   14.40    5.53   0
  -3   2  -2   14.97    4.90   0
   4  -2   2  107.92    5.67   0
   4  -2   2  117.12    5.12   0
  -4   2  -2  101.72    5.90   0
  -4   2  -2  115.80    5.20   0
   5  -2   2   87.27    4.36   0
   5  -2   2   84.02    5.11   0
  -5   2  -2   86.93    4.41   0
  -5   2  -2   91.04    6.59   0
  -6   2  -2  805.52    7.47   0
   6  -2   2  695.53   10.93   0
   6  -2   2  761.30    7.55   0
  -7   2  -2    2.90    4.36   0
   7  -2   2    0.94    6.95   0
   7  -2   2    2.51    4.14   0
   7  -2   2    0.72    5.60   0
  -8   2  -2  158.36    5.06   0
   8  -2   2  142.22    4.01   0
   9  -2   2  149.79    5.31   0
  -9   2  -2  170.41    5.45   0
  10  -2   2   26.08    3.68   0
 -10   2  -2   41.22    3.76   0
  -9  -1   2   -1.64    5.05   0
  -8  -1   2  248.04    6.13   0
  -7  -1   2  191.30    5.50   0
   6   1  -2   23.04    4.20   0
  -6  -1   2   28.19    4.49   0
  -5  -1   2  434.27    6.58   0
   5   1  -2  378.75    6.36   0
   4   1  -2  262.57    5.36   0
  -4  -1   2  301.06    6.43   0
   3   1  -2   17.06    7.27   0
  -3  -1   2   18.11    6.82   0
   3   1  -2   16.69    4.95   0
  -3  -1   2   21.16    4.98   0
  -2  -1   2   11.72    5.72   0
   2   1  -2   12.86    5.89   0
  -2  -1   2   14.16    7.09   0
   2   1  -2   12.73    6.27   0
  -1  -1   2  213.07    9.19   0
  -1  -1   2  221.62   11.70   0
   1   1  -2  209.26   11.92   0
   1   1  -2  218.08    9.34   0
   0  -1   2  440.85   12.04   0
   0   1  -2  433.25   10.22   0
  -1   1  -2   55.95    8.32   0
   1  -1   2   59.44    8.75   0
   1  -1   2   57.71    8.47   0
  -1   1  -2   64.84    8.45   0
  -2   1  -2 5220.42   28.20   0
  -2   1  -2 5547.25   24.26   0
   2  -1   2 5166.40   28.15   0
   2  -1   2 5162.23   23.62   0
   3  -1   2  193.42    7.31   0
   3  -1   2  199.57    5.05   0
  -3   1  -2  199.11    7.48   0
  -3   1  -2  209.92    5.98   0
   4  -1   2 2388.05   12.44   0
  -4   1  -2 2536.44   19.95   0
  -4   1  -2 2685.59   12.96   0
   4  -1   2 2313.39   18.76   0
   5  -1   2 1365.73    8.77   0
  -5   1  -2 1485.50   17.05   0
   5  -1   2 1230.15   15.45   0
  -5   1  -2 1522.21    9.09   0
   6  -1   2 1246.44    9.06   0
   6  -1   2 1271.42   17.59   0
  -6   1  -2 1424.02    9.26   0
  -7   1  -2  181.22    5.09   0
   7  -1   2  148.63    4.97   0
  -8   1  -2    3.78    3.26   0
   8  -1   2    3.47    4.45   0
  -9   1  -2  126.93    4.23   0
 -10   1  -2   18.46    3.95   0
 -10   0   2    1.97    5.20   0
  -9   0   2  117.89    5.88   0
   8   0  -2   46.44    4.71   0
  -8   0   2   58.75    4.96   0
   7   0  -2  497.99    6.78   0
  -7   0   2  559.43    6.05   0
   6   0  -2 1265.56    9.21   0
  -6   0   2 1384.46    8.77   0
  -5   0   2  141.73    5.31   0
   5   0  -2  132.46    5.12   0
   4   0  -2  123.13    5.52   0
  -4   0   2  126.82    5.66   0
   3   0  -2  275.81   11.94   0
  -3   0   2  300.65    7.43   0
  -3   0   2  304.01   13.49   0
   3   0  -2  297.14    7.28   0
   2   0  -2  184.94   10.53   0
  -2   0   2  214.97   11.29   0
  -2   0   2  224.28    8.23   0
   2   0  -2  223.17    8.08   0
  -1   0   2  459.80   13.46   0
   1   0  -2  369.66   11.79   0
   1   0  -2  467.39   13.41   0
  -1   0   2  385.59   12.17   0
   0   0   2  190.82   10.74   0
   0   0  -2  191.95   10.45   0
   0   0  -2  276.08   17.08   0
  -1   0  -2  208.47    9.79   0
  -1   0  -2  185.04    9.78   0
   1   0   2  178.04    9.47   0
  -2   0  -2  998.25   11.39   0
   2   0   2  949.81   11.43   0
   2   0   2  821.32   13.30   0
  -2   0  -2  884.00   13.80   0
   3   0   2  167.49    5.93   0
  -3   0  -2  165.71    8.13   0
  -3   0  -2  168.12    5.86   0
   3   0   2  158.68    8.09   0
  -4   0  -2  960.02    7.65   0
  -4   0  -2  929.52   13.79   0
   4   0   2  847.79    7.48   0
   4   0   2  901.61   13.82   0
   5   0   2 5349.63   16.87   0
  -5   0  -2 5758.62   17.13   0
  -5   0  -2 5584.89   37.48   0
  -6   0  -2  918.39    7.88   0
   6   0   2  854.30    7.80   0
  -7   0  -2   72.80    4.80   0
  -8   0  -2  124.11    5.23   0
  -9   0  -2   44.91    5.11   0
  10  -1  -2    7.30    4.82   0
 -10   1   2    7.29    5.13   0
   9  -1  -2    7.94    4.78   0
  -9   1   2   20.42    4.88   0
   8  -1  -2  100.83    5.36   0
  -8   1   2  129.80    5.39   0
  -7   1   2   55.92    4.72   0
   7  -1  -2   49.68    4.63   0
   6  -1  -2   82.50    4.53   0
  -6   1   2   80.20    3.75   0
   5  -1  -2    6.90    4.33   0
   5  -1  -2    9.17    8.19   0
   5  -1  -2    8.31    7.99   0
  -5   1   2   12.04    4.45   0
   4  -1  -2 2604.98   14.10   0
   4  -1  -2 2380.15   23.52   0
  -4   1   2 2605.60   13.97   0
  -4   1   2 2532.88   25.19   0
   3  -1  -2 1522.74   17.58   0
   3  -1  -2 1648.77   12.97   0
  -3   1   2 1650.55   19.57   0
  -3   1   2 1645.56   13.01   0
  -2   1   2 6064.25   27.07   0
  -2   1   2 6015.27   33.55   0
   2  -1  -2 5890.15   32.95   0
   2  -1  -2 5989.83   26.79   0
  -1   1   2  262.84    8.51   0
   1  -1  -2  261.40    8.51   0
   1  -1  -2  247.34    8.55   0
  -1   1   2  259.16   10.38   0
   0   1   2   72.82    8.69   0
   0  -1  -2   74.07    8.12   0
   0   1   2   77.86   11.36   0
   0  -1  -2   69.13    8.92   0
   1   1   2   34.18    6.98   0
  -1  -1  -2   32.64    5.24   0
  -2  -1  -2   87.79    5.96   0
   2   1   2   90.42    6.67   0
  -2  -1  -2   81.64    6.80   0
  -3  -1  -2  598.86    6.90   0
   3   1   2  623.67   11.25   0
  -3  -1  -2  537.87   10.81   0
   4   1   2  289.99    9.31   0
  -4  -1  -2  274.88    8.72   0
  -4  -1  -2  290.06    4.99   0
  -5  -1  -2   19.19    7.20   0
   5   1   2   19.14    6.94   0
  -5  -1  -2   23.01    4.43   0
  -6  -1  -2    6.12    4.40   0
  -7  -1  -2  279.12    4.64   0
  -8  -1  -2  177.97    4.62   0
  -9  -1  -2    4.34    3.70   0
  10  -2  -2    5.06    4.85   0
 -10   2   2   12.22    4.86   0
   9  -2  -2   36.79    4.83   0
  -9   2   2   40.03    3.67   0
  -8   2   2  234.56    5.69   0
   8  -2  -2  201.68    5.58   0
  -7   2   2   50.53    4.48   0
   7  -2  -2   44.24    3.17   0
   6  -2  -2  643.92   12.54   0
   6  -2  -2  610.09    6.25   0
  -6   2   2  694.06    7.37   0
   6  -2  -2  622.61   12.75   0
  -5   2   2 1306.96    9.63   0
   5  -2  -2 1224.86   14.51   0
   5  -2  -2 1224.08   15.23   0
   5  -2  -2 1272.99    9.75   0
  -4   2   2  894.70   12.20   0
   4  -2  -2  871.59    8.76   0
   4  -2  -2  843.49   11.46   0
  -4   2   2  865.10    7.91   0
   3  -2  -2  176.10    6.24   0
  -3   2   2  174.15    7.43   0
   3  -2  -2  173.83    7.24   0
  -3   2   2  180.42    6.09   0
   1  -2  -2 4683.12   25.12   0
  -1   2   2 4839.37   24.81   0
   1  -2  -2 4783.93   24.93   0
  -1   2   2 4489.11   23.67   0
   0   2   2 2527.90   18.02   0
   0   2   2 2643.34   19.71   0
   0  -2  -2 2744.82   21.09   0
   0  -2  -2 2520.29   18.58   0
  -1  -2  -2  104.05    7.80   0
   1   2   2   98.69    6.56   0
  -1  -2  -2   97.70    6.79   0
   2   2   2 1810.36   15.21   0
  -2  -2  -2 1843.35   15.67   0
  -3  -2  -2  955.75   12.02   0
   3   2   2  960.50   11.90   0
  -3  -2  -2  986.08    9.06   0
   4   2   2  443.02    9.80   0
  -4  -2  -2  417.03    9.64   0
  -4  -2  -2  470.71    6.48   0
  -5  -2  -2  295.66    9.66   0
   5   2   2  309.42    9.83   0
  -5  -2  -2  306.13    4.95   0
  -6  -2  -2  515.59    6.70   0
  -7  -2  -2  393.42    6.61   0
  -8  -2  -2   13.36    4.98   0
  -9  -2  -2  171.57    6.56   0
  10  -3  -2    4.34    4.70   0
 -10   3   2    3.09    3.46   0
   9  -3  -2   13.31    4.57   0
  -9   3   2   12.19    3.35   0
  -8   3   2   36.65    4.43   0
   8  -3  -2   32.73    8.13   0
   8  -3  -2   30.60    3.45   0
   8  -3  -2   29.84    7.67   0
   7  -3  -2  348.42    9.16   0
   7  -3  -2  333.65    5.01   0
  -7   3   2  383.29    5.94   0
   7  -3  -2  369.57    9.77   0
   6  -3  -2  157.09    6.77   0
   6  -3  -2  159.35    6.69   0
  -6   3   2  166.85    4.09   0
   6  -3  -2  161.82    5.07   0
  -5   3   2 1565.89    9.57   0
   5  -3  -2 1511.87   13.88   0
   5  -3  -2 1515.46    9.77   0
   5  -3  -2 1564.88   13.87   0
   4  -3  -2  740.14    7.45   0
  -4   3   2  820.65   10.17   0
   4  -3  -2  769.74    9.78   0
  -4   3   2  804.19    8.12   0
  -3   3   2   -1.10    4.67   0
  -3   3   2    3.93    5.48   0
   3  -3  -2   -0.07    3.43   0
   3  -3  -2    1.74    5.23   0
  -2   3   2  374.05    7.36   0
   2  -3  -2  351.36    6.95   0
  -2   3   2  388.75    8.72   0
   2  -3  -2  346.87    6.43   0
  -1   3   2  434.52    8.41   0
   1  -3  -2  423.98    8.43   0
  -1   3   2  435.24    8.35   0
   1  -3  -2  422.37    8.56   0
   0   3   2   72.32    6.60   0
   0   3   2   60.57    4.65   0
   0  -3  -2   59.34    6.24   0
   0  -3  -2   72.96    6.76   0
  -1  -3  -2  263.60    8.05   0
  -1  -3  -2  248.15    7.28   0
   1   3   2  252.83    6.99   0
   2   3   2  396.36    7.50   0
  -2  -3  -2  430.91    7.86   0
  -3  -3  -2   30.57    5.07   0
   3   3   2   23.08    4.57   0
  -3  -3  -2   24.49    4.89   0
   4   3   2  116.89    6.46   0
  -4  -3  -2  122.27    5.39   0
  -4  -3  -2  115.75    6.78   0
  -5  -3  -2  965.59    8.27   0
  -5  -3  -2  839.91   13.12   0
  -6  -3  -2  262.18    5.93   0
  -6  -3  -2  226.05   11.98   0
  -6  -3  -2  230.72   12.17   0
  -7  -3  -2  204.23    5.00   0
  -8  -3  -2   17.59    3.96   0
  10  -4  -2   25.12    3.75   0
 -10   4   2   30.80    5.21   0
   9  -4  -2   73.30    7.84   0
  -9   4   2   80.30    4.92   0
   9  -4  -2   72.26    8.57   0
   9  -4  -2   70.15    4.82   0
   8  -4  -2  164.72    4.39   0
   8  -4  -2  186.22    7.30   0
  -8   4   2  189.03    5.43   0
   8  -4  -2  170.24    6.99   0
  -7   4   2  562.02    6.58   0
   7  -4  -2  519.76    8.59   0
   7  -4  -2  536.71    8.61   0
   7  -4  -2  544.62    6.68   0
   6  -4  -2   30.49    4.68   0
   6  -4  -2   33.55    4.48   0
  -6   4   2   31.37    4.39   0
   6  -4  -2   30.91    4.39   0
  -5   4   2    6.62    3.88   0
   5  -4  -2    8.04    3.81   0
   5  -4  -2    0.88    4.33   0
   4  -4  -2  102.49    5.70   0
  -4   4   2   93.81    3.52   0
   4  -4  -2   88.19    4.67   0
  -4   4   2   94.81    5.56   0
   3  -4  -2  194.23    5.22   0
  -3   4   2  213.31    6.48   0
   3  -4  -2  202.16    5.85   0
  -3   4   2  220.91    5.77   0
   2  -4  -2 2872.18   14.54   0
  -2   4   2 3111.08   15.16   0
  -2   4   2 3151.03   16.11   0
   2  -4  -2 2929.11   15.61   0
  -1   4   2  859.92    9.28   0
   1  -4  -2  879.89    9.69   0
  -1   4   2  887.94    9.60   0
   1  -4  -2  846.21    9.44   0
   0   4   2  565.57    8.73   0
   0  -4  -2  545.86    7.97   0
   0   4   2  570.76    8.00   0
   0  -4  -2  582.13    8.66   0
  -1  -4  -2  304.69    7.06   0
  -1  -4  -2  312.94    6.85   0
   1   4   2  293.63    6.75   0
  -2  -4  -2 1547.33   12.01   0
   2   4   2 1446.53   11.33   0
  -2  -4  -2 1461.53   11.57   0
  -3  -4  -2  310.68    6.75   0
  -3  -4  -2  286.58    6.32   0
   3   4   2  298.18    6.62   0
   4   4   2   23.68    5.26   0
  -4  -4  -2   22.19    5.51   0
  -4  -4  -2   24.22    4.88   0
  -5  -4  -2   38.95    6.28   0
  -5  -4  -2   44.39    6.10   0
  -5  -4  -2   52.31    5.04   0
  -6  -4  -2  196.53   10.15   0
  -6  -4  -2  188.96    9.19   0
  -6  -4  -2  203.20    5.05   0
  -7  -4  -2   20.54    5.42   0
  -8  -4  -2   79.56    6.03   0
  10  -5  -2    3.82    7.03   0
  10  -5  -2    2.88    6.83   0
 -10   5   2    5.11    4.69   0
  10  -5  -2    6.66    4.70   0
  -9   5   2   24.87    4.57   0
   9  -5  -2   31.22    4.51   0
   9  -5  -2   24.16    5.84   0
   9  -5  -2   23.57    5.99   0
   8  -5  -2    0.56    5.33   0
  -8   5   2    5.56    4.26   0
   8  -5  -2    6.70    5.33   0
   8  -5  -2    6.86    4.32   0
   7  -5  -2  490.64    8.82   0
   7  -5  -2  462.17    8.07   0
   7  -5  -2  477.70    5.69   0
  -7   5   2  497.57    5.53   0
   6  -5  -2  341.04    6.97   0
   6  -5  -2  342.18    7.12   0
   6  -5  -2  333.26    6.15   0
  -6   5   2  345.22    5.07   0
   5  -5  -2  129.56    5.31   0
  -5   5   2  123.31    4.82   0
   5  -5  -2  127.82    4.96   0
   4  -5  -2  130.87    5.79   0
  -4   5   2  127.58    4.78   0
   4  -5  -2  125.12    4.87   0
  -4   5   2  148.79    5.76   0
   3  -5  -2 3012.84   15.10   0
  -3   5   2 3038.56   13.17   0
   3  -5  -2 2889.13   13.46   0
  -3   5   2 3218.10   14.97   0
   2  -5  -2  258.50    5.99   0
   2  -5  -2  245.00    5.11   0
  -2   5   2  269.97    5.18   0
  -2   5   2  268.77    4.97   0
   1  -5  -2   61.27    3.84   0
  -1   5   2   67.32    4.83   0
  -1   5   2   66.24    5.00   0
   1  -5  -2   66.74    4.94   0
   0   5   2  128.74    4.91   0
   0  -5  -2  134.60    4.46   0
   0  -5  -2  131.10    4.64   0
   0   5   2  140.50    5.48   0
  -1  -5  -2 1265.26   10.23   0
   1   5   2 1256.25    9.97   0
  -1  -5  -2 1284.00    9.92   0
  -2  -5  -2 1769.23   12.24   0
  -2  -5  -2 1699.53   11.41   0
   2   5   2 1710.17   11.67   0
  -3  -5  -2  111.79    4.47   0
   3   5   2  107.70    5.12   0
  -3  -5  -2  109.41    5.33   0
  -4  -5  -2   12.84    4.82   0
  -4  -5  -2   15.30    4.64   0
  -4  -5  -2    5.56    4.96   0
  -4  -5  -2   14.95    4.73   0
  -5  -5  -2   54.34    6.55   0
  -5  -5  -2   49.98    6.30   0
  -5  -5  -2   42.50    5.93   0
  -5  -5  -2   52.01    5.39   0
  -6  -5  -2   39.03    8.17   0
  -6  -5  -2   41.63    5.89   0
  -6  -5  -2   52.04    5.32   0
  -6  -5  -2   38.75    7.36   0
  -7  -5  -2    6.10    5.70   0
  -7  -5  -2    7.84    5.32   0
  10  -6  -2   32.24    3.88   0
  10  -6  -2   38.68    6.50   0
 -10   6   2   45.24    5.14   0
  10  -6  -2   38.24    5.62   0
   9  -6  -2  155.97    5.50   0
  -9   6   2  179.32    4.31   0
   9  -6  -2  170.06    7.39   0
   9  -6  -2  170.75    6.82   0
   8  -6  -2  135.76    4.15   0
  -8   6   2  150.55    5.11   0
   8  -6  -2  143.91    5.71   0
   8  -6  -2  141.15    5.72   0
   7  -6  -2   57.81    4.56   0
  -7   6   2   64.27    4.56   0
   7  -6  -2   64.28    4.80   0
   7  -6  -2   67.79    4.83   0
   6  -6  -2  126.89    4.90   0
  -6   6   2  136.28    4.74   0
   6  -6  -2  141.50    5.23   0
   6  -6  -2  134.16    5.29   0
   5  -6  -2  207.99    4.79   0
   5  -6  -2  200.63    4.45   0
   5  -6  -2  220.15    5.85   0
  -5   6   2  233.02    5.32   0
   4  -6  -2  896.72    8.65   0
  -4   6   2  934.76    7.92   0
   4  -6  -2  836.25    8.04   0
  -4   6   2  951.05    8.38   0
   3  -6  -2  565.46    6.97   0
  -3   6   2  622.84    7.41   0
  -3   6   2  594.65    6.84   0
   3  -6  -2  557.51    6.24   0
   2  -6  -2   43.00    3.43   0
  -2   6   2   44.58    4.45   0
   2  -6  -2   41.79    3.31   0
  -2   6   2   49.75    4.64   0
  -1   6   2   14.51    4.18   0
   1  -6  -2   14.57    3.40   0
  -1   6   2   14.83    4.67   0
   1  -6  -2   14.72    3.10   0
   0  -6  -2  880.30    7.99   0
   0  -6  -2  938.10    8.50   0
   0   6   2  888.46    7.51   0
   0   6   2  949.21    9.57   0
   1   6   2 2053.80   11.42   0
  -1  -6  -2 2067.04   12.42   0
  -1  -6  -2 2051.56   11.85   0
   2   6   2 1013.19    9.02   0
  -2  -6  -2 1021.55    9.41   0
  -2  -6  -2  960.50    8.86   0
  -3  -6  -2 1189.70    9.14   0
  -3  -6  -2 1286.21   10.82   0
  -4  -6  -2   52.61    4.05   0
  -4  -6  -2   63.05    5.18   0
  -4  -6  -2   56.39    5.99   0
  -4  -6  -2   55.80    5.80   0
  -5  -6  -2  107.25    5.58   0
  -5  -6  -2   97.41    6.81   0
  -5  -6  -2  107.20    7.15   0
  -5  -6  -2  104.49    6.14   0
  -6  -6  -2   -0.22    6.93   0
  -6  -6  -2    3.47    5.15   0
  -6  -6  -2    8.78    5.91   0
  -6  -6  -2   -0.86    6.33   0
  10  -7  -2   47.09    6.50   0
  10  -7  -2   47.41    5.78   0
 -10   7   2   49.89    5.04   0
  10  -7  -2   45.11    3.75   0
   9  -7  -2   22.90    5.07   0
   9  -7  -2   26.26    5.09   0
   9  -7  -2   22.07    4.75   0
  -9   7   2   24.91    4.67   0
   8  -7  -2   28.62    4.79   0
  -8   7   2   34.78    4.62   0
   8  -7  -2   38.21    3.44   0
   8  -7  -2   33.75    4.83   0
   7  -7  -2   34.21    4.78   0
  -7   7   2   35.31    3.30   0
   7  -7  -2   34.33    4.88   0
   7  -7  -2   31.11    4.51   0
   6  -7  -2  315.24    6.48   0
  -6   7   2  302.77    4.72   0
   6  -7  -2  327.24    6.42   0
   6  -7  -2  310.76    5.91   0
   5  -7  -2  124.58    5.28   0
  -5   7   2  136.28    4.69   0
   5  -7  -2  122.58    5.52   0
   5  -7  -2  116.10    4.91   0
   4  -7  -2  324.25    6.23   0
  -4   7   2  339.69    5.89   0
   4  -7  -2  326.65    6.06   0
  -3   7   2  289.96    5.75   0
   3  -7  -2  269.52    5.90   0
   3  -7  -2  269.89    5.94   0
  -3   7   2  274.33    5.69   0
   2  -7  -2  421.52    6.49   0
   2  -7  -2  404.31    6.46   0
  -2   7   2  424.62    6.57   0
  -2   7   2  416.19    5.47   0
  -1   7   2   77.45    3.97   0
   1  -7  -2   91.14    4.93   0
   1  -7  -2   78.43    5.05   0
  -1   7   2   86.09    5.00   0
   0  -7  -2  146.61    4.45   0
   0  -7  -2  153.01    5.44   0
   0   7   2  149.60    4.93   0
   0   7   2  158.26    5.32   0
  -1  -7  -2  868.97    8.38   0
  -1  -7  -2  873.28    8.37   0
   1   7   2  843.20    7.88   0
  -2  -7  -2  334.19    5.85   0
  -2  -7  -2  337.86    6.54   0
  -3  -7  -2    2.34    4.69   0
  -3  -7  -2    4.72    4.74   0
  -3  -7  -2    1.43    4.49   0
  -4  -7  -2   76.40    5.25   0
  -4  -7  -2   77.31    6.09   0
  -4  -7  -2   87.68    5.41   0
  -4  -7  -2   77.34    5.52   0
  -5  -7  -2   53.80    5.66   0
  -5  -7  -2   42.26    4.30   0
  -5  -7  -2   46.74    5.35   0
  -5  -7  -2   42.17    4.43   0
  -6  -7  -2  114.69    6.22   0
  -6  -7  -2  108.15    8.75   0
  -6  -7  -2   94.42    6.46   0
  -6  -7  -2  102.85    6.91   0
  10  -8  -2   15.18    5.17   0
 -10   8   2   24.47    5.18   0
  10  -8  -2   24.71    5.69   0
  10  -8  -2   24.86    5.49   0
   9  -8  -2  109.18    6.07   0
  -9   8   2   97.10    4.29   0
   9  -8  -2   99.12    6.85   0
   9  -8  -2   82.27    4.26   0
   8  -8  -2   86.10    4.26   0
   8  -8  -2  100.32    5.45   0
   8  -8  -2   91.98    5.32   0
  -8   8   2  100.85    5.13   0
   7  -8  -2  244.40    6.17   0
   7  -8  -2  244.96    6.23   0
  -7   8   2  255.41    5.33   0
   7  -8  -2  215.34    4.52   0
  -6   8   2  118.38    4.91   0
   6  -8  -2  103.41    5.09   0
   6  -8  -2   98.66    3.91   0
   6  -8  -2  110.83    4.93   0
   5  -8  -2 1234.48    9.35   0
  -5   8   2 1262.04    8.64   0
   5  -8  -2 1178.99    8.99   0
   5  -8  -2 1221.54    9.34   0
  -4   8   2    5.40    2.89   0
   4  -8  -2    3.27    4.39   0
   4  -8  -2    4.39    3.08   0
   4  -8  -2   12.67    4.49   0
   3  -8  -2  226.32    5.62   0
   3  -8  -2  206.96    5.66   0
  -3   8   2  211.16    5.49   0
   2  -8  -2   16.23    4.44   0
   2  -8  -2   15.69    4.65   0
  -2   8   2   14.87    4.66   0
   1  -8  -2  100.68    5.20   0
   1  -8  -2  114.81    4.96   0
  -1   8   2  105.71    5.57   0
   0  -8  -2  170.12    5.64   0
   0  -8  -2  183.34    5.28   0
  -1  -8  -2   32.92    4.73   0
  -1  -8  -2   36.00    4.56   0
  -1  -8  -2   40.39    4.66   0
  -2  -8  -2  111.49    5.34   0
  -2  -8  -2  112.50    5.72   0
  -2  -8  -2  117.17    5.51   0
  -3  -8  -2    5.47    4.87   0
  -3  -8  -2    4.38    4.88   0
  -3  -8  -2   -1.00    4.40   0
  -4  -8  -2  127.10    6.30   0
  -4  -8  -2  111.15    6.12   0
  -4  -8  -2  110.09    5.70   0
  -4  -8  -2  118.90    7.04   0
  -5  -8  -2  114.63    7.70   0
  -5  -8  -2  106.13    6.19   0
  -5  -8  -2  116.59    7.01   0
  -5  -8  -2   99.41    6.10   0
  10  -9  -2    2.59    4.94   0
  10  -9  -2    1.91    5.49   0
  10  -9  -2   -1.18    5.42   0
 -10   9   2    1.37    5.01   0
  -9   9   2   10.83    4.90   0
   9  -9  -2   11.96    3.44   0
   9  -9  -2    7.11    5.43   0
   9  -9  -2    8.06    5.42   0
   8  -9  -2  265.86    6.90   0
  -8   9   2  249.00    5.00   0
   8  -9  -2  236.96    5.01   0
   8  -9  -2  270.27    6.87   0
   7  -9  -2  125.49    5.74   0
   7  -9  -2  106.87    5.19   0
  -7   9   2  135.32    5.09   0
   7  -9  -2  128.27    5.68   0
   6  -9  -2  167.57    5.51   0
   6  -9  -2  161.19    4.69   0
  -6   9   2  158.10    4.04   0
   6  -9  -2  144.14    5.33   0
   5  -9  -2   10.21    4.48   0
  -5   9   2   11.03    4.28   0
   5  -9  -2    5.96    4.47   0
   5  -9  -2    8.96    3.32   0
   4  -9  -2   19.34    3.43   0
   4  -9  -2   24.65    4.74   0
  -4   9   2   23.33    4.49   0
   4  -9  -2   20.74    3.41   0
   3  -9  -2  123.97    5.20   0
   3  -9  -2  119.82    5.08   0
   3  -9  -2  116.04    5.08   0
  -3   9   2  119.54    3.94   0
   2  -9  -2  466.79    6.22   0
  -2   9   2  515.90    7.01   0
   2  -9  -2  479.23    5.85   0
   2  -9  -2  491.00    5.91   0
   1  -9  -2  278.84    5.99   0
  -1   9   2  304.46    6.83   0
   1  -9  -2  291.04    5.34   0
   1  -9  -2  295.18    5.95   0
   0  -9  -2   56.30    5.02   0
   0  -9  -2   55.66    5.07   0
   0  -9  -2   64.48    5.26   0
  -1  -9  -2    2.21    3.27   0
  -1  -9  -2    2.31    4.59   0
  -1  -9  -2    2.57    4.94   0
  -2  -9  -2   53.79    5.19   0
  -2  -9  -2   57.49    4.89   0
  -2  -9  -2   60.51    5.29   0
  -3  -9  -2  202.25    6.77   0
  -3  -9  -2  192.07    5.25   0
  -3  -9  -2  189.96    6.48   0
  -4  -9  -2   10.07    3.68   0
  -4  -9  -2   11.63    5.23   0
  -4  -9  -2   12.37    5.37   0
  -4  -9  -2   14.09    6.55   0
  -9  10   2   -0.72    3.47   0
   9 -10  -2   -1.25    4.94   0
   9 -10  -2    1.05    5.45   0
   9 -10  -2    2.31    3.58   0
   8 -10  -2   44.35    5.55   0
   8 -10  -2   42.20    5.08   0
  -8  10   2   49.62    5.11   0
   8 -10  -2   44.61    5.34   0
   7 -10  -2  111.58    5.55   0
  -7  10   2  105.26    5.21   0
   7 -10  -2  115.91    5.62   0
   7 -10  -2   98.69    5.31   0
   6 -10  -2   10.32    4.58   0
  -6  10   2    6.69    3.24   0
   6 -10  -2   14.59    4.92   0
   6 -10  -2    8.61    4.61   0
   5 -10  -2  119.89    4.22   0
   5 -10  -2  120.50    5.57   0
  -5  10   2  130.79    5.07   0
   5 -10  -2  116.49    5.26   0
   4 -10  -2  457.45    6.85   0
   4 -10  -2  455.05    6.81   0
   4 -10  -2  394.88    6.92   0
  -4  10   2  429.32    5.69   0
   3 -10  -2  293.08    6.02   0
   3 -10  -2  251.41    5.26   0
  -3  10   2  279.80    5.90   0
   3 -10  -2  305.76    5.96   0
   2 -10  -2  560.37    7.73   0
   2 -10  -2  552.64    6.02   0
   2 -10  -2  521.45    7.14   0
  -2  10   2  574.17    7.93   0
   1 -10  -2   98.37    3.92   0
   1 -10  -2   91.43    5.57   0
  -1  10   2  104.16    5.97   0
   1 -10  -2  104.72    4.98   0
   0 -10  -2   64.07    3.85   0
   0 -10  -2   71.07    5.05   0
   0 -10  -2   72.54    5.44   0
  -1 -10  -2   31.13    5.30   0
  -1 -10  -2   28.13    3.71   0
  -1 -10  -2   29.68    5.13   0
  -2 -10  -2   61.21    5.58   0
  -2 -10  -2   64.37    5.64   0
  -2 -10  -2   71.11    5.68   0
  -3 -10  -2   22.74    5.40   0
  -3 -10  -2   26.52    5.41   0
  -3 -10  -2   23.45    5.83   0
   8 -11  -2    9.81    3.75   0
   8 -11  -2    6.22    5.09   0
  -8  11   2   13.98    5.01   0
   8 -11  -2   10.20    5.15   0
   7 -11  -2   79.95    5.31   0
  -7  11   2   77.61    5.08   0
   7 -11  -2   87.94    5.72   0
   7 -11  -2   96.29    5.56   0
  -6  11   2    8.16    4.67   0
   6 -11  -2   -3.88    4.79   0
   6 -11  -2    3.16    3.55   0
   6 -11  -2    5.57    4.67   0
  -5  11   2   -2.02    4.57   0
   5 -11  -2    4.32    3.42   0
   5 -11  -2    1.03    3.24   0
   5 -11  -2   -2.41    3.30   0
   4 -11  -2    6.84    4.85   0
   4 -11  -2    6.65    3.33   0
   4 -11  -2    3.22    4.74   0
  -4  11   2    4.32    4.65   0
   3 -11  -2   81.80    5.46   0
   3 -11  -2   77.49    3.92   0
  -3  11   2   75.66    5.56   0
   3 -11  -2   74.47    3.96   0
   2 -11  -2  223.05    4.70   0
   2 -11  -2  237.86    5.73   0
  -2  11   2  224.13    5.63   0
   2 -11  -2  215.37    5.43   0
   1 -11  -2   -1.81    4.87   0
   1 -11  -2    2.64    4.70   0
  -1  11   2    1.78    5.29   0
   1 -11  -2    5.38    4.70   0
   0 -11  -2    3.69    5.01   0
   0 -11  -2   13.14    4.98   0
   0 -11  -2    5.88    4.94   0
  -1 -11  -2   41.48    5.23   0
  -1 -11  -2   27.59    5.38   0
  -1 -11  -2   35.31    5.32   0
   7 -12  -2    9.11    5.40   0
   7 -12  -2    0.33    5.06   0
  -7  12   2    0.17    4.99   0
   7 -12  -2    1.58    3.76   0
  -6  12   2   13.17    4.96   0
   6 -12  -2    3.05    5.28   0
   6 -12  -2   10.61    5.15   0
   6 -12  -2    2.42    4.96   0
  -5  12   2    8.29    5.04   0
   5 -12  -2    6.19    5.06   0
   5 -12  -2   13.04    5.13   0
   5 -12  -2   11.16    3.63   0
  -4  12   2   76.50    5.85   0
   4 -12  -2   89.99    4.10   0
   4 -12  -2   76.16    4.29   0
   4 -12  -2   83.25    5.70   0
   3 -12  -2   35.13    4.00   0
  -3  12   2   44.49    5.53   0
   3 -12  -2   40.06    5.09   0
   3 -12  -2   36.95    3.82   0
   2 -12  -2   84.65    5.93   0
   2 -12  -2  101.05    4.34   0
   2 -12  -2  106.93    5.58   0
  -2  12   2   95.77    6.67   0
   1 -12  -2   47.38    5.33   0
   1 -12  -2   30.93    4.04   0
   1 -12  -2   44.50    3.82   0
   0 -12  -2   38.67    5.35   0
   0 -12  -2   34.75    5.51   0
   0 -12  -2   32.45    5.31   0
   5 -13  -2    1.72    5.12   0
   5 -13  -2    6.54    5.07   0
  -5  13   2   -3.29    3.88   0
   5 -13  -2    3.15    5.36   0
  -4  13   2   11.53    3.99   0
   4 -13  -2   13.27    5.19   0
   4 -13  -2   16.31    5.59   0
   4 -13  -2   14.53    3.81   0
  -3  13   2  186.73    7.55   0
   3 -13  -2  178.22    6.92   0
   3 -13  -2  213.56    6.57   0
   3 -13  -2  161.88    5.10   0
  -3  13  -3    8.91    6.45   0
   3 -13   3    8.02    5.14   0
   3 -13   3   11.05    5.43   0
   3 -13   3   16.17    5.30   0
  -4  13  -3   11.63    5.61   0
   4 -13   3    3.39    5.22   0
   4 -13   3   -1.58    5.19   0
   4 -13   3    2.36    5.20   0
   5 -13   3    1.60    5.22   0
  -5  13  -3   -0.32    5.43   0
   5 -13   3    0.05    5.32   0
   5 -13   3    6.34    5.05   0
   6 -13   3   64.37    4.21   0
  -6  13  -3   76.84    5.92   0
   6 -13   3   88.38    5.70   0
   6 -13   3   59.62    6.02   0
   0 -12   3   23.80    5.35   0
   0 -12   3   30.07    3.88   0
   0 -12   3   22.27    5.75   0
   1 -12   3  178.16    5.06   0
   1 -12   3  215.65    5.89   0
   1 -12   3  152.47    7.14   0
   2 -12   3    6.76    5.28   0
   2 -12   3   -0.74    4.71   0
  -2  12  -3    0.70    6.08   0
   2 -12   3    6.88    4.72   0
  -3  12  -3    5.82    5.31   0
   3 -12   3    3.29    5.20   0
   3 -12   3    5.67    3.55   0
   3 -12   3    6.07    3.51   0
   4 -12   3   50.47    5.27   0
   4 -12   3   59.94    5.25   0
   4 -12   3   58.74    5.28   0
  -4  12  -3   58.24    5.26   0
  -5  12  -3    1.22    3.66   0
   5 -12   3    6.28    3.42   0
   5 -12   3    6.31    4.89   0
   5 -12   3    4.02    4.85   0
  -6  12  -3    6.81    3.61   0
   6 -12   3    7.53    4.97   0
   6 -12   3   12.73    4.98   0
   6 -12   3    8.67    3.71   0
   7 -12   3    2.31    3.67   0
   7 -12   3   -0.47    3.54   0
  -7  12  -3    4.48    4.99   0
   7 -12   3    3.46    3.77   0
  -2 -11   3   19.20    5.80   0
  -2 -11   3   10.29    5.40   0
  -2 -11   3   14.05    5.44   0
  -1 -11   3  123.28    6.44   0
  -1 -11   3  154.28    6.06   0
  -1 -11   3  141.43    4.68   0
   0 -11   3   35.45    5.25   0
   0 -11   3   30.92    5.30   0
   0 -11   3   37.11    4.99   0
   1 -11   3   10.03    4.83   0
  -1  11  -3    5.94    5.51   0
   1 -11   3   16.84    5.05   0
   1 -11   3   12.69    3.52   0
   2 -11   3   10.00    5.10   0
   2 -11   3   15.56    3.41   0
  -2  11  -3   12.88    5.11   0
   2 -11   3   12.62    4.42   0
  -3  11  -3   65.75    3.89   0
   3 -11   3   69.73    5.07   0
   3 -11   3   71.74    3.92   0
   3 -11   3   73.21    5.27   0
  -4  11  -3  223.83    6.32   0
   4 -11   3  225.81    4.76   0
   4 -11   3  242.69    5.92   0
   4 -11   3  224.09    6.61   0
  -5  11  -3  187.81    5.80   0
   5 -11   3  179.20    4.69   0
   5 -11   3  205.36    5.76   0
   5 -11   3  197.72    6.12   0
   6 -11   3    7.39    4.72   0
   6 -11   3    0.53    3.20   0
   6 -11   3   -1.43    4.74   0
  -6  11  -3    4.54    4.61   0
   7 -11   3   22.81    3.80   0
  -7  11  -3   13.67    4.78   0
   7 -11   3   22.19    5.23   0
   7 -11   3   21.23    4.93   0
   8 -11   3   10.06    5.32   0
   8 -11   3   -0.45    4.88   0
  -8  11  -3    2.18    4.80   0
   8 -11   3    1.69    3.56   0
  -3 -10   3    8.41    5.24   0
  -3 -10   3    7.40    5.24   0
  -3 -10   3    4.05    6.30   0
  -3 -10   3    4.49    6.40   0
  -2 -10   3   14.06    5.21   0
  -2 -10   3   16.41    5.19   0
  -2 -10   3   19.51    5.16   0
  -1 -10   3    8.32    4.97   0
  -1 -10   3   11.83    4.81   0
  -1 -10   3    9.61    4.86   0
   0 -10   3   18.80    4.54   0
   0 -10   3   23.22    3.66   0
   0 -10   3   23.60    4.84   0
   1 -10   3  313.94    6.13   0
  -1  10  -3  312.86    7.45   0
   1 -10   3  327.63    5.96   0
   1 -10   3  295.22    6.73   0
  -2  10  -3  454.46    7.50   0
   2 -10   3  479.36    7.92   0
   2 -10   3  498.33    6.69   0
   2 -10   3  470.89    5.84   0
   3 -10   3  261.42    6.40   0
   3 -10   3  271.71    5.59   0
   3 -10   3  250.30    4.71   0
  -3  10  -3  246.78    6.23   0
   4 -10   3  108.35    4.95   0
   4 -10   3   85.24    5.33   0
   4 -10   3  103.95    4.89   0
  -4  10  -3   94.26    5.29   0
   5 -10   3  153.93    5.60   0
   5 -10   3  160.14    5.48   0
   5 -10   3  132.12    5.97   0
  -5  10  -3  141.57    4.41   0
   6 -10   3    1.71    4.86   0
  -6  10  -3    3.33    3.08   0
   6 -10   3    0.54    4.41   0
   6 -10   3    1.06    4.61   0
  -7  10  -3   13.74    4.68   0
   7 -10   3    8.37    4.56   0
   7 -10   3    4.37    4.91   0
   7 -10   3   14.03    5.09   0
   8 -10   3   16.49    4.89   0
  -8  10  -3   13.47    3.48   0
   8 -10   3   14.70    5.49   0
   8 -10   3   17.48    3.97   0
   9 -10   3    0.32    5.51   0
   9 -10   3    9.89    5.07   0
   9 -10   3    0.94    4.69   0
  -9  10  -3    1.88    4.68   0
  -4  -9   3  219.00    7.13   0
  -4  -9   3  162.56    7.12   0
  -4  -9   3  209.09    8.19   0
  -4  -9   3  159.12    6.97   0
  -3  -9   3   24.74    6.31   0
  -3  -9   3   19.89    5.15   0
  -3  -9   3   28.29    5.11   0
  -3  -9   3   32.60    4.91   0
  -2  -9   3   19.52    4.73   0
  -2  -9   3   17.14    4.74   0
  -2  -9   3   13.75    4.65   0
  -1  -9   3    4.41    4.44   0
  -1  -9   3    3.26    4.91   0
  -1  -9   3   -0.19    4.47   0
   0  -9   3  745.79    6.87   0
   0  -9   3  738.53    9.01   0
   0  -9   3  721.17    7.61   0
   1  -9   3  115.62    5.30   0
   1  -9   3  124.27    3.88   0
   1  -9   3  132.37    5.11   0
  -1   9  -3  110.94    4.39   0
   2  -9   3   26.53    3.20   0
   2  -9   3   28.98    4.38   0
  -2   9  -3   21.05    4.59   0
   2  -9   3   25.29    3.25   0
  -3   9  -3  314.07    6.16   0
   3  -9   3  311.24    6.51   0
   3  -9   3  346.93    6.10   0
   3  -9   3  330.37    5.99   0
   4  -9   3   79.30    4.94   0
   4  -9   3   83.27    4.88   0
   4  -9   3   85.61    4.83   0
  -4   9  -3   83.53    4.70   0
   5  -9   3  183.04    5.40   0
  -5   9  -3  170.71    5.07   0
   5  -9   3  152.97    5.29   0
   5  -9   3  167.74    5.34   0
   6  -9   3   -1.16    2.96   0
   6  -9   3    2.87    3.31   0
   6  -9   3    1.45    4.39   0
  -6   9  -3    0.14    4.17   0
   7  -9   3  460.01    7.62   0
  -7   9  -3  484.18    6.56   0
   7  -9   3  456.62    6.94   0
   7  -9   3  483.93    7.34   0
   8  -9   3  140.11    4.52   0
   8  -9   3  176.48    6.28   0
  -8   9  -3  166.86    5.37   0
   8  -9   3  161.96    6.00   0
   9  -9   3    4.62    5.47   0
  -9   9  -3    7.44    4.64   0
   9  -9   3    5.28    5.08   0
   9  -9   3    7.81    3.50   0
  10  -9   3    7.77    5.26   0
  10  -9   3    2.15    3.53   0
  10  -9   3    7.05    6.90   0
 -10   9  -3    0.94    5.00   0
  -5  -8   3  106.21    6.30   0
  -5  -8   3  122.68    7.66   0
  -5  -8   3  118.72    7.54   0
  -5  -8   3   96.47    6.52   0
  -4  -8   3  198.33    6.77   0
  -4  -8   3  205.99    6.48   0
  -4  -8   3  218.36    6.46   0
  -4  -8   3  177.77    6.73   0
  -3  -8   3  322.05    6.92   0
  -3  -8   3  325.25    6.76   0
  -3  -8   3  265.05    7.65   0
  -3  -8   3  306.46    6.81   0
  -2  -8   3   -0.54    4.02   0
  -2  -8   3    3.43    4.57   0
  -2  -8   3    5.24    4.21   0
  -1  -8   3    1.81    4.17   0
  -1  -8   3   -2.05    4.36   0
  -1  -8   3    1.43    4.49   0
   0   8  -3   19.06    4.92   0
   0  -8   3   22.96    4.20   0
   0  -8   3   19.59    4.39   0
   0  -8   3   20.11    4.40   0
   1  -8   3  232.08    6.06   0
  -1   8  -3  215.87    6.04   0
   1  -8   3  231.11    5.54   0
   1  -8   3  219.02    4.60   0
  -2   8  -3  558.33    7.45   0
   2  -8   3  563.89    7.70   0
   2  -8   3  589.41    6.95   0
   2  -8   3  542.76    6.05   0
  -3   8  -3  435.83    6.59   0
   3  -8   3  435.69    6.45   0
   3  -8   3  396.18    5.36   0
   3  -8   3  424.70    6.73   0
  -4   8  -3   86.86    4.48   0
   4  -8   3   73.01    4.75   0
   4  -8   3   69.82    3.53   0
   4  -8   3   71.14    4.65   0
  -5   8  -3  874.84    7.73   0
   5  -8   3  836.98    7.98   0
   5  -8   3  816.11    8.18   0
   5  -8   3  867.39    8.14   0
   6  -8   3   91.26    3.88   0
   6  -8   3   86.77    3.78   0
  -6   8  -3  103.58    3.62   0
   6  -8   3  105.88    5.00   0
  -7   8  -3  265.75    5.59   0
   7  -8   3  243.02    6.32   0
   7  -8   3  243.36    5.78   0
   7  -8   3  261.03    6.81   0
  -8   8  -3    6.68    4.52   0
   8  -8   3   15.84    4.96   0
   8  -8   3    6.81    3.29   0
   8  -8   3    7.70    4.58   0
  -9   8  -3   99.68    5.30   0
   9  -8   3   90.73    5.67   0
   9  -8   3   91.82    4.21   0
   9  -8   3  115.01    6.16   0
  10  -8   3   14.48    5.34   0
  10  -8   3   18.35    3.54   0
  10  -8   3   16.08    5.76   0
 -10   8  -3   22.60    5.11   0
  -6  -7   3    0.90    7.64   0
  -6  -7   3   -0.88    5.72   0
  -6  -7   3   -0.38    5.58   0
  -6  -7   3    1.56    7.72   0
  -5  -7   3   72.30    5.72   0
  -5  -7   3   79.62    6.95   0
  -5  -7   3   79.92    6.91   0
  -5  -7   3   75.10    5.91   0
  -4  -7   3   14.39    4.97   0
  -4  -7   3   20.98    4.80   0
  -4  -7   3   17.37    4.68   0
  -4  -7   3   14.19    4.76   0
  -3  -7   3    0.88    4.51   0
  -3  -7   3    1.95    4.28   0
  -3  -7   3    1.01    5.45   0
  -3  -7   3    0.01    4.34   0
  -2  -7   3  187.91    5.13   0
  -2  -7   3  190.67    5.25   0
  -2  -7   3  182.94    5.93   0
  -1  -7   3    3.27    4.09   0
  -1  -7   3    4.91    4.16   0
  -1  -7   3    2.91    4.39   0
   0   7  -3  384.50    7.93   0
   0  -7   3  396.91    7.21   0
   0  -7   3  386.54    6.16   0
   0  -7   3  383.30    6.17   0
   1  -7   3    3.29    4.24   0
  -1   7  -3    4.62    4.52   0
   1  -7   3    3.90    3.22   0
   1  -7   3    4.08    4.44   0
   2  -7   3  144.84    5.09   0
  -2   7  -3  133.66    5.28   0
   2  -7   3  141.16    4.02   0
   2  -7   3  136.88    5.45   0
  -3   7  -3  645.55    7.33   0
   3  -7   3  625.25    6.92   0
   3  -7   3  627.42    6.58   0
   3  -7   3  628.55    7.65   0
  -4   7  -3 1758.04   10.41   0
   4  -7   3 1696.89    9.98   0
   4  -7   3 1680.03   10.64   0
   4  -7   3 1643.97    9.93   0
   5  -7   3   45.78    4.54   0
   5  -7   3   44.08    3.50   0
   5  -7   3   50.38    3.66   0
  -5   7  -3   52.01    4.48   0
   6  -7   3   51.03    4.41   0
  -6   7  -3   46.31    3.24   0
   6  -7   3   46.92    4.43   0
   6  -7   3   55.14    4.76   0
  -7   7  -3  191.73    4.26   0
   7  -7   3  179.53    5.36   0
   7  -7   3  170.20    5.35   0
   7  -7   3  190.82    6.05   0
   8  -7   3   61.97    5.22   0
   8  -7   3   49.56    4.71   0
  -8   7  -3   63.78    3.45   0
   8  -7   3   55.64    4.90   0
   9  -7   3  117.45    6.61   0
   9  -7   3  105.21    5.42   0
  -9   7  -3  124.43    5.32   0
   9  -7   3  127.50    6.42   0
  10  -7   3   13.18    4.86   0
 -10   7  -3    4.87    3.48   0
  10  -7   3    7.23    5.41   0
  10  -7   3    3.56    4.84   0
  -7  -6   3    2.73    6.21   0
  -7  -6   3    6.31    5.44   0
  -6  -6   3   15.80    5.43   0
  -6  -6   3   10.37    5.76   0
  -6  -6   3   11.79    8.47   0
  -6  -6   3   11.93    8.48   0
  -5  -6   3  582.44   10.66   0
  -5  -6   3  584.34   10.65   0
  -5  -6   3  538.93    9.05   0
  -5  -6   3  606.51    8.41   0
  -4  -6   3  752.77    9.41   0
  -4  -6   3  824.66    9.37   0
  -4  -6   3  789.31   10.14   0
  -4  -6   3  832.29   10.33   0
  -3  -6   3  107.26    5.16   0
  -3  -6   3  117.80    5.56   0
  -3  -6   3  128.06    5.37   0
  -3  -6   3  127.08    5.28   0
  -2  -6   3 1114.91   11.27   0
  -2  -6   3 1055.17    8.68   0
  -2  -6   3 1111.64    9.63   0
  -1  -6   3  186.45    5.24   0
  -1  -6   3  173.38    5.27   0
  -1  -6   3  185.21    6.74   0
   0   6  -3   84.17    5.67   0
   0  -6   3   82.11    4.91   0
   0  -6   3   80.83    4.88   0
   0  -6   3   68.89    3.48   0
  -1   6  -3  155.73    5.47   0
   1  -6   3  159.61    5.29   0
   1  -6   3  168.28    5.60   0
   2  -6   3  143.56    5.57   0
   2  -6   3  144.64    4.04   0
  -2   6  -3  145.89    5.42   0
  -3   6  -3   52.74    4.50   0
   3  -6   3   51.97    4.70   0
   3  -6   3   52.02    4.37   0
   4  -6   3  113.04    3.78   0
   4  -6   3  113.67    4.92   0
  -4   6  -3  119.15    3.84   0
   5  -6   3   88.73    4.67   0
  -5   6  -3  102.63    4.72   0
   5  -6   3   90.38    4.68   0
   6  -6   3   33.59    4.48   0
   6  -6   3   34.46    4.75   0
  -6   6  -3   34.27    3.10   0
   6  -6   3   34.16    4.29   0
   7  -6   3  888.76    9.42   0
  -7   6  -3  931.35    7.90   0
   7  -6   3  894.37    8.20   0
   7  -6   3  894.91    8.66   0
  -8   6  -3  145.64    5.01   0
   8  -6   3  116.55    4.95   0
   8  -6   3  130.99    5.79   0
   8  -6   3  141.91    5.29   0
  -9   6  -3  137.63    5.21   0
   9  -6   3  112.12    5.26   0
   9  -6   3  113.07    5.55   0
   9  -6   3  121.17    6.27   0
  10  -6   3   90.11    7.14   0
 -10   6  -3  114.79    5.28   0
  10  -6   3   86.15    4.22   0
  10  -6   3   97.21    6.53   0
  -7  -5   3    6.93    5.59   0
  -6  -5   3   11.67   10.68   0
  -6  -5   3   12.16   10.62   0
  -6  -5   3    5.14    4.99   0
  -5  -5   3  367.32    7.84   0
  -5  -5   3  373.91    9.36   0
  -5  -5   3  370.74   10.12   0
  -5  -5   3  326.85    7.35   0
  -4  -5   3  710.88    8.37   0
  -4  -5   3  684.30    9.18   0
  -4  -5   3  704.84   10.30   0
  -4  -5   3  690.79    9.63   0
  -3  -5   3 2547.37   15.09   0
  -3  -5   3 2650.42   16.27   0
  -3  -5   3 2549.76   15.01   0
  -3  -5   3 2543.13   16.13   0
  -2  -5   3  276.31    6.15   0
  -2  -5   3  278.92    6.24   0
  -2  -5   3  266.33    6.93   0
  -1  -5   3  648.21    9.99   0
  -1  -5   3  611.54    7.72   0
  -1  -5   3  617.51    7.99   0
   0  -5   3  194.10    5.90   0
   0   5  -3  194.79    4.84   0
   0  -5   3  212.02    6.35   0
   0   5  -3  202.79    6.78   0
   1  -5   3 2671.85   13.80   0
  -1   5  -3 2606.52   16.41   0
  -1   5  -3 2724.73   13.46   0
   1  -5   3 2755.20   16.69   0
  -2   5  -3   17.64    4.47   0
   2  -5   3   21.00    4.78   0
   2  -5   3   18.15    4.66   0
  -2   5  -3   18.57    3.46   0
   3  -5   3    6.19    4.34   0
  -3   5  -3   10.97    4.39   0
  -3   5  -3   13.94    4.49   0
   3  -5   3   12.72    4.60   0
  -4   5  -3   11.85    4.37   0
  -4   5  -3   11.39    4.65   0
   4  -5   3   14.69    4.56   0
   4  -5   3   11.35    4.50   0
  -5   5  -3   86.40    4.98   0
  -5   5  -3   85.93    4.70   0
   5  -5   3   72.26    4.58   0
   5  -5   3   67.72    3.62   0
   6  -5   3   49.12    4.49   0
  -6   5  -3   48.92    4.44   0
   6  -5   3   46.75    4.41   0
   7  -5   3  199.98    5.36   0
   7  -5   3  179.13    5.56   0
   7  -5   3  182.56    6.78   0
  -7   5  -3  193.16    5.19   0
   8  -5   3  423.91    6.37   0
   8  -5   3  455.83    8.51   0
   8  -5   3  417.54    7.57   0
  -8   5  -3  457.93    5.36   0
   9  -5   3    3.21    4.34   0
   9  -5   3   -0.10    5.84   0
  -9   5  -3    3.47    4.48   0
   9  -5   3    0.25    4.48   0
  10  -5   3    5.58    7.16   0
  10  -5   3    3.00    5.99   0
 -10   5  -3    8.35    4.68   0
  10  -5   3    6.97    3.42   0
  -8  -4   3    9.75    5.65   0
  -7  -4   3  128.33    5.92   0
  -6  -4   3   14.56    4.87   0
  -5  -4   3  189.80    5.77   0
  -5  -4   3  179.40    8.44   0
  -5  -4   3  185.65    8.75   0
  -4  -4   3    4.78    5.26   0
  -4  -4   3    3.88    4.40   0
  -4  -4   3    7.25    5.58   0
  -3  -4   3  146.01    6.34   0
  -3  -4   3  139.55    6.15   0
  -3  -4   3  143.36    6.20   0
  -3  -4   3  137.60    5.66   0
  -2  -4   3   36.78    4.92   0
  -2  -4   3   34.05    5.12   0
  -2  -4   3   35.56    4.40   0
   1   4  -3 4287.98   18.33   0
  -1  -4   3 4484.24   19.28   0
  -1  -4   3 4710.45   26.51   0
   0  -4   3 1916.45   12.27   0
   0   4  -3 1998.75   18.13   0
   0  -4   3 2091.43   17.62   0
   0   4  -3 1986.09   12.72   0
  -1   4  -3 2062.89   15.97   0
   1  -4   3 2012.37   13.04   0
   1  -4   3 2060.32   16.01   0
  -1   4  -3 2012.03   12.68   0
   2  -4   3 2041.81   14.40   0
  -2   4  -3 1971.29   12.53   0
   2  -4   3 1922.67   12.71   0
  -2   4  -3 1998.76   13.81   0
  -3   4  -3   52.89    4.87   0
   3  -4   3   48.84    3.85   0
   3  -4   3   46.39    3.58   0
  -3   4  -3   49.74    4.81   0
  -4   4  -3  442.90    5.71   0
   4  -4   3  404.90    5.79   0
  -4   4  -3  451.45    7.24   0
   4  -4   3  422.12    7.02   0
   5  -4   3   48.51    3.32   0
   5  -4   3   50.39    4.47   0
  -5   4  -3   56.06    4.79   0
  -5   4  -3   48.32    3.30   0
   6  -4   3   53.68    4.59   0
   6  -4   3   56.08    4.70   0
  -6   4  -3   76.33    6.27   0
  -6   4  -3   60.11    4.48   0
   7  -4   3  113.80    6.14   0
   7  -4   3  112.88    3.74   0
  -7   4  -3  126.18    4.85   0
   7  -4   3  119.26    6.90   0
   8  -4   3  125.73    6.47   0
   8  -4   3  140.44    5.05   0
   8  -4   3  134.22    6.21   0
  -8   4  -3  146.48    5.06   0
   9  -4   3   49.28    6.75   0
   9  -4   3   42.10    6.20   0
   9  -4   3   56.46    4.81   0
  -9   4  -3   46.76    4.93   0
  10  -4   3   67.38   10.00   0
  10  -4   3   59.11   10.44   0
  10  -4   3   51.49    5.14   0
 -10   4  -3   76.98    5.33   0
  -8  -3   3    2.92    5.23   0
  -7  -3   3    2.50    3.27   0
  -6  -3   3  168.15    5.61   0
  -5  -3   3    3.23    7.67   0
  -5  -3   3    1.24    8.14   0
  -5  -3   3    3.14    4.33   0
  -4  -3   3  285.36    6.34   0
  -4  -3   3  275.10    8.34   0
  -4  -3   3  287.59    9.33   0
  -3  -3   3  334.62    8.10   0
  -3  -3   3  341.13    8.35   0
  -3  -3   3  346.38    6.91   0
  -2  -3   3 1084.42   12.72   0
   2   3  -3 1019.27   11.29   0
  -2  -3   3 1060.23   11.21   0
  -1  -3   3 1471.26   12.67   0
  -1  -3   3 1628.74   19.54   0
   1   3  -3 1441.80   12.60   0
   0  -3   3 4771.92   20.93   0
   0  -3   3 5168.28   32.29   0
   0   3  -3 5011.95   33.08   0
   0   3  -3 4694.48   20.31   0
   1  -3   3 7016.08   24.57   0
  -1   3  -3 7290.24   24.80   0
   2  -3   3 5610.35   21.96   0
  -2   3  -3 6125.54   23.93   0
  -2   3  -3 5832.41   21.94   0
   2  -3   3 6088.94   25.06   0
   3  -3   3  242.95    6.22   0
  -3   3  -3  246.24    6.15   0
   3  -3   3  219.77    5.26   0
  -3   3  -3  242.17    6.35   0
   4  -3   3 1247.16    9.68   0
   4  -3   3 1175.25   10.78   0
  -4   3  -3 1321.85    9.51   0
  -4   3  -3 1264.02   11.07   0
   5  -3   3 2102.56   11.19   0
  -5   3  -3 2235.96   11.09   0
   5  -3   3 2126.42   14.19   0
  -5   3  -3 2246.65   14.35   0
   6  -3   3   19.97    4.15   0
   6  -3   3   16.16    4.18   0
  -6   3  -3   21.63    5.69   0
  -6   3  -3   19.13    4.40   0
   7  -3   3  357.83    5.04   0
   7  -3   3  365.51    8.27   0
   7  -3   3  395.14    8.66   0
  -7   3  -3  417.78    6.00   0
   8  -3   3  172.08    7.17   0
   8  -3   3  210.03    8.41   0
  -8   3  -3  225.11    5.25   0
   8  -3   3  206.69    5.31   0
   9  -3   3  107.64    9.87   0
   9  -3   3  110.91    5.30   0
   9  -3   3  118.33   10.29   0
  -9   3  -3  136.14    5.27   0
  10  -3   3   33.02    3.61   0
 -10   3  -3   52.97    5.05   0
  -9  -2   3    4.20    5.20   0
  -8  -2   3  379.24    7.26   0
  -7  -2   3  190.08    5.65   0
  -6  -2   3   -3.67    4.41   0
  -5  -2   3  524.84    7.33   0
  -4  -2   3   18.49    6.51   0
  -4  -2   3   16.07    4.44   0
  -4  -2   3   21.39    7.03   0
  -3  -2   3   17.89    4.45   0
  -3  -2   3   17.37    4.20   0
   3   2  -3   19.13    5.23   0
  -2  -2   3    1.26    4.75   0
  -2  -2   3    3.48    4.70   0
   2   2  -3    3.16    4.94   0
  -1  -2   3 1561.09   14.22   0
  -1  -2   3 1759.26   28.64   0
   1   2  -3 1548.54   14.31   0
  -1  -2   3 1546.85   23.26   0
   0   2  -3  957.30   11.55   0
   0  -2   3  945.70   11.64   0
   0  -2   3  984.00   21.27   0
   0   2  -3  977.23   21.86   0
   1  -2   3   25.62    6.68   0
  -1   2  -3   24.98    4.83   0
   1  -2   3   25.52    6.83   0
  -1   2  -3   25.05    7.94   0
   2  -2   3  215.69    6.03   0
  -2   2  -3  246.10    7.14   0
   2  -2   3  205.55    5.74   0
  -2   2  -3  219.78    5.74   0
   3  -2   3 3135.82   17.88   0
  -3   2  -3 3233.58   18.02   0
  -3   2  -3 3458.74   16.12   0
   3  -2   3 3003.39   15.23   0
   4  -2   3 7201.32   26.31   0
   4  -2   3 7345.21   21.91   0
  -4   2  -3 8090.45   21.37   0
  -4   2  -3 7593.56   27.18   0
   5  -2   3   15.11    4.20   0
  -5   2  -3   16.58    3.87   0
  -5   2  -3   16.60    4.41   0
   5  -2   3   17.09    3.84   0
   6  -2   3  224.38    7.01   0
  -6   2  -3  263.31    4.55   0
  -6   2  -3  248.28    7.03   0
   6  -2   3  245.40    5.46   0
  -7   2  -3   94.82    3.58   0
   7  -2   3   77.25    3.62   0
   7  -2   3   72.06    5.96   0
  -8   2  -3  443.54    6.27   0
   8  -2   3  418.42   13.79   0
   8  -2   3  410.38   12.63   0
   8  -2   3  385.91    6.37   0
   9  -2   3   97.44    5.09   0
  -9   2  -3  129.05    5.29   0
 -10   2  -3    7.08    5.13   0
  -9  -1   3   54.07    4.47   0
  -8  -1   3   65.23    5.27   0
  -7  -1   3   25.32    4.47   0
   6   1  -3    4.52    4.07   0
  -6  -1   3   -1.60    4.41   0
   5   1  -3 1226.80   10.04   0
  -5  -1   3 1442.05   10.54   0
   4   1  -3   10.71    4.20   0
  -4  -1   3   11.87    4.52   0
   4   1  -3   11.22    7.28   0
  -4  -1   3   12.52    7.84   0
  -3  -1   3   52.89    5.20   0
  -3  -1   3   48.18    6.10   0
   3   1  -3   51.96    6.31   0
   3   1  -3   50.26    5.95   0
  -2  -1   3  190.34    8.38   0
  -2  -1   3  170.24    7.97   0
   2   1  -3  177.49    7.39   0
   2   1  -3  173.03    7.38   0
  -1  -1   3  387.64   15.79   0
  -1  -1   3  354.22    9.13   0
   1   1  -3  371.69   16.07   0
   1   1  -3  367.34    9.18   0
   0  -1   3   10.21    7.26   0
   0   1  -3   12.39    5.03   0
   0   1  -3   11.77    9.21   0
  -1   1  -3  146.15    8.09   0
   1  -1   3  137.27    8.14   0
  -1   1  -3  147.21    7.92   0
   1  -1   3  146.78    8.26   0
   2  -1   3   89.61    6.52   0
   2  -1   3   90.42    6.33   0
  -2   1  -3   93.49    6.34   0
  -2   1  -3   93.02    4.88   0
   3  -1   3  139.27    6.40   0
   3  -1   3  140.97    4.53   0
  -3   1  -3  149.26    6.52   0
  -3   1  -3  157.15    5.80   0
  -4   1  -3  539.97    6.24   0
   4  -1   3  484.10    8.95   0
  -4   1  -3  551.89    9.29   0
   4  -1   3  519.57    7.12   0
   5  -1   3  188.70    4.92   0
  -5   1  -3  201.70    7.46   0
  -5   1  -3  204.76    4.04   0
   5  -1   3  156.91    6.75   0
  -6   1  -3  454.64    9.89   0
  -6   1  -3  470.92    5.46   0
   6  -1   3  430.02    6.20   0
   6  -1   3  402.37    9.56   0
   7  -1   3  163.43    9.04   0
   7  -1   3  161.26    5.13   0
  -7   1  -3  173.07    4.18   0
  -8   1  -3  116.64    4.02   0
   8  -1   3   96.93    3.90   0
  -9   1  -3   76.11    3.87   0
 -10   1  -3    5.50    5.24   0
   9   0  -3    1.63    4.71   0
  -9   0   3    9.41    3.49   0
   8   0  -3    4.37    4.23   0
  -8   0   3    4.52    4.43   0
   7   0  -3  113.53    5.05   0
  -7   0   3  131.89    4.03   0
   6   0  -3  210.33    5.25   0
  -6   0   3  231.30    5.52   0
   5   0  -3  120.72    4.88   0
  -5   0   3  123.75    4.95   0
  -4   0   3 4037.77   18.02   0
   4   0  -3 3861.72   17.57   0
   4   0  -3 3745.26   32.18   0
  -4   0   3 4118.45   34.59   0
   3   0  -3 1635.26   18.25   0
   3   0  -3 1871.26   14.23   0
  -3   0   3 1894.37   14.52   0
  -3   0   3 1814.61   19.72   0
   2   0  -3  762.85   11.87   0
  -2   0   3  751.33   11.97   0
  -2   0   3  669.18   12.16   0
   2   0  -3  602.96   11.27   0
   1   0  -3  594.91   11.36   0
   1   0  -3  724.07   14.43   0
  -1   0   3  586.84   11.53   0
  -1   0   3  756.50   15.93   0
   0   0   3 1415.50   14.95   0
   0   0  -3 1451.16   16.27   0
   0   0  -3 2113.09   27.89   0
  -1   0  -3    2.32    6.60   0
   1   0   3    0.77    6.65   0
  -2   0  -3 2368.92   17.70   0
   2   0   3 2185.11   17.02   0
  -2   0  -3 2560.22   15.67   0
  -3   0  -3    0.40    4.65   0
   3   0   3    2.59    4.97   0
  -3   0  -3    1.55    4.88   0
  -4   0  -3  785.49    6.97   0
  -4   0  -3  776.34   10.99   0
   4   0   3  729.93   10.69   0
   4   0   3  723.58    7.63   0
  -5   0  -3  600.18    6.83   0
  -5   0  -3  578.37   10.56   0
   5   0   3  560.75   10.39   0
  -6   0  -3  151.30    8.51   0
   6   0   3  143.36    8.05   0
  -6   0  -3  151.77    5.01   0
  -7   0  -3 2728.23   11.98   0
  -8   0  -3  169.01    5.52   0
  -9   0  -3    0.96    3.52   0
  10  -1  -3    1.62    4.97   0
 -10   1   3    1.98    5.07   0
   9  -1  -3    2.58    3.36   0
  -9   1   3   10.62    4.68   0
  -8   1   3   60.60    4.83   0
   8  -1  -3   54.00    4.73   0
   7  -1  -3    3.85    4.02   0
  -7   1   3    8.84    2.96   0
   6  -1  -3  473.26    5.79   0
  -6   1   3  531.14    6.60   0
  -5   1   3  123.79    8.62   0
   5  -1  -3  110.83    5.04   0
   5  -1  -3  108.94    7.80   0
  -5   1   3  124.63    5.15   0
   4  -1  -3   92.79    4.15   0
   4  -1  -3   79.25    6.15   0
  -4   1   3   93.34    4.11   0
  -4   1   3   90.47    6.64   0
   3  -1  -3  782.05   11.60   0
  -3   1   3  880.33   13.27   0
   3  -1  -3  847.10    9.19   0
  -3   1   3  829.31    9.17   0
  -1   1   3  180.67    8.28   0
   1  -1  -3  186.55    8.46   0
   1  -1  -3  173.03    8.10   0
  -1   1   3  182.30    7.02   0
   0  -1  -3 2598.01   18.53   0
   0  -1  -3 3111.11   24.46   0
   0   1   3 2731.70   19.25   0
   0   1   3 2978.45   23.82   0
   1   1   3  245.43    6.57   0
  -1  -1  -3  242.00    6.61   0
  -2  -1  -3  541.78    9.58   0
  -2  -1  -3  560.70    7.48   0
   2   1   3  586.37    9.67   0
   3   1   3  295.80    7.29   0
  -3  -1  -3  305.32    6.36   0
  -3  -1  -3  263.04    7.86   0
  -4  -1  -3 1815.77   10.62   0
  -4  -1  -3 1567.00   14.60   0
   4   1   3 1759.27   15.78   0
  -5  -1  -3  542.45    6.78   0
   5   1   3  508.84    9.94   0
  -5  -1  -3  517.78   10.11   0
  -6  -1  -3  145.85    5.10   0
  -6  -1  -3  133.72    9.25   0
   6   1   3  124.27    8.76   0
  -7  -1  -3   88.06    3.75   0
  -8  -1  -3   10.29    4.84   0
  -9  -1  -3   38.49    5.39   0
 -10   2   3   84.14    5.54   0
  10  -2  -3   73.99    5.39   0
   9  -2  -3  167.20    6.03   0
  -9   2   3  188.41    6.06   0
  -8   2   3    5.38    4.67   0
   8  -2  -3   10.20    4.46   0
   7  -2  -3    1.03    8.17   0
   7  -2  -3    0.87    3.99   0
   7  -2  -3    2.54    8.12   0
  -7   2   3    8.03    4.29   0
   6  -2  -3   -0.52    4.01   0
  -6   2   3    2.72    4.13   0
   6  -2  -3    1.89    4.94   0
   6  -2  -3    1.20    5.09   0
   5  -2  -3  927.11   12.11   0
   5  -2  -3  959.80    8.82   0
  -5   2   3 1031.70   13.41   0
  -5   2   3  976.05    8.54   0
  -4   2   3 1147.49   12.51   0
   4  -2  -3 1136.62   10.02   0
   4  -2  -3 1117.30   12.49   0
  -4   2   3 1150.09    9.84   0
  -3   2   3  512.48    9.36   0
   3  -2  -3  474.66    8.81   0
   3  -2  -3  495.82    8.07   0
  -3   2   3  525.35    8.06   0
  -2   2   3 3842.49   19.20   0
   2  -2  -3 3716.94   19.11   0
  -2   2   3 3668.12   20.08   0
   2  -2  -3 3598.47   19.96   0
   1  -2  -3  327.29    8.50   0
  -1   2   3  322.58    7.32   0
  -1   2   3  319.67    7.16   0
   1  -2  -3  347.95    8.77   0
   1   2   3 5516.26   23.28   0
  -1  -2  -3 5122.98   22.86   0
  -1  -2  -3 5570.03   23.80   0
  -2  -2  -3  673.38    9.61   0
   2   2   3  702.40    9.45   0
   3   2   3   95.86    5.50   0
  -3  -2  -3   92.19    6.35   0
  -3  -2  -3   92.21    4.82   0
   4   2   3   39.10    4.43   0
  -4  -2  -3   36.55    4.81   0
  -4  -2  -3   45.29    4.58   0
  -5  -2  -3   28.39    5.71   0
   5   2   3   29.33    5.36   0
  -5  -2  -3   30.47    3.47   0
  -6  -2  -3   50.66    7.02   0
  -6  -2  -3   43.61    4.84   0
   6   2   3   49.36    7.56   0
  -7  -2  -3  135.94    5.35   0
  -8  -2  -3  187.65    5.93   0
  -9  -2  -3  171.58    5.47   0
  10  -3  -3   15.70    4.95   0
 -10   3   3   23.70    3.62   0
  -9   3   3   64.42    3.83   0
   9  -3  -3   54.07    4.95   0
   8  -3  -3  298.36   11.77   0
  -8   3   3  347.67    5.31   0
   8  -3  -3  322.47   12.02   0
   8  -3  -3  302.48    5.33   0
  -7   3   3   14.60    4.23   0
   7  -3  -3    8.23    3.93   0
   7  -3  -3   12.85    5.32   0
   7  -3  -3   13.06    5.34   0
   6  -3  -3  143.65    4.95   0
   6  -3  -3  137.46    6.06   0
   6  -3  -3  136.49    5.70   0
  -6   3   3  163.17    5.15   0
   5  -3  -3 1062.15   11.06   0
  -5   3   3 1134.15    8.87   0
   5  -3  -3 1121.34    9.05   0
  -5   3   3 1224.81   12.54   0
  -4   3   3 2096.55   11.77   0
  -4   3   3 2150.72   14.80   0
   4  -3  -3 2016.13   14.40   0
   4  -3  -3 2045.62   11.86   0
   3  -3  -3  576.62    7.05   0
  -3   3   3  643.74    9.12   0
  -3   3   3  624.43    7.04   0
   3  -3  -3  614.94    8.74   0
   2  -3  -3  937.78   10.28   0
   2  -3  -3  926.45    9.67   0
  -2   3   3  925.42    8.92   0
  -2   3   3  945.21   10.36   0
   1  -3  -3  471.05    8.06   0
   1  -3  -3  498.19    8.26   0
  -1   3   3  462.02    6.97   0
  -1   3   3  498.49    8.13   0
   0   3   3  409.39    7.53   0
   0   3   3  456.37    8.80   0
   0  -3  -3  398.46    6.94   0
   0  -3  -3  454.12    7.60   0
   1   3   3  112.86    4.55   0
  -1  -3  -3  120.32    4.65   0
  -1  -3  -3  134.78    5.33   0
  -2  -3  -3  760.93    8.04   0
   2   3   3  768.50    9.04   0
  -2  -3  -3  801.40    9.74   0
  -3  -3  -3  257.23    6.54   0
   3   3   3  256.59    6.17   0
  -4  -3  -3  219.53    5.91   0
  -4  -3  -3  190.43    6.48   0
   4   3   3  188.41    6.12   0
  -5  -3  -3    4.41    4.47   0
  -5  -3  -3    0.89    5.67   0
   5   3   3   -1.25    5.31   0
  -6  -3  -3   13.12    4.83   0
  -6  -3  -3   12.00    6.99   0
  -7  -3  -3  243.12    6.40   0
  -8  -3  -3  121.15    6.28   0
 -10   4   3  156.12    5.68   0
  10  -4  -3  144.87    5.68   0
   9  -4  -3   37.16    7.11   0
   9  -4  -3   29.47    3.65   0
   9  -4  -3   38.95    7.89   0
  -9   4   3   41.00    4.86   0
   8  -4  -3    4.99    3.08   0
  -8   4   3    5.31    4.26   0
   8  -4  -3    5.34    5.26   0
   8  -4  -3    4.45    5.35   0
   7  -4  -3  537.96    8.69   0
   7  -4  -3  501.15    6.68   0
  -7   4   3  553.11    6.60   0
   7  -4  -3  527.24    9.70   0
  -6   4   3   53.66    4.58   0
   6  -4  -3   48.90    4.60   0
   6  -4  -3   55.96    4.65   0
   6  -4  -3   51.58    5.08   0
   5  -4  -3  745.66    8.85   0
   5  -4  -3  776.85    7.59   0
  -5   4   3  819.70    7.55   0
  -5   4   3  815.27    9.12   0
   4  -4  -3  255.43    5.46   0
  -4   4   3  297.56    6.66   0
  -4   4   3  279.38    4.87   0
   4  -4  -3  264.92    5.75   0
  -3   4   3 1298.07   10.03   0
  -3   4   3 1312.49    9.89   0
   3  -4  -3 1222.81    9.95   0
   3  -4  -3 1312.50   10.87   0
   2  -4  -3    2.55    4.80   0
  -2   4   3    1.29    4.85   0
   2  -4  -3    3.44    4.59   0
  -2   4   3    0.59    4.53   0
   1  -4  -3 1654.74   12.09   0
   1  -4  -3 1649.94   11.95   0
  -1   4   3 1670.79   11.80   0
  -1   4   3 1528.35   10.68   0
   0  -4  -3 5434.82   20.07   0
   0   4   3 5163.77   18.94   0
   0  -4  -3 5812.57   21.97   0
   0   4   3 5665.94   22.15   0
   1   4   3 2706.04   14.36   0
  -1  -4  -3 2784.11   15.07   0
  -1  -4  -3 2981.00   15.27   0
   2   4   3  658.45    7.90   0
  -2  -4  -3  657.75    8.29   0
  -2  -4  -3  687.64    8.65   0
   3   4   3  291.41    6.41   0
  -3  -4  -3  303.71    6.54   0
  -3  -4  -3  293.69    7.61   0
  -4  -4  -3  139.95    4.39   0
  -4  -4  -3  153.74    6.14   0
   4   4   3  140.05    5.63   0
  -5  -4  -3    6.02    5.26   0
  -5  -4  -3    5.26    5.02   0
   5   4   3    3.24    4.74   0
  -6  -4  -3  397.62    6.95   0
  -6  -4  -3  357.07   11.28   0
  -6  -4  -3  356.48   10.38   0
  -7  -4  -3    4.87    5.43   0
  -8  -4  -3    8.55    5.83   0
 -10   5   3   21.37    5.01   0
  10  -5  -3   11.09    7.93   0
  10  -5  -3   13.22    4.70   0
  10  -5  -3   10.03    7.18   0
  -9   5   3   32.85    4.62   0
   9  -5  -3   16.33    5.96   0
   9  -5  -3   16.86    3.36   0
   9  -5  -3   16.66    4.97   0
  -8   5   3    9.85    4.33   0
   8  -5  -3    7.10    5.35   0
   8  -5  -3    2.20    5.46   0
   8  -5  -3    2.63    4.28   0
  -7   5   3   32.46    4.27   0
   7  -5  -3   29.31    4.26   0
   7  -5  -3   35.86    5.82   0
   7  -5  -3   31.37    5.34   0
   6  -5  -3    6.16    4.49   0
   6  -5  -3    9.19    4.13   0
  -6   5   3    4.30    2.83   0
   5  -5  -3    1.53    4.26   0
  -5   5   3    9.41    4.36   0
  -5   5   3    1.33    2.97   0
   5  -5  -3    4.81    4.25   0
  -4   5   3 1711.76   11.43   0
  -4   5   3 1613.24    9.42   0
   4  -5  -3 1646.64   11.63   0
   4  -5  -3 1519.78   10.08   0
  -3   5   3   78.79    4.67   0
   3  -5  -3   77.83    5.03   0
   3  -5  -3   70.76    4.81   0
  -3   5   3   78.15    5.00   0
  -2   5   3  191.03    5.50   0
   2  -5  -3  188.84    5.81   0
   2  -5  -3  195.38    5.60   0
  -2   5   3  197.03    5.74   0
  -1   5   3  331.58    6.43   0
  -1   5   3  325.34    6.08   0
   1  -5  -3  319.78    6.26   0
   1  -5  -3  314.98    5.24   0
   0  -5  -3  646.74    7.89   0
   0   5   3  626.85    6.83   0
   0  -5  -3  757.79    8.76   0
   0   5   3  726.66    8.88   0
   1   5   3 1536.93   10.61   0
  -1  -5  -3 1638.25   11.11   0
  -1  -5  -3 1628.52   11.29   0
   2   5   3  144.01    5.32   0
  -2  -5  -3  147.15    5.35   0
  -2  -5  -3  136.71    5.81   0
  -3  -5  -3    3.50    4.39   0
  -3  -5  -3    2.94    5.04   0
   3   5   3    3.44    4.37   0
  -4  -5  -3  555.45    9.52   0
   4   5   3  548.71    8.96   0
  -4  -5  -3  557.50    6.73   0
  -4  -5  -3  550.67    6.52   0
  -5  -5  -3   71.20    4.41   0
  -5  -5  -3   67.06    6.43   0
  -5  -5  -3   62.66    5.13   0
  -5  -5  -3   64.82    6.62   0
  -6  -5  -3    5.41    3.83   0
  -6  -5  -3   -2.75    3.67   0
  -6  -5  -3    3.01    6.21   0
  -6  -5  -3    1.16    6.72   0
  -7  -5  -3   25.13    3.94   0
  -7  -5  -3   28.30    5.82   0
  -7  -5  -3   24.05   12.81   0
  -7  -5  -3   23.87   11.81   0
 -10   6   3    1.58    3.24   0
  10  -6  -3    0.34    6.22   0
  10  -6  -3   12.95    4.79   0
  10  -6  -3    4.86    5.88   0
   9  -6  -3   25.06    4.42   0
   9  -6  -3   29.68    5.19   0
  -9   6   3   26.27    4.43   0
   9  -6  -3   24.36    5.79   0
   8  -6  -3  279.03    6.76   0
   8  -6  -3  252.91    4.90   0
   8  -6  -3  280.94    6.70   0
  -8   6   3  296.53    5.81   0
   7  -6  -3  165.75    5.56   0
   7  -6  -3  161.59    5.49   0
   7  -6  -3  138.95    4.08   0
  -7   6   3  157.12    4.14   0
  -6   6   3  266.73    5.26   0
   6  -6  -3  257.22    6.15   0
   6  -6  -3  248.06    4.49   0
   6  -6  -3  247.90    5.92   0
  -5   6   3    7.43    2.98   0
   5  -6  -3    7.53    4.37   0
  -5   6   3    9.92    4.35   0
   5  -6  -3   10.50    4.18   0
   4  -6  -3   38.16    4.32   0
  -4   6   3   40.67    4.77   0
   4  -6  -3   36.05    3.55   0
  -4   6   3   34.26    3.11   0
  -3   6   3    7.41    2.83   0
   3  -6  -3   10.54    3.98   0
   3  -6  -3    5.02    4.10   0
  -3   6   3    5.40    4.15   0
  -2   6   3   16.26    4.23   0
   2  -6  -3   11.31    4.23   0
  -2   6   3   12.87    4.01   0
   2  -6  -3   16.62    4.07   0
   1  -6  -3  449.17    5.95   0
   1  -6  -3  448.65    6.48   0
  -1   6   3  450.79    6.40   0
  -1   6   3  456.18    6.77   0
   0  -6  -3   46.61    4.61   0
   0  -6  -3   52.63    5.02   0
   0   6   3   51.10    4.09   0
   0   6   3   42.64    4.47   0
   1   6   3   57.65    3.35   0
  -1  -6  -3   64.97    5.34   0
  -1  -6  -3   66.12    4.56   0
  -2  -6  -3  133.26    5.19   0
   2   6   3  123.22    4.96   0
  -2  -6  -3  121.37    5.33   0
  -3  -6  -3  173.51    5.53   0
  -3  -6  -3  145.86    4.36   0
   3   6   3  160.10    5.42   0
  -4  -6  -3  949.22   10.02   0
  -4  -6  -3  881.14    8.06   0
  -4  -6  -3  910.40    9.01   0
  -5  -6  -3  221.16    7.36   0
  -5  -6  -3  219.00    6.53   0
  -5  -6  -3  213.06    6.24   0
  -5  -6  -3  204.25    7.95   0
  -6  -6  -3   68.26    8.74   0
  -6  -6  -3   62.92    7.09   0
  -6  -6  -3   66.22    6.14   0
  -6  -6  -3   63.01    4.32   0
  10  -7  -3   34.41    5.59   0
 -10   7   3   38.95    3.81   0
  10  -7  -3   39.37    6.65   0
  10  -7  -3   40.30    5.25   0
  -9   7   3   26.15    4.61   0
   9  -7  -3   17.55    4.75   0
   9  -7  -3   22.96    5.00   0
   9  -7  -3   18.53    5.14   0
  -8   7   3  212.11    4.50   0
   8  -7  -3  198.99    6.20   0
   8  -7  -3  201.84    6.35   0
   8  -7  -3  177.25    4.53   0
   7  -7  -3   33.64    4.77   0
  -7   7   3   23.68    3.18   0
   7  -7  -3   27.73    3.39   0
   7  -7  -3   21.97    3.20   0
   6  -7  -3   48.47    3.57   0
   6  -7  -3   59.08    5.04   0
  -6   7   3   57.62    4.56   0
   6  -7  -3   48.72    4.72   0
   5  -7  -3  191.83    5.88   0
   5  -7  -3  179.76    4.26   0
  -5   7   3  193.76    5.05   0
  -4   7   3  273.97    5.50   0
   4  -7  -3  256.83    5.67   0
   4  -7  -3  276.09    6.04   0
  -4   7   3  277.76    5.00   0
   3  -7  -3  899.19    8.36   0
  -3   7   3  979.65    8.47   0
  -3   7   3  904.52    7.25   0
   3  -7  -3  861.54    7.46   0
  -2   7   3   14.14    4.35   0
  -2   7   3    5.36    4.58   0
   2  -7  -3    7.98    4.44   0
   2  -7  -3   12.47    4.57   0
  -1   7   3   58.36    5.22   0
   1  -7  -3   56.23    4.82   0
   1  -7  -3   54.16    5.15   0
  -1   7   3   45.72    3.47   0
   0   7   3  333.25    5.80   0
   0  -7  -3  373.80    6.89   0
   0   7   3  373.51    6.26   0
   0  -7  -3  358.61    6.27   0
   1   7   3  591.08    6.29   0
  -1  -7  -3  612.31    7.53   0
  -1  -7  -3  613.44    7.54   0
  -2  -7  -3  141.07    5.39   0
  -2  -7  -3  142.86    5.51   0
   2   7   3  142.47    5.28   0
  -3  -7  -3  196.16    6.32   0
  -3  -7  -3  168.91    4.57   0
  -4  -7  -3   88.58    5.43   0
  -4  -7  -3   96.22    6.83   0
  -4  -7  -3   72.90    4.28   0
  -4  -7  -3   79.08    5.63   0
  -5  -7  -3   -1.79    5.49   0
  -5  -7  -3    4.04    5.03   0
  -5  -7  -3    0.84    5.12   0
  -5  -7  -3   -2.13    3.64   0
  -6  -7  -3    1.57    7.24   0
  -6  -7  -3   -0.68    4.19   0
  -6  -7  -3    1.65    5.54   0
  -6  -7  -3    1.05    5.26   0
  10  -8  -3    4.12    3.40   0
  10  -8  -3    4.95    6.55   0
 -10   8   3    4.84    3.76   0
  10  -8  -3    2.92    5.41   0
   9  -8  -3   62.64    3.97   0
  -9   8   3   86.32    5.21   0
   9  -8  -3   83.84    5.74   0
   9  -8  -3   84.16    5.76   0
   8  -8  -3   65.11    5.03   0
  -8   8   3   57.66    3.56   0
   8  -8  -3   64.10    4.76   0
   8  -8  -3   74.21    5.36   0
   7  -8  -3   24.05    4.71   0
   7  -8  -3   26.41    5.05   0
  -7   8   3   25.47    3.24   0
   7  -8  -3   25.26    3.25   0
  -6   8   3  183.16    5.22   0
   6  -8  -3  166.04    5.57   0
   6  -8  -3  146.79    5.34   0
   6  -8  -3  161.06    5.69   0
   5  -8  -3  616.55    6.50   0
  -5   8   3  704.99    6.48   0
   5  -8  -3  681.67    7.60   0
  -4   8   3  891.14    7.83   0
   4  -8  -3  751.20    7.66   0
  -4   8   3  799.56    7.47   0
   4  -8  -3  782.95    7.70   0
  -3   8   3  742.59    6.47   0
  -3   8   3  735.39    7.34   0
   3  -8  -3  713.84    7.39   0
   3  -8  -3  719.31    7.58   0
   2  -8  -3  556.80    7.07   0
  -2   8   3  551.05    5.80   0
   2  -8  -3  551.91    6.85   0
  -2   8   3  531.41    6.90   0
   1  -8  -3   19.20    4.61   0
   1  -8  -3    7.15    4.41   0
  -1   8   3   11.49    3.16   0
  -1   8   3   11.84    4.94   0
   0  -8  -3  556.34    7.38   0
   0   8   3  555.78    6.72   0
   0  -8  -3  557.40    7.02   0
  -1  -8  -3   62.90    5.16   0
   1   8   3   56.16    4.63   0
  -1  -8  -3   55.63    4.89   0
  -2  -8  -3   -0.62    4.82   0
  -2  -8  -3   13.00    5.07   0
  -3  -8  -3   15.73    5.08   0
  -3  -8  -3   13.81    4.80   0
  -3  -8  -3   11.06    3.69   0
  -4  -8  -3   96.59    5.97   0
  -4  -8  -3  123.19    6.33   0
  -4  -8  -3  105.35    7.00   0
  -4  -8  -3  100.51    5.77   0
  -5  -8  -3    5.55    5.78   0
  -5  -8  -3   13.83    5.63   0
  -5  -8  -3    9.07    6.60   0
  -5  -8  -3    5.47    5.36   0
  10  -9  -3    5.34    4.93   0
  10  -9  -3    7.95    5.67   0
  10  -9  -3    6.70    5.53   0
 -10   9   3    9.63    3.52   0
  -9   9   3   20.41    3.63   0
   9  -9  -3   25.67    5.51   0
   9  -9  -3   16.53    4.98   0
   9  -9  -3   17.53    5.54   0
  -8   9   3    4.79    4.57   0
   8  -9  -3    3.99    3.22   0
   8  -9  -3    0.69    5.01   0
   8  -9  -3    2.72    4.88   0
   7  -9  -3   48.80    4.78   0
   7  -9  -3   55.75    3.85   0
  -7   9   3   63.01    3.64   0
   7  -9  -3   54.97    5.17   0
   6  -9  -3   58.45    5.62   0
   6  -9  -3   61.10    4.76   0
  -6   9   3   67.40    4.61   0
   6  -9  -3   58.67    4.14   0
  -5   9   3  119.68    3.87   0
   5  -9  -3  107.31    3.92   0
   5  -9  -3  117.64    5.07   0
   5  -9  -3  120.57    5.29   0
   4  -9  -3  170.85    4.39   0
   4  -9  -3  181.89    5.56   0
  -4   9   3  184.08    5.32   0
   3  -9  -3  621.89    7.41   0
   3  -9  -3  557.96    7.28   0
  -3   9   3  568.09    6.36   0
  -2   9   3    4.92    3.44   0
   2  -9  -3   11.59    4.76   0
   2  -9  -3   13.08    4.77   0
  -1   9   3    2.93    5.39   0
   1  -9  -3    9.62    4.78   0
   1  -9  -3    2.51    4.54   0
   0  -9  -3  457.52    7.09   0
   0  -9  -3  454.83    7.44   0
  -1  -9  -3  234.04    6.18   0
  -1  -9  -3  251.40    6.12   0
  -1  -9  -3  224.35    6.24   0
  -2  -9  -3   -0.80    5.03   0
  -2  -9  -3    4.22    3.55   0
  -2  -9  -3    5.71    4.70   0
  -3  -9  -3  102.09    5.80   0
  -3  -9  -3   98.25    5.68   0
  -3  -9  -3  118.02    6.15   0
  -4  -9  -3   17.50    5.59   0
  -4  -9  -3   18.37    5.31   0
  -4  -9  -3   12.71    3.84   0
  -4  -9  -3   14.67    5.38   0
   9 -10  -3   12.69    3.83   0
  -9  10   3   17.21    5.12   0
   9 -10  -3   16.82    5.58   0
   9 -10  -3   13.81    5.55   0
   8 -10  -3    8.98    5.05   0
   8 -10  -3    4.74    5.31   0
  -8  10   3    4.07    3.35   0
   8 -10  -3    0.79    3.42   0
   7 -10  -3   -0.78    3.50   0
   7 -10  -3   -1.47    3.54   0
   7 -10  -3    9.61    4.56   0
  -7  10   3    5.16    4.52   0
   6 -10  -3   29.54    4.82   0
   6 -10  -3   35.94    3.80   0
   6 -10  -3   44.58    4.89   0
  -6  10   3   36.57    4.73   0
   5 -10  -3   41.33    5.02   0
  -5  10   3   42.19    4.69   0
   5 -10  -3   33.91    4.92   0
   5 -10  -3   46.18    5.17   0
   4 -10  -3   31.53    4.63   0
  -4  10   3   23.80    3.35   0
   4 -10  -3   24.44    4.82   0
   4 -10  -3   25.49    4.98   0
   3 -10  -3  316.59    6.20   0
   3 -10  -3  266.21    6.19   0
   3 -10  -3  289.91    5.11   0
  -3  10   3  285.65    5.17   0
   2 -10  -3  189.85    5.60   0
   2 -10  -3  163.73    4.43   0
   2 -10  -3  168.82    5.85   0
  -2  10   3  191.26    6.11   0
   1 -10  -3   64.74    3.79   0
   1 -10  -3   53.18    5.26   0
  -1  10   3   63.28    5.68   0
   1 -10  -3   46.60    3.68   0
   0 -10  -3  196.43    4.95   0
   0 -10  -3  215.86    6.15   0
   0 -10  -3  208.82    6.21   0
  -1 -10  -3  151.77    5.79   0
  -1 -10  -3  120.64    5.83   0
  -1 -10  -3  133.72    5.90   0
  -2 -10  -3   52.52    5.80   0
  -2 -10  -3   48.44    4.11   0
  -2 -10  -3   60.96    5.69   0
  -3 -10  -3   -2.05    5.81   0
  -3 -10  -3    0.76    5.52   0
  -3 -10  -3   -1.77    5.36   0
   8 -11  -3   11.75    5.39   0
   8 -11  -3   19.72    5.45   0
   8 -11  -3   18.47    5.10   0
  -8  11   3   17.13    5.14   0
   7 -11  -3   97.28    5.71   0
   7 -11  -3  109.98    5.83   0
  -7  11   3  100.63    5.56   0
   7 -11  -3   99.44    5.66   0
   6 -11  -3   -1.55    4.85   0
  -6  11   3    6.71    4.81   0
   6 -11  -3   -6.35    4.95   0
   6 -11  -3    8.18    4.82   0
   5 -11  -3  159.25    6.00   0
  -5  11   3  156.97    4.44   0
   5 -11  -3  176.82    5.79   0
   5 -11  -3  142.00    5.59   0
   4 -11  -3  227.42    5.04   0
   4 -11  -3  203.33    4.95   0
   4 -11  -3  242.49    6.06   0
  -4  11   3  207.04    5.97   0
   3 -11  -3   85.27    5.18   0
  -3  11   3   79.47    4.45   0
   3 -11  -3   77.20    4.06   0
   3 -11  -3   64.70    5.38   0
  -2  11   3  105.63    4.95   0
   2 -11  -3  114.63    5.32   0
   2 -11  -3  113.72    4.06   0
   2 -11  -3  121.37    5.86   0
   1 -11  -3   22.36    5.00   0
   1 -11  -3    8.08    5.26   0
   1 -11  -3   15.83    4.87   0
   0 -11  -3   31.76    3.79   0
   0 -11  -3   40.51    5.14   0
   0 -11  -3   33.30    5.22   0
  -1 -11  -3   40.26    3.99   0
  -1 -11  -3   35.49    5.62   0
  -1 -11  -3   45.25    5.40   0
   7 -12  -3    2.81    5.41   0
  -7  12   3   11.48    5.34   0
   7 -12  -3    3.44    5.23   0
   7 -12  -3   10.93    3.69   0
   6 -12  -3   45.40    5.58   0
   6 -12  -3   30.82    4.02   0
  -6  12   3   34.72    5.27   0
   6 -12  -3   30.39    3.90   0
   5 -12  -3   17.68    5.15   0
   5 -12  -3   15.81    3.72   0
  -5  12   3    7.34    4.90   0
   5 -12  -3   22.19    5.00   0
   4 -12  -3   39.33    5.28   0
   4 -12  -3   34.89    5.35   0
  -4  12   3   35.21    5.51   0
   4 -12  -3   24.49    5.16   0
   3 -12  -3   15.64    5.36   0
   3 -12  -3   -4.77    5.23   0
   3 -12  -3   14.52    5.03   0
  -3  12   3   19.76    5.55   0
   2 -12  -3   54.60    3.99   0
   2 -12  -3   51.62    5.66   0
  -2  12   3   56.21    6.22   0
   2 -12  -3   63.37    4.05   0
   1 -12  -3   68.80    4.09   0
   1 -12  -3   83.72    5.48   0
   1 -12  -3   67.30    5.94   0
   4 -13  -3   -1.02    3.69   0
   4 -13  -3    2.85    3.82   0
   4 -13  -3   -2.67    3.77   0
  -4  13   3   -0.05    5.80   0
  -3  13  -4   22.41    6.19   0
   3 -13   4   25.09    5.49   0
   3 -13   4   24.46    5.38   0
   3 -13   4   15.15    5.76   0
  -4  13  -4    5.15    3.99   0
   4 -13   4   11.02    5.25   0
   4 -13   4    2.22    4.18   0
   4 -13   4    0.70    5.29   0
  -5  13  -4    5.23    5.38   0
   5 -13   4    3.14    5.51   0
   5 -13   4    6.00    5.05   0
   5 -13   4    7.07    3.71   0
   0 -12   4   74.80    6.32   0
   0 -12   4  100.00    5.74   0
   0 -12   4   94.47    5.81   0
   1 -12   4   34.37    5.23   0
   1 -12   4   24.99    3.69   0
   1 -12   4   23.62    5.38   0
  -2  12  -4  185.50    7.71   0
   2 -12   4  189.51    6.14   0
   2 -12   4  187.03    4.93   0
   2 -12   4  148.46    6.82   0
  -3  12  -4  105.74    6.30   0
   3 -12   4  127.27    5.76   0
   3 -12   4  127.11    6.23   0
   3 -12   4  119.20    4.34   0
   4 -12   4    3.01    3.38   0
   4 -12   4    9.20    3.48   0
   4 -12   4    3.64    5.14   0
  -4  12  -4    3.27    4.90   0
   5 -12   4    5.59    4.91   0
  -5  12  -4   -1.55    3.45   0
   5 -12   4   -1.31    3.59   0
   5 -12   4    5.03    4.90   0
  -6  12  -4   49.13    5.32   0
   6 -12   4   48.84    5.32   0
   6 -12   4   46.01    5.38   0
   6 -12   4   45.36    5.27   0
   7 -12   4   25.06    3.91   0
   7 -12   4   10.88    3.76   0
   7 -12   4   23.40    5.25   0
  -7  12  -4   10.95    5.03   0
  -2 -11   4   30.38    5.64   0
  -2 -11   4   25.76    5.60   0
  -2 -11   4   23.56    5.70   0
  -1 -11   4    0.77    4.94   0
  -1 -11   4    2.94    6.34   0
  -1 -11   4    5.94    5.28   0
   0 -11   4    8.04    3.56   0
   0 -11   4    7.24    5.06   0
   0 -11   4   18.01    5.05   0
   1 -11   4  289.10    5.20   0
   1 -11   4  263.92    7.13   0
   1 -11   4  315.78    6.39   0
  -1  11  -4  242.34    7.80   0
  -2  11  -4   96.85    6.25   0
   2 -11   4   97.12    3.66   0
   2 -11   4   97.49    3.82   0
   2 -11   4   86.94    5.64   0
   3 -11   4   10.12    4.86   0
   3 -11   4    2.67    4.66   0
  -3  11  -4    1.63    4.86   0
   3 -11   4    4.17    4.77   0
  -4  11  -4   10.62    4.99   0
   4 -11   4   19.14    4.67   0
   4 -11   4   10.55    5.02   0
   4 -11   4   14.72    4.68   0
  -5  11  -4   71.59    5.11   0
   5 -11   4   69.18    4.19   0
   5 -11   4   86.10    5.21   0
   5 -11   4   87.64    5.28   0
   6 -11   4  265.76    6.27   0
   6 -11   4  269.79    6.71   0
   6 -11   4  259.07    5.35   0
  -6  11  -4  268.06    6.29   0
   7 -11   4   68.27    5.26   0
  -7  11  -4   64.81    5.12   0
   7 -11   4   72.98    5.47   0
   7 -11   4   73.35    5.54   0
  -8  11  -4   31.68    3.68   0
   8 -11   4   25.40    5.49   0
   8 -11   4   21.65    5.34   0
   8 -11   4   25.84    5.33   0
  -3 -10   4   23.59    5.38   0
  -3 -10   4   16.09    6.78   0
  -3 -10   4   21.85    5.41   0
  -3 -10   4   18.51    5.49   0
  -2 -10   4   24.44    6.37   0
  -2 -10   4   28.29    5.11   0
  -2 -10   4   34.70    5.15   0
  -1 -10   4    4.94    4.76   0
  -1 -10   4    4.13    4.79   0
  -1 -10   4    4.83    4.74   0
   0 -10   4   21.59    4.79   0
   0 -10   4   21.16    4.87   0
   0 -10   4   16.77    3.49   0
   1 -10   4  113.78    3.93   0
  -1  10  -4  114.58    6.32   0
   1 -10   4  112.24    5.19   0
   1 -10   4  107.71    5.48   0
  -2  10  -4    7.72    4.23   0
   2 -10   4    2.75    4.74   0
   2 -10   4    5.25    3.17   0
   2 -10   4    4.41    3.26   0
   3 -10   4   42.07    4.62   0
   3 -10   4   45.09    4.73   0
  -3  10  -4   37.73    5.12   0
   3 -10   4   39.41    4.90   0
   4 -10   4  327.59    5.12   0
   4 -10   4  318.64    6.42   0
   4 -10   4  344.26    5.23   0
  -4  10  -4  320.36    5.22   0
   5 -10   4  108.25    5.20   0
   5 -10   4  102.88    5.11   0
  -5  10  -4  106.37    4.92   0
   5 -10   4  109.08    5.23   0
   6 -10   4   73.27    4.03   0
   6 -10   4   84.82    5.22   0
  -6  10  -4   91.86    4.97   0
   6 -10   4   84.06    5.11   0
  -7  10  -4   47.16    4.71   0
   7 -10   4   36.40    5.21   0
   7 -10   4   48.90    5.13   0
   7 -10   4   35.12    5.41   0
   8 -10   4  129.33    5.21   0
  -8  10  -4  136.51    5.46   0
   8 -10   4  147.64    6.11   0
   8 -10   4  136.34    5.62   0
  -9  10  -4    4.07    3.55   0
   9 -10   4   -3.46    5.00   0
   9 -10   4    5.50    5.18   0
   9 -10   4    4.76    5.67   0
  -4  -9   4    8.71    5.29   0
  -4  -9   4    4.92    6.35   0
  -4  -9   4   11.53    5.43   0
  -4  -9   4   16.89    5.34   0
  -3  -9   4   44.69    5.47   0
  -3  -9   4   44.85    5.31   0
  -3  -9   4   49.91    5.18   0
  -3  -9   4   50.83    5.08   0
  -2  -9   4  187.01    5.66   0
  -2  -9   4  182.82    5.99   0
  -2  -9   4  168.18    6.13   0
  -1  -9   4  327.08    6.11   0
  -1  -9   4  322.96    6.94   0
  -1  -9   4  343.04    6.31   0
   0  -9   4   71.41    4.93   0
   0  -9   4   82.47    5.08   0
   0  -9   4   76.97    5.21   0
   1  -9   4   90.33    4.90   0
   1  -9   4   80.23    5.08   0
   1  -9   4   80.28    3.66   0
  -1   9  -4   75.44    6.51   0
   2  -9   4  185.39    5.60   0
  -2   9  -4  168.36    5.49   0
   2  -9   4  203.44    5.48   0
   2  -9   4  184.43    4.27   0
   3  -9   4   84.18    4.74   0
  -3   9  -4   79.59    4.76   0
   3  -9   4   88.08    3.68   0
   3  -9   4   73.49    4.76   0
  -4   9  -4   38.11    4.49   0
   4  -9   4   41.93    3.67   0
   4  -9   4   36.51    4.74   0
   4  -9   4   45.05    4.79   0
   5  -9   4   44.36    4.71   0
  -5   9  -4   49.91    4.48   0
   5  -9   4   46.71    3.50   0
   5  -9   4   39.87    3.52   0
  -6   9  -4   81.90    4.85   0
   6  -9   4   82.79    3.97   0
   6  -9   4   85.70    5.06   0
   6  -9   4   81.24    5.11   0
   7  -9   4  191.89    4.68   0
   7  -9   4  226.79    5.96   0
  -7   9  -4  214.78    5.48   0
   7  -9   4  209.27    5.19   0
  -8   9  -4    7.69    4.63   0
   8  -9   4    6.94    3.50   0
   8  -9   4    8.93    5.37   0
   8  -9   4    5.58    4.72   0
   9  -9   4   17.13    4.86   0
   9  -9   4   20.52    5.52   0
   9  -9   4   12.82    5.09   0
  -9   9  -4   11.73    4.85   0
  -5  -8   4    5.09    6.56   0
  -5  -8   4    0.50    5.45   0
  -5  -8   4    1.12    5.32   0
  -5  -8   4   -1.38    6.50   0
  -4  -8   4  143.72    7.20   0
  -4  -8   4  162.73    6.22   0
  -4  -8   4  160.75    6.04   0
  -4  -8   4  140.85    7.40   0
  -3  -8   4  364.05    7.69   0
  -3  -8   4  337.75    7.91   0
  -3  -8   4  378.86    7.08   0
  -3  -8   4  385.90    7.34   0
  -2  -8   4   55.39    3.76   0
  -2  -8   4   55.94    4.92   0
  -2  -8   4   59.41    5.12   0
  -1  -8   4  616.63    6.52   0
  -1  -8   4  679.67    9.47   0
  -1  -8   4  693.74    7.75   0
   0  -8   4   27.57    5.38   0
   0  -8   4   26.55    4.32   0
   0  -8   4   28.45    4.40   0
  -1   8  -4    2.43    4.46   0
   1  -8   4    1.37    4.29   0
   1  -8   4   -2.70    4.40   0
   1  -8   4    7.79    4.23   0
  -2   8  -4   12.47    4.22   0
   2  -8   4   16.76    5.38   0
   2  -8   4   16.48    4.28   0
   2  -8   4    6.16    3.20   0
   3  -8   4  170.17    5.46   0
   3  -8   4  176.72    5.12   0
   3  -8   4  179.92    5.24   0
  -3   8  -4  174.37    5.14   0
   4  -8   4   23.77    3.19   0
  -4   8  -4   16.55    4.20   0
   4  -8   4   21.16    3.07   0
   4  -8   4   19.66    4.31   0
  -5   8  -4 1897.65   10.79   0
   5  -8   4 1828.48   11.65   0
   5  -8   4 1820.57   10.24   0
   5  -8   4 1870.72   10.95   0
   6  -8   4   27.57    4.54   0
   6  -8   4   27.75    4.44   0
  -6   8  -4   29.48    3.10   0
   6  -8   4   28.71    4.63   0
   7  -8   4  446.01    6.45   0
   7  -8   4  437.30    6.05   0
   7  -8   4  491.25    8.08   0
  -7   8  -4  475.93    6.48   0
  -8   8  -4  306.89    4.91   0
   8  -8   4  293.79    7.31   0
   8  -8   4  303.94    6.34   0
   8  -8   4  273.75    5.12   0
  -9   8  -4   53.80    4.99   0
   9  -8   4   51.92    5.29   0
   9  -8   4   46.32    6.13   0
   9  -8   4   40.95    5.08   0
 -10   8  -4    0.65    3.40   0
  10  -8   4   -6.88    4.83   0
  10  -8   4    0.62    5.54   0
  10  -8   4   -1.45    6.20   0
  -6  -7   4   31.44    8.19   0
  -6  -7   4   29.05    6.90   0
  -6  -7   4   31.45    5.81   0
  -6  -7   4   36.34    8.55   0
  -5  -7   4  321.30    8.76   0
  -5  -7   4  348.17    9.02   0
  -5  -7   4  361.12    9.22   0
  -5  -7   4  327.33    7.73   0
  -4  -7   4  107.89    6.64   0
  -4  -7   4  109.58    5.71   0
  -4  -7   4   98.90    5.90   0
  -4  -7   4  116.14    5.58   0
  -3  -7   4    4.63    4.55   0
  -3  -7   4    2.63    4.29   0
  -3  -7   4    6.75    5.50   0
  -3  -7   4    6.38    4.68   0
  -2  -7   4    7.82    4.39   0
  -2  -7   4    7.21    4.41   0
  -2  -7   4    5.68    4.85   0
  -1  -7   4  102.52    3.74   0
  -1  -7   4  104.61    5.34   0
  -1  -7   4  111.10    4.89   0
   0   7  -4  262.36    7.25   0
   0  -7   4  257.66    6.32   0
   0  -7   4  243.39    4.49   0
   0  -7   4  259.15    5.59   0
   1  -7   4   77.79    6.04   0
  -1   7  -4   69.36    5.09   0
   1  -7   4   83.13    4.95   0
  -2   7  -4   23.49    4.27   0
   2  -7   4   21.10    4.59   0
   2  -7   4   23.97    4.54   0
  -3   7  -4  278.29    4.86   0
  -3   7  -4  259.93    5.74   0
   3  -7   4  248.67    5.12   0
   3  -7   4  273.34    5.75   0
  -4   7  -4   12.58    2.81   0
   4  -7   4   14.14    4.13   0
   4  -7   4   15.47    4.58   0
  -5   7  -4    6.76    4.02   0
   5  -7   4    7.16    4.27   0
   5  -7   4    3.33    4.25   0
  -6   7  -4 2402.27   11.40   0
   6  -7   4 2347.61   12.81   0
   6  -7   4 2283.19   12.10   0
   6  -7   4 2290.58   12.34   0
   7  -7   4  136.98    5.21   0
   7  -7   4  143.96    5.19   0
  -7   7  -4  155.14    4.13   0
   7  -7   4  139.89    5.78   0
   8  -7   4   22.35    5.08   0
   8  -7   4   26.25    4.57   0
   8  -7   4   18.81    4.60   0
  -8   7  -4   21.38    4.48   0
   9  -7   4   48.75    4.95   0
   9  -7   4   45.41    5.16   0
   9  -7   4   42.60    5.77   0
  -9   7  -4   58.39    4.92   0
  10  -7   4    3.06    4.76   0
  10  -7   4    2.23    5.39   0
  10  -7   4    3.51    5.08   0
 -10   7  -4    3.83    4.83   0
  -6  -6   4  118.09    6.85   0
  -6  -6   4  121.29   10.13   0
  -6  -6   4  129.11   10.41   0
  -6  -6   4  135.15    6.40   0
  -5  -6   4    1.22    5.93   0
  -5  -6   4    3.17    5.23   0
  -5  -6   4    4.66    5.97   0
  -5  -6   4    5.99    6.17   0
  -4  -6   4    7.91    4.70   0
  -4  -6   4    4.41    4.79   0
  -4  -6   4    6.00    4.40   0
  -4  -6   4    7.35    5.44   0
  -3  -6   4  935.97   10.07   0
  -3  -6   4  940.56    9.46   0
  -3  -6   4  933.73    9.36   0
  -3  -6   4  869.82   11.24   0
  -2  -6   4  431.89    8.22   0
  -2  -6   4  448.04    6.82   0
  -2  -6   4  425.07    6.64   0
  -1  -6   4  558.94    6.93   0
  -1  -6   4  546.56    6.32   0
  -1  -6   4  584.08    8.85   0
   0   6  -4  934.07   12.38   0
   0  -6   4  890.46   10.50   0
   0   6  -4  884.60    8.17   0
   0  -6   4  828.11    7.40   0
   1  -6   4  799.38    9.95   0
   1  -6   4  817.67    7.16   0
  -1   6  -4  822.87    7.72   0
  -1   6  -4  773.54    9.31   0
   2  -6   4  204.03    5.07   0
   2  -6   4  199.98    5.68   0
  -2   6  -4  204.17    5.58   0
  -2   6  -4  202.46    5.06   0
  -3   6  -4  741.32    7.93   0
  -3   6  -4  759.43    7.49   0
   3  -6   4  692.07    7.56   0
   3  -6   4  721.74    7.47   0
  -4   6  -4    0.04    3.97   0
   4  -6   4    1.71    2.94   0
   4  -6   4    0.48    4.08   0
  -4   6  -4   -2.92    4.38   0
   5  -6   4   83.01    4.55   0
  -5   6  -4   79.52    4.90   0
   5  -6   4   71.17    4.89   0
  -5   6  -4   77.97    3.59   0
  -6   6  -4  238.61    5.27   0
   6  -6   4  214.99    4.39   0
   6  -6   4  211.48    5.57   0
  -7   6  -4   74.03    4.61   0
   7  -6   4   67.58    3.55   0
   7  -6   4   77.86    4.94   0
   7  -6   4   68.62    4.45   0
   8  -6   4    3.01    4.32   0
   8  -6   4    0.61    4.39   0
   8  -6   4   -0.74    4.71   0
  -8   6  -4   -0.07    4.41   0
   9  -6   4  105.12    7.33   0
   9  -6   4  102.22    5.37   0
  -9   6  -4  122.82    5.25   0
   9  -6   4   85.29    4.11   0
  10  -6   4   41.89    5.13   0
  10  -6   4   46.80    7.13   0
  10  -6   4   36.41    5.24   0
 -10   6  -4   43.40    3.84   0
  -7  -5   4   29.04    6.06   0
  -7  -5   4   35.29    5.74   0
  -6  -5   4    6.05    9.74   0
  -6  -5   4    7.27    4.83   0
  -6  -5   4   12.49    5.68   0
  -6  -5   4    9.22    9.06   0
  -5  -5   4   81.65    6.71   0
  -5  -5   4   80.58    5.47   0
  -5  -5   4   79.69    6.72   0
  -5  -5   4   74.92    5.78   0
  -4  -5   4    2.70    5.58   0
  -4  -5   4   -0.19    4.37   0
  -4  -5   4   -1.75    5.07   0
  -4  -5   4   -1.06    4.83   0
  -3  -5   4  782.76    9.78   0
  -3  -5   4  768.33    8.85   0
  -3  -5   4  750.44    8.89   0
  -3  -5   4  749.89   10.85   0
  -2  -5   4 1220.82   12.57   0
  -2  -5   4 1175.23    9.98   0
  -2  -5   4 1190.35   12.64   0
  -1  -5   4 4227.58   23.46   0
  -1  -5   4 4157.10   17.14   0
   1   5  -4 4010.71   16.81   0
   0  -5   4   39.14    4.70   0
   0   5  -4   42.71    5.40   0
   0  -5   4   40.54    4.73   0
   0   5  -4   39.20    4.58   0
  -1   5  -4 2428.65   12.40   0
   1  -5   4 2403.21   16.18   0
   1  -5   4 2426.26   12.77   0
  -1   5  -4 2423.03   16.53   0
  -2   5  -4   90.49    5.12   0
  -2   5  -4   90.19    5.17   0
   2  -5   4   88.25    5.63   0
   2  -5   4   85.22    4.94   0
  -3   5  -4 1160.62    9.57   0
   3  -5   4 1157.23   10.17   0
   3  -5   4 1104.05    9.06   0
  -3   5  -4 1167.18    8.93   0
  -4   5  -4  954.83    7.84   0
   4  -5   4  939.37    8.17   0
   4  -5   4  950.18    8.61   0
  -4   5  -4 1003.68    8.51   0
  -5   5  -4   27.98    4.28   0
   5  -5   4   23.79    2.96   0
  -5   5  -4   26.80    4.00   0
   5  -5   4   22.96    4.07   0
   6  -5   4  204.47    5.46   0
   6  -5   4  213.43    5.31   0
  -6   5  -4  243.42    6.01   0
  -6   5  -4  218.43    4.27   0
   7  -5   4  109.57    4.78   0
  -7   5  -4  117.54    3.91   0
   7  -5   4   95.59    3.86   0
   8  -5   4  160.73    5.28   0
   8  -5   4  173.03    7.10   0
   8  -5   4  163.99    5.60   0
  -8   5  -4  180.68    4.07   0
   9  -5   4   11.87    4.61   0
   9  -5   4   23.56    4.54   0
  -9   5  -4   15.88    4.64   0
   9  -5   4   16.43    6.28   0
 -10   5  -4  124.81    5.56   0
  10  -5   4   95.99    7.41   0
  10  -5   4  113.35    8.39   0
  10  -5   4   98.84    5.59   0
  -8  -4   4   -1.36    5.59   0
  -7  -4   4  220.32    6.51   0
  -6  -4   4  130.83    5.55   0
  -5  -4   4   86.99    6.70   0
  -5  -4   4   95.39    5.05   0
  -5  -4   4   77.84    6.56   0
  -4  -4   4  236.25    7.46   0
  -4  -4   4  240.97    6.09   0
  -4  -4   4  240.62    7.31   0
  -3  -4   4  123.56    5.51   0
  -3  -4   4  120.09    5.32   0
  -3  -4   4  130.87    6.45   0
   2   4  -4  595.72    8.00   0
  -2  -4   4  646.89   11.34   0
  -2  -4   4  612.20    8.07   0
  -2  -4   4  612.28    9.79   0
  -1  -4   4    6.19    4.72   0
   1   4  -4    4.36    4.84   0
  -1  -4   4    4.06    5.24   0
   0  -4   4  251.33    8.22   0
   0   4  -4  259.24    9.22   0
   0   4  -4  235.27    6.07   0
   0  -4   4  235.06    6.11   0
  -1   4  -4  872.20   11.35   0
   1  -4   4  872.23    8.95   0
   1  -4   4  864.57   12.12   0
  -1   4  -4  879.41    8.87   0
   2  -4   4 9999.99   26.16   0
  -2   4  -4 9799.06   24.66   0
  -3   4  -4 1647.28   11.46   0
  -3   4  -4 1612.37   10.78   0
   3  -4   4 1566.63   10.92   0
   3  -4   4 1638.82   11.78   0
   4  -4   4  499.24    7.21   0
   4  -4   4  507.28    7.33   0
  -4   4  -4  532.88    7.12   0
  -4   4  -4  526.93    7.36   0
   5  -4   4 1015.80    8.34   0
  -5   4  -4 1120.15    8.23   0
  -5   4  -4 1081.55    9.35   0
   5  -4   4  986.80    9.17   0
   6  -4   4   62.66    3.56   0
   6  -4   4   72.92    4.79   0
  -6   4  -4   76.51    5.17   0
  -6   4  -4   73.61    3.57   0
  -7   4  -4  260.90    7.36   0
   7  -4   4  213.76    5.44   0
   7  -4   4  214.98    6.86   0
  -7   4  -4  240.05    4.35   0
   8  -4   4   54.12    3.40   0
   8  -4   4   51.99    5.55   0
  -8   4  -4   61.14    4.59   0
   8  -4   4   52.78    5.22   0
   9  -4   4    1.15    5.82   0
  -9   4  -4    1.27    3.18   0
   9  -4   4    3.64    6.41   0
   9  -4   4    1.49    4.44   0
  10  -4   4    7.98    7.12   0
  10  -4   4    9.86    8.39   0
 -10   4  -4   13.21    5.09   0
  10  -4   4    8.54    4.82   0
  -8  -3   4   31.13    5.53   0
  -7  -3   4   56.29    5.38   0
  -6  -3   4   87.05    5.18   0
  -5  -3   4  113.00    8.26   0
  -5  -3   4  100.34    8.67   0
  -5  -3   4  112.91    5.06   0
  -4  -3   4  196.71    5.90   0
  -4  -3   4  190.47    7.27   0
  -4  -3   4  186.99    7.03   0
  -3  -3   4  631.09    9.55   0
  -3  -3   4  598.17    9.35   0
   3   3  -4  582.44    9.47   0
  -2  -3   4   22.63    6.51   0
  -2  -3   4   21.70    4.37   0
  -2  -3   4   15.99    4.27   0
   2   3  -4   18.68    4.58   0
  -1  -3   4  568.60   14.35   0
  -1  -3   4  566.48    8.23   0
   1   3  -4  538.37    8.35   0
   0   3  -4  359.49   11.99   0
   0  -3   4  377.09    7.38   0
   0   3  -4  365.73    6.98   0
   0  -3   4  384.89   12.07   0
   1  -3   4 1935.20   12.88   0
   1  -3   4 2048.82   18.56   0
  -1   3  -4 1842.10   11.88   0
  -1   3  -4 1966.24   17.13   0
   2  -3   4 2144.37   15.34   0
   2  -3   4 1990.77   12.64   0
  -2   3  -4 2090.38   14.02   0
  -2   3  -4 1992.44   12.31   0
  -3   3  -4 5234.80   18.92   0
   3  -3   4 4505.62   18.59   0
  -3   3  -4 4959.84   19.08   0
   3  -3   4 4921.09   19.45   0
   4  -3   4   14.50    4.47   0
   4  -3   4   11.57    3.04   0
  -4   3  -4   11.49    3.06   0
  -4   3  -4   11.60    4.73   0
  -5   3  -4  564.44    6.63   0
   5  -3   4  487.28    6.50   0
   5  -3   4  495.05    7.37   0
  -5   3  -4  535.07    7.65   0
   6  -3   4  189.27    5.45   0
   6  -3   4  178.69    5.19   0
  -6   3  -4  215.27    6.87   0
  -6   3  -4  194.70    4.22   0
   7  -3   4  180.51    4.32   0
  -7   3  -4  228.89    7.50   0
   7  -3   4  176.28    6.77   0
  -7   3  -4  207.20    4.17   0
   8  -3   4   43.12    4.57   0
  -8   3  -4   63.55    4.71   0
   8  -3   4   53.80    6.58   0
   8  -3   4   47.73    5.97   0
   9  -3   4    2.27    6.97   0
   9  -3   4    0.60    4.55   0
   9  -3   4    2.46    6.41   0
  -9   3  -4    5.44    4.63   0
 -10   3  -4   37.35    3.98   0
  10  -3   4   35.05    3.81   0
  -9  -2   4    9.39    4.07   0
  -8  -2   4   78.72    5.29   0
  -7  -2   4  203.43    5.72   0
  -6  -2   4  394.20    6.55   0
  -5  -2   4 1192.99   22.41   0
  -5  -2   4 1192.34   22.76   0
  -5  -2   4 1212.46   10.23   0
  -4  -2   4   -0.18    5.40   0
   4   2  -4    1.73    5.32   0
  -4  -2   4    2.50    4.11   0
  -3  -2   4   74.86    4.95   0
  -3  -2   4   88.68    5.81   0
   3   2  -4   71.00    5.78   0
   2   2  -4  130.31    5.88   0
  -2  -2   4  139.97    7.28   0
  -2  -2   4  126.49    5.75   0
  -1  -2   4  198.03    6.88   0
   1   2  -4  203.77    6.81   0
   0  -2   4   89.68   11.15   0
   0  -2   4   90.45    6.24   0
   0   2  -4   90.01    6.08   0
   0   2  -4   96.56   10.99   0
   1  -2   4  206.60    9.36   0
  -1   2  -4  210.37    9.11   0
   1  -2   4  199.23    6.80   0
  -1   2  -4  198.67    6.70   0
   2  -2   4  331.21    7.38   0
   2  -2   4  339.18    8.02   0
  -2   2  -4  337.65    7.38   0
  -2   2  -4  360.26    7.80   0
   3  -2   4   15.54    4.58   0
  -3   2  -4   11.13    4.68   0
  -3   2  -4   12.75    5.10   0
   3  -2   4   10.95    4.82   0
  -4   2  -4  220.26    4.52   0
   4  -2   4  212.13    5.42   0
  -4   2  -4  218.90    6.26   0
   4  -2   4  201.68    6.37   0
   5  -2   4  370.88    5.79   0
  -5   2  -4  418.40    6.07   0
  -5   2  -4  421.80    7.97   0
   5  -2   4  368.50    6.70   0
   6  -2   4 2214.05   15.58   0
   6  -2   4 2337.72   11.03   0
  -6   2  -4 2735.00   11.66   0
  -6   2  -4 2703.63   17.21   0
   7  -2   4  148.41    4.94   0
   7  -2   4  124.87    6.63   0
  -7   2  -4  157.63    4.98   0
  -7   2  -4  165.84    7.10   0
   8  -2   4   58.08    6.94   0
   8  -2   4   64.03    7.75   0
  -8   2  -4   71.06    4.90   0
   8  -2   4   69.56    4.86   0
  -9   2  -4    4.84    3.31   0
   9  -2   4    0.90    4.60   0
 -10   2  -4   74.87    5.86   0
  -9  -1   4   16.46    5.23   0
  -8  -1   4   30.95    4.89   0
   7   1  -4  268.94    6.10   0
  -7  -1   4  330.56    6.26   0
   6   1  -4  143.16    4.95   0
  -6  -1   4  155.23    5.38   0
  -5  -1   4  497.16   17.57   0
   5   1  -4  437.75    7.05   0
  -5  -1   4  514.73    7.44   0
   4   1  -4   35.37    4.31   0
  -4  -1   4   35.44    6.29   0
  -4  -1   4   37.87    5.25   0
   4   1  -4   33.81    6.36   0
  -3  -1   4 2095.75   17.34   0
   3   1  -4 2426.30   18.79   0
  -3  -1   4 2550.90   17.37   0
   3   1  -4 2396.03   16.76   0
  -2  -1   4 1635.21   14.70   0
   2   1  -4 1735.04   14.94   0
  -2  -1   4 1863.47   19.37   0
   2   1  -4 1783.40   18.80   0
  -1  -1   4  140.52    6.90   0
   1   1  -4  137.02    6.67   0
  -1  -1   4  146.57   12.14   0
   1   1  -4  149.33   11.92   0
   0   1  -4 1039.43   19.13   0
   0  -1   4 1055.07   12.01   0
   0   1  -4 1016.37   10.87   0
   1  -1   4  263.19    7.78   0
  -1   1  -4  276.52    8.26   0
  -1   1  -4  276.53    7.71   0
  -2   1  -4  213.58    6.89   0
   2  -1   4  208.64    5.78   0
  -2   1  -4  227.34    6.83   0
   2  -1   4  204.15    6.81   0
  -3   1  -4 5408.29   18.88   0
  -3   1  -4 5196.04   21.96   0
   3  -1   4 5060.40   19.00   0
   3  -1   4 4813.39   21.16   0
   4  -1   4  386.59    7.06   0
  -4   1  -4  460.80    6.58   0
  -4   1  -4  455.37    8.37   0
   4  -1   4  435.65    6.34   0
   5  -1   4   32.62    5.21   0
   5  -1   4   34.69    3.15   0
  -5   1  -4   35.35    4.57   0
  -5   1  -4   38.22    4.16   0
   6  -1   4    6.69    4.04   0
   6  -1   4    3.26    5.07   0
  -6   1  -4    0.59    4.28   0
  -6   1  -4    6.05    5.38   0
   7  -1   4    8.70    5.14   0
   7  -1   4   12.44    4.40   0
  -7   1  -4    8.37    3.20   0
  -7   1  -4    8.84    6.54   0
   8  -1   4   85.95    9.94   0
  -8   1  -4   94.80    5.09   0
   8  -1   4   90.38   10.70   0
  -9   1  -4  178.03    5.90   0
 -10   1  -4   17.71    5.54   0
   9   0  -4   58.03    5.32   0
  -9   0   4   88.05    5.68   0
   8   0  -4   26.50    4.60   0
  -8   0   4   29.19    4.95   0
   7   0  -4    2.35    4.08   0
  -7   0   4    1.13    4.28   0
   6   0  -4   51.56    4.43   0
  -6   0   4   59.80    4.59   0
   5   0  -4   67.67    4.70   0
  -5   0   4   83.47    8.92   0
   5   0  -4   72.95    7.29   0
  -5   0   4   78.55    4.67   0
   4   0  -4  603.48    8.20   0
   4   0  -4  538.01   10.66   0
  -4   0   4  613.52   11.79   0
  -4   0   4  615.20    8.35   0
  -3   0   4    8.78    4.88   0
  -3   0   4    8.18    5.08   0
   3   0  -4    6.28    4.61   0
   3   0  -4    5.89    4.75   0
   2   0  -4  303.89    8.02   0
  -2   0   4  334.03    8.60   0
  -2   0   4  365.91    8.97   0
   2   0  -4  369.25    8.90   0
   0   0  -4 4429.19   32.36   0
   0   0   4 3101.92   19.01   0
   0   0  -4 3138.13   18.93   0
   1   0   4  117.08    5.37   0
  -1   0  -4  119.79    6.80   0
  -2   0  -4    3.17    5.38   0
  -2   0  -4    1.62    4.97   0
   2   0   4    3.00    3.83   0
  -3   0  -4  321.27    7.09   0
  -3   0  -4  348.80    5.57   0
   3   0   4  299.65    7.69   0
  -4   0  -4  115.11    4.73   0
   4   0   4   95.20    5.92   0
  -4   0  -4  105.43    5.44   0
   5   0   4  223.88    7.02   0
  -5   0  -4  245.27    7.31   0
  -5   0  -4  264.55    5.43   0
  -6   0  -4   25.47    4.40   0
   6   0   4   23.08    5.50   0
  -6   0  -4   23.99    5.75   0
   7   0   4  547.28   12.63   0
  -7   0  -4  609.95    6.83   0
  -7   0  -4  599.13   13.54   0
  -8   0  -4   88.43    5.10   0
  -9   0  -4    4.82    5.09   0
  10  -1  -4  159.06    6.52   0
 -10   1   4  218.02    6.68   0
   9  -1  -4   19.91    5.01   0
  -9   1   4   27.27    3.76   0
   8  -1  -4   11.28    3.37   0
  -8   1   4   13.60    4.37   0
  -7   1   4   28.48    4.44   0
   7  -1  -4   26.49    4.43   0
   6  -1  -4  362.45    6.14   0
   6  -1  -4  337.96   11.76   0
  -6   1   4  382.38    6.15   0
   5  -1  -4  204.15    5.46   0
   5  -1  -4  184.83    8.14   0
  -5   1   4  224.77    8.56   0
  -5   1   4  220.04    5.50   0
  -4   1   4   40.33    4.93   0
   4  -1  -4   39.99    4.89   0
   4  -1  -4   38.02    5.11   0
  -4   1   4   41.17    4.82   0
  -3   1   4    3.79    4.82   0
  -3   1   4    2.36    5.12   0
   3  -1  -4    1.02    4.76   0
   3  -1  -4    1.18    4.86   0
   2  -1  -4 1893.22   15.06   0
  -2   1   4 2068.49   15.77   0
   2  -1  -4 2099.19   16.01   0
  -2   1   4 2057.76   15.96   0
   1  -1  -4 1218.19   12.47   0
  -1   1   4 1351.79   14.55   0
  -1   1   4 1195.31   12.43   0
   1  -1  -4 1225.93   13.02   0
   0   1   4  362.73    8.56   0
   0   1   4  290.01    8.43   0
   0  -1  -4  428.81   10.48   0
   0  -1  -4  370.81    8.51   0
   1   1   4  344.15    7.57   0
  -1  -1  -4  336.29    7.97   0
  -2  -1  -4 1429.80   12.52   0
   2   1   4 1563.52   12.88   0
  -3  -1  -4    7.83    4.53   0
  -3  -1  -4   10.84    4.72   0
   3   1   4   11.13    4.27   0
   4   1   4  212.71    6.04   0
  -4  -1  -4  200.45    6.08   0
  -4  -1  -4  228.97    5.24   0
  -5  -1  -4   78.40    4.78   0
  -5  -1  -4   75.75    5.97   0
   5   1   4   73.23    5.60   0
   6   1   4  399.71    9.73   0
  -6  -1  -4  460.76    6.41   0
  -6  -1  -4  415.96    9.51   0
  -7  -1  -4  395.56    6.27   0
   7   1   4  350.11   12.93   0
  -7  -1  -4  380.90   13.13   0
  -8  -1  -4   24.65    5.02   0
  -9  -1  -4    9.03    5.27   0
  10  -2  -4   33.01    5.39   0
 -10   2   4   52.43    5.44   0
   9  -2  -4  100.48    5.32   0
  -9   2   4  131.65    5.44   0
  -8   2   4  155.95    5.38   0
   8  -2  -4  151.54    5.10   0
   7  -2  -4   55.58    4.42   0
   7  -2  -4   46.09    7.09   0
  -7   2   4   60.47    4.55   0
   7  -2  -4   50.05    7.73   0
   6  -2  -4   96.40    6.11   0
   6  -2  -4  109.73    4.66   0
  -6   2   4  117.99    6.80   0
  -6   2   4  114.31    4.72   0
  -5   2   4   63.11    4.75   0
   5  -2  -4   59.80    3.44   0
   5  -2  -4   58.24    5.57   0
  -5   2   4   66.86    6.19   0
  -4   2   4  223.42    6.80   0
   4  -2  -4  210.03    4.98   0
   4  -2  -4  208.90    6.21   0
  -4   2   4  213.33    5.93   0
  -3   2   4  483.58    7.67   0
   3  -2  -4  473.28    7.68   0
  -3   2   4  495.72    8.43   0
   3  -2  -4  456.11    8.17   0
   2  -2  -4 6080.68   23.80   0
  -2   2   4 6268.27   23.91   0
  -2   2   4 6047.06   23.84   0
   2  -2  -4 5895.73   23.72   0
   0   2   4 6292.43   22.92   0
   0  -2  -4 6276.59   23.36   0
   0  -2  -4 7183.22   28.34   0
   0   2   4 6770.73   27.15   0
  -1  -2  -4  329.86    7.62   0
  -1  -2  -4  400.60    8.71   0
   1   2   4  344.64    7.33   0
   2   2   4  585.44    8.30   0
  -2  -2  -4  584.66    8.59   0
  -3  -2  -4 2003.04   11.60   0
  -3  -2  -4 1848.09   13.29   0
   3   2   4 1928.38   13.32   0
   4   2   4   14.11    4.06   0
  -4  -2  -4   14.97    3.45   0
  -4  -2  -4   15.19    5.46   0
   5   2   4  111.81    5.41   0
  -5  -2  -4  116.39    4.95   0
  -5  -2  -4  100.88    5.49   0
  -6  -2  -4   48.14    3.58   0
   6   2   4   50.13    5.83   0
  -6  -2  -4   52.27    7.01   0
  -7  -2  -4   64.82    9.66   0
  -7  -2  -4   82.75    5.23   0
  -8  -2  -4   -2.29    3.35   0
 -10   3   4    4.55    3.43   0
  10  -3  -4    5.32    4.71   0
  -9   3   4   11.53    4.68   0
   9  -3  -4    4.41    3.28   0
   8  -3  -4   15.40    3.30   0
   8  -3  -4   19.83    6.26   0
   8  -3  -4   21.48    6.62   0
  -8   3   4   29.00    4.81   0
  -7   3   4   40.90    4.39   0
   7  -3  -4   36.57    5.76   0
   7  -3  -4   35.54    4.38   0
   7  -3  -4   41.71    5.99   0
   6  -3  -4  825.54    9.86   0
  -6   3   4  916.08   10.86   0
  -6   3   4  885.36    8.03   0
   6  -3  -4  844.62    8.06   0
  -5   3   4  523.52    8.79   0
  -5   3   4  520.89    6.62   0
   5  -3  -4  502.96    6.69   0
   5  -3  -4  479.64    8.40   0
  -4   3   4 1633.12   10.77   0
   4  -3  -4 1483.98   12.21   0
  -4   3   4 1668.03   12.95   0
   4  -3  -4 1502.39    9.98   0
   3  -3  -4   66.12    3.80   0
  -3   3   4   72.62    5.03   0
  -3   3   4   70.20    4.09   0
   3  -3  -4   72.89    5.20   0
  -2   3   4 1718.22   12.06   0
  -2   3   4 1679.37   11.99   0
   2  -3  -4 1633.73   12.10   0
   2  -3  -4 1534.27   11.27   0
   1  -3  -4 2328.17   14.04   0
  -1   3   4 2361.63   13.57   0
  -1   3   4 2415.67   14.14   0
   1  -3  -4 2344.87   14.09   0
   0  -3  -4 1291.30   10.47   0
   0   3   4 1300.42   10.01   0
   0  -3  -4 1559.84   13.07   0
   0   3   4 1483.38   11.94   0
   1   3   4 2418.31   13.74   0
  -1  -3  -4 2431.83   14.15   0
  -1  -3  -4 2557.00   15.03   0
   2   3   4  154.53    5.60   0
  -2  -3  -4  149.27    5.85   0
  -2  -3  -4  145.49    6.00   0
  -3  -3  -4  487.74    7.77   0
   3   3   4  485.39    7.30   0
  -4  -3  -4    6.37    4.90   0
  -4  -3  -4   10.01    4.72   0
   4   3   4    8.99    4.13   0
  -5  -3  -4   26.90    4.91   0
  -5  -3  -4   27.81    6.01   0
   5   3   4   30.81    5.62   0
  -6  -3  -4    3.87    5.04   0
  -6  -3  -4    3.34    6.38   0
   6   3   4    3.89    5.76   0
  -7  -3  -4   78.93    5.68   0
  -7  -3  -4   74.79   10.45   0
  -7  -3  -4   67.51    9.93   0
  -8  -3  -4    8.56    4.09   0
 -10   4   4  141.34    5.76   0
  10  -4  -4   94.47    5.75   0
  -9   4   4   37.11    4.90   0
   9  -4  -4   42.28    4.79   0
   9  -4  -4   35.22    6.98   0
   9  -4  -4   39.26    7.19   0
  -8   4   4  451.92    6.88   0
   8  -4  -4  406.03    5.99   0
   8  -4  -4  398.38    9.17   0
   8  -4  -4  418.39    9.08   0
   7  -4  -4  152.95    5.79   0
  -7   4   4  161.26    4.09   0
   7  -4  -4  139.01    4.05   0
   7  -4  -4  152.49    6.11   0
  -6   4   4    4.44    4.69   0
  -6   4   4   -1.49    4.28   0
   6  -4  -4    5.22    4.19   0
   6  -4  -4   -0.50    5.20   0
  -5   4   4  176.37    5.66   0
  -5   4   4  184.19    4.25   0
   5  -4  -4  171.21    5.15   0
   5  -4  -4  170.30    5.51   0
  -4   4   4 2687.69   12.50   0
  -4   4   4 2949.26   15.32   0
   4  -4  -4 2631.04   12.94   0
   4  -4  -4 2704.62   14.85   0
   3  -4  -4 1471.89   10.47   0
  -3   4   4 1516.61   11.14   0
  -3   4   4 1524.02   10.35   0
   3  -4  -4 1464.42   11.25   0
  -2   4   4  440.08    6.10   0
   2  -4  -4  441.65    7.06   0
   2  -4  -4  430.67    7.17   0
  -2   4   4  424.17    6.02   0
  -1   4   4   12.03    3.33   0
   1  -4  -4   18.75    4.84   0
   1  -4  -4   12.83    3.46   0
  -1   4   4   16.37    4.92   0
   0   4   4  576.91    7.34   0
   0  -4  -4  592.61    7.76   0
   0  -4  -4  658.07    8.87   0
   0   4   4  611.15    8.86   0
   1   4   4 1851.48   11.63   0
  -1  -4  -4 1957.07   12.09   0
  -1  -4  -4 1842.14   11.68   0
  -2  -4  -4  902.34    8.96   0
  -2  -4  -4  865.21    8.91   0
   2   4   4  840.48    8.48   0
  -3  -4  -4 1047.59   10.05   0
   3   4   4  968.81    9.40   0
  -3  -4  -4 1047.88    9.48   0
  -4  -4  -4  775.11    7.33   0
   4   4   4  705.27    9.18   0
  -4  -4  -4  718.47   10.05   0
  -5  -4  -4   31.03    5.26   0
  -5  -4  -4   30.25    3.85   0
   5   4   4   30.92    4.67   0
  -6  -4  -4   66.78    5.60   0
  -6  -4  -4   67.55    7.53   0
  -7  -4  -4   10.19    8.49   0
  -7  -4  -4   12.61    9.02   0
  -7  -4  -4   17.79    3.74   0
 -10   5   4   46.62    5.25   0
  10  -5  -4   35.10    5.16   0
  10  -5  -4   41.43    7.83   0
  10  -5  -4   42.11    8.49   0
   9  -5  -4  103.66    5.28   0
   9  -5  -4  128.15    7.10   0
  -9   5   4  141.20    5.60   0
   9  -5  -4  120.20    7.24   0
  -8   5   4   16.03    3.19   0
   8  -5  -4   16.90    4.35   0
   8  -5  -4   16.58    5.80   0
   8  -5  -4   15.28    5.57   0
  -7   5   4  188.60    5.11   0
   7  -5  -4  190.05    5.51   0
   7  -5  -4  180.34    5.30   0
   7  -5  -4  190.04    6.21   0
  -6   5   4   27.19    3.16   0
   6  -5  -4   29.50    4.17   0
  -6   5   4   32.81    4.74   0
   6  -5  -4   24.81    4.55   0
  -5   5   4  569.93    7.46   0
  -5   5   4  534.36    5.91   0
   5  -5  -4  531.24    7.25   0
   5  -5  -4  472.90    5.95   0
   4  -5  -4    3.35    4.52   0
   4  -5  -4   -1.57    4.03   0
  -4   5   4   -1.04    3.92   0
  -4   5   4    0.38    4.79   0
   3  -5  -4  188.51    5.42   0
  -3   5   4  188.70    4.98   0
   3  -5  -4  178.38    4.29   0
  -3   5   4  187.51    5.52   0
   2  -5  -4  225.86    5.88   0
  -2   5   4  227.78    5.66   0
   2  -5  -4  213.09    4.81   0
  -2   5   4  216.84    5.52   0
   1  -5  -4  198.18    5.46   0
  -1   5   4  203.54    5.85   0
   1  -5  -4  209.87    5.91   0
  -1   5   4  196.25    4.26   0
   0  -5  -4  519.07    7.55   0
   0   5   4  463.14    6.50   0
   0  -5  -4  460.03    7.01   0
   0   5   4  447.18    6.71   0
  -1  -5  -4  547.23    7.18   0
   1   5   4  515.18    6.74   0
  -1  -5  -4  536.31    7.51   0
  -2  -5  -4  591.99    6.99   0
  -2  -5  -4  627.12    7.71   0
   2   5   4  595.32    6.69   0
  -3  -5  -4  609.71    7.87   0
  -3  -5  -4  601.34    6.73   0
   3   5   4  581.41    7.54   0
  -4  -5  -4    5.57    4.82   0
  -4  -5  -4    8.99    5.24   0
  -4  -5  -4    4.13    4.57   0
   4   5   4    5.43    4.58   0
  -5  -5  -4  101.19    5.81   0
   5   5   4  101.38    5.61   0
  -5  -5  -4  108.39    5.90   0
  -5  -5  -4   93.52    5.73   0
  -6  -5  -4   46.36    5.33   0
  -6  -5  -4   39.11    7.19   0
  -6  -5  -4   41.09    6.88   0
  -6  -5  -4   39.21    5.38   0
  -7  -5  -4  152.72   12.23   0
  -7  -5  -4  148.81   11.12   0
  -7  -5  -4  145.01    6.87   0
  -7  -5  -4  160.01    6.56   0
  10  -6  -4   83.59    7.09   0
 -10   6   4   83.72    4.26   0
  10  -6  -4   74.69    5.29   0
  10  -6  -4   83.21    7.13   0
   9  -6  -4   98.05    5.23   0
   9  -6  -4   88.21    5.82   0
  -9   6   4   91.05    5.39   0
   9  -6  -4   85.53    5.58   0
   8  -6  -4   48.72    4.65   0
   8  -6  -4   52.99    6.07   0
  -8   6   4   53.18    4.63   0
   8  -6  -4   33.93    3.45   0
   7  -6  -4  119.30    5.00   0
  -7   6   4  127.48    5.04   0
   7  -6  -4  123.56    5.20   0
   7  -6  -4  120.00    5.57   0
  -6   6   4  516.41    6.36   0
   6  -6  -4  492.09    7.09   0
  -6   6   4  530.35    7.27   0
   6  -6  -4  465.92    6.49   0
   5  -6  -4  214.31    5.41   0
  -5   6   4  237.50    5.44   0
   5  -6  -4  201.77    4.50   0
  -5   6   4  235.57    5.37   0
   4  -6  -4 1993.46   11.32   0
   4  -6  -4 2072.50   11.64   0
  -4   6   4 2301.95   12.23   0
  -4   6   4 2128.02   10.85   0
  -3   6   4   51.25    4.66   0
   3  -6  -4   44.92    3.37   0
   3  -6  -4   50.63    4.76   0
  -3   6   4   41.90    4.34   0
   2  -6  -4  482.87    6.46   0
   2  -6  -4  444.97    6.54   0
  -2   6   4  458.83    6.56   0
  -2   6   4  451.21    6.18   0
   1  -6  -4   22.77    4.63   0
  -1   6   4   19.34    3.45   0
   1  -6  -4   15.88    4.49   0
  -1   6   4   17.34    4.37   0
   0   6   4   71.10    5.53   0
   0  -6  -4   74.33    3.48   0
   0  -6  -4   81.85    5.45   0
   0   6   4   73.50    4.64   0
   1   6   4  695.53    6.68   0
  -1  -6  -4  731.60    8.15   0
  -1  -6  -4  680.83    6.98   0
  -2  -6  -4   -6.30    4.58   0
  -2  -6  -4    5.04    2.92   0
   2   6   4    4.72    4.27   0
  -3  -6  -4   -3.11    4.41   0
  -3  -6  -4    5.26    4.78   0
   3   6   4    1.34    4.37   0
  -4  -6  -4   11.94    4.95   0
  -4  -6  -4   10.43    4.90   0
  -4  -6  -4   13.87    5.07   0
   4   6   4   10.90    5.61   0
  -5  -6  -4  245.58    6.73   0
  -5  -6  -4  239.72    6.88   0
  -5  -6  -4  228.35    8.38   0
  -6  -6  -4  137.38    4.81   0
  -6  -6  -4  148.67    5.25   0
  -6  -6  -4  135.77    8.27   0
  -6  -6  -4  132.32    9.06   0
  10  -7  -4    3.96    6.25   0
 -10   7   4   -3.90    4.94   0
  10  -7  -4    2.20    5.03   0
  10  -7  -4   -6.44    3.47   0
   9  -7  -4   89.90    5.97   0
  -9   7   4   86.00    4.11   0
   9  -7  -4   79.61    5.21   0
   9  -7  -4   83.02    5.85   0
   8  -7  -4    5.43    4.81   0
  -8   7   4    3.27    3.05   0
   8  -7  -4    6.33    3.20   0
   8  -7  -4    8.65    4.60   0
  -7   7   4  162.32    5.18   0
   7  -7  -4  173.09    5.67   0
   7  -7  -4  151.35    4.11   0
   7  -7  -4  158.92    5.89   0
   6  -7  -4   87.79    5.05   0
  -6   7   4  100.54    4.98   0
  -6   7   4   84.18    4.87   0
   6  -7  -4   78.66    4.91   0
   5  -7  -4  798.32    8.32   0
   5  -7  -4  678.98    6.61   0
  -5   7   4  845.72    8.18   0
  -5   7   4  754.82    6.52   0
  -4   7   4   30.99    4.39   0
   4  -7  -4   25.65    4.72   0
   4  -7  -4   24.52    3.19   0
  -4   7   4   37.78    4.68   0
   3  -7  -4    3.19    3.24   0
  -3   7   4    9.38    4.61   0
   3  -7  -4   13.03    4.42   0
  -3   7   4    5.71    3.05   0
  -2   7   4   82.57    3.84   0
   2  -7  -4   86.72    4.84   0
   2  -7  -4   75.88    3.86   0
  -2   7   4   84.20    3.62   0
   1  -7  -4  982.00    8.63   0
  -1   7   4  973.74    8.09   0
   1  -7  -4  977.25    9.08   0
  -1   7   4  952.51    8.91   0
   0  -7  -4  369.76    6.88   0
   0   7   4  322.92    5.54   0
   0  -7  -4  350.84    6.18   0
   0   7   4  338.40    5.01   0
  -1  -7  -4  257.47    6.01   0
  -1  -7  -4  272.12    6.00   0
   1   7   4  267.45    5.70   0
  -2  -7  -4   30.58    3.50   0
   2   7   4   27.68    3.27   0
  -2  -7  -4   22.21    3.50   0
  -3  -7  -4   19.80    4.85   0
   3   7   4   16.04    4.66   0
  -3  -7  -4   13.28    3.48   0
  -4  -7  -4  132.40    4.77   0
  -4  -7  -4  148.64    6.26   0
  -4  -7  -4  152.43    6.14   0
  -5  -7  -4    2.45    3.83   0
  -5  -7  -4    1.58    5.51   0
  -5  -7  -4   -3.95    6.79   0
  -5  -7  -4    1.52    6.32   0
  10  -8  -4    4.64    5.32   0
  10  -8  -4    5.83    5.23   0
  10  -8  -4    2.98    6.50   0
 -10   8   4   -2.07    4.81   0
   9  -8  -4   12.76    5.38   0
  -9   8   4   17.76    4.77   0
   9  -8  -4   20.72    5.26   0
   9  -8  -4   17.57    4.76   0
  -8   8   4   28.62    4.67   0
   8  -8  -4   34.27    4.91   0
   8  -8  -4   26.46    3.55   0
   8  -8  -4   36.39    5.28   0
   7  -8  -4   76.01    5.26   0
   7  -8  -4   72.94    5.55   0
  -7   8   4   80.48    3.86   0
   7  -8  -4   72.12    3.87   0
   6  -8  -4  124.93    4.34   0
  -6   8   4  137.73    5.02   0
   6  -8  -4  118.13    5.08   0
   5  -8  -4    1.82    4.30   0
   5  -8  -4   -0.53    4.55   0
  -5   8   4    3.93    4.71   0
  -5   8   4    1.78    3.10   0
  -4   8   4  404.53    6.24   0
   4  -8  -4  354.78    6.29   0
  -4   8   4  427.47    6.39   0
   4  -8  -4  379.22    6.42   0
  -3   8   4  344.44    5.02   0
   3  -8  -4  318.46    5.93   0
  -3   8   4  328.67    4.89   0
   3  -8  -4  323.71    5.92   0
  -2   8   4  521.70    6.75   0
   2  -8  -4  505.69    6.89   0
  -2   8   4  503.01    5.52   0
   2  -8  -4  488.31    6.67   0
   1  -8  -4 1128.77    8.72   0
  -1   8   4 1119.80    9.54   0
   1  -8  -4 1116.43    9.35   0
  -1   8   4 1055.98    7.66   0
   0  -8  -4  195.35    5.94   0
   0  -8  -4  194.02    5.45   0
   0   8   4  194.54    5.27   0
  -1  -8  -4  171.41    5.70   0
  -1  -8  -4  143.20    4.42   0
   1   8   4  164.78    5.58   0
  -2  -8  -4  207.31    5.89   0
  -2  -8  -4  191.43    5.96   0
   2   8   4  197.03    4.55   0
  -3  -8  -4  215.14    6.39   0
  -3  -8  -4  209.29    6.03   0
  -4  -8  -4    9.71    5.14   0
  -4  -8  -4   -0.23    5.21   0
  -4  -8  -4    5.06    5.51   0
  -4  -8  -4    7.07    3.58   0
  -5  -8  -4    5.52    5.38   0
  -5  -8  -4    6.24    3.92   0
  -5  -8  -4    5.00    6.67   0
  -5  -8  -4    7.08    6.91   0
   9  -9  -4   21.15    5.03   0
   9  -9  -4   29.41    5.62   0
  -9   9   4   25.11    5.02   0
   9  -9  -4   37.93    5.77   0
   8  -9  -4   47.23    5.16   0
   8  -9  -4   57.39    5.53   0
  -8   9   4   60.63    3.91   0
   8  -9  -4   53.23    4.26   0
   7  -9  -4   42.05    5.13   0
   7  -9  -4   35.30    4.91   0
  -7   9   4   43.64    4.83   0
   7  -9  -4   42.51    5.17   0
   6  -9  -4  320.36    6.72   0
   6  -9  -4  314.45    6.48   0
  -6   9   4  308.87    5.14   0
   6  -9  -4  275.19    6.18   0
  -5   9   4    2.58    4.23   0
   5  -9  -4   -6.22    4.66   0
   5  -9  -4    1.18    4.40   0
  -4   9   4    2.31    4.44   0
  -4   9   4    5.55    4.46   0
   4  -9  -4    1.58    4.50   0
   4  -9  -4   -0.95    4.45   0
   3  -9  -4   45.62    4.70   0
   3  -9  -4   41.12    3.55   0
  -3   9   4   41.94    4.63   0
  -3   9   4   38.50    3.47   0
   2  -9  -4  230.95    4.76   0
   2  -9  -4  223.80    4.95   0
  -2   9   4  228.16    5.94   0
  -2   9   4  247.72    4.55   0
   1  -9  -4  520.23    6.36   0
  -1   9   4  539.63    5.91   0
   1  -9  -4  552.47    7.78   0
  -1   9   4  553.52    6.92   0
   0   9   4   23.08    3.37   0
   0  -9  -4   32.41    3.76   0
   0  -9  -4   26.65    4.93   0
  -1  -9  -4   11.73    4.61   0
  -1  -9  -4   12.10    4.78   0
   1   9   4    9.28    4.91   0
  -2  -9  -4   16.71    5.28   0
  -2  -9  -4   18.95    5.00   0
  -3  -9  -4  153.94    6.68   0
  -3  -9  -4  141.33    6.19   0
  -3  -9  -4  161.14    6.40   0
  -4  -9  -4   52.74    6.13   0
  -4  -9  -4   44.41    5.84   0
  -4  -9  -4   35.26    5.75   0
  -4  -9  -4   44.67    5.86   0
   9 -10  -4    7.20    5.75   0
   9 -10  -4    9.59    5.24   0
   9 -10  -4    4.69    5.58   0
  -9  10   4   13.72    5.30   0
   8 -10  -4   16.39    5.41   0
   8 -10  -4   17.74    4.88   0
  -8  10   4   18.69    4.86   0
   8 -10  -4   14.94    4.97   0
   7 -10  -4   53.10    4.00   0
  -7  10   4   54.88    3.72   0
   7 -10  -4   54.10    3.78   0
   7 -10  -4   60.77    5.34   0
   6 -10  -4   79.36    5.31   0
   6 -10  -4   69.64    5.08   0
   6 -10  -4   70.00    5.00   0
  -6  10   4   77.00    4.93   0
   5 -10  -4  124.71    5.48   0
   5 -10  -4  119.20    5.38   0
  -5  10   4  129.20    5.27   0
   5 -10  -4  119.77    5.17   0
   4 -10  -4   36.28    4.98   0
  -4  10   4   26.05    3.52   0
   4 -10  -4   17.69    4.93   0
   3 -10  -4    7.58    4.75   0
  -3  10   4    4.77    4.80   0
   3 -10  -4   16.08    4.79   0
  -2  10   4  312.45    5.84   0
   2 -10  -4  321.58    7.00   0
   2 -10  -4  312.02    5.46   0
   1 -10  -4  123.06    5.73   0
   1 -10  -4  103.77    4.32   0
  -1  10   4  117.21    5.98   0
   0 -10  -4   30.77    5.15   0
   0 -10  -4   38.45    5.35   0
  -1 -10  -4    1.72    4.98   0
  -1 -10  -4    6.80    3.58   0
  -1 -10  -4    6.14    3.84   0
  -2 -10  -4   27.77    5.31   0
  -2 -10  -4   22.28    4.23   0
  -2 -10  -4   22.16    5.47   0
  -8  11   4    7.94    4.95   0
   8 -11  -4    2.51    3.73   0
   8 -11  -4   -2.29    3.61   0
   8 -11  -4    9.19    5.35   0
   7 -11  -4   11.63    5.11   0
   7 -11  -4   10.27    3.44   0
  -7  11   4   14.68    4.95   0
   7 -11  -4   13.50    5.19   0
   6 -11  -4    7.68    5.05   0
  -6  11   4   15.72    4.85   0
   6 -11  -4    8.59    3.43   0
   6 -11  -4    8.91    5.15   0
   5 -11  -4   32.66    3.74   0
   5 -11  -4   22.85    5.14   0
   5 -11  -4   19.62    5.03   0
  -5  11   4   21.59    3.62   0
   4 -11  -4   10.13    5.03   0
   4 -11  -4   13.41    4.88   0
  -4  11   4   15.00    3.39   0
   4 -11  -4   11.68    4.98   0
   3 -11  -4    9.23    4.93   0
   3 -11  -4    3.61    4.97   0
  -3  11   4    2.43    5.16   0
   3 -11  -4    5.56    3.43   0
   2 -11  -4  269.20    5.88   0
   2 -11  -4  273.40    5.13   0
  -2  11   4  306.30    7.48   0
   2 -11  -4  265.74    5.09   0
   1 -11  -4   23.61    5.14   0
   1 -11  -4   15.47    3.89   0
   1 -11  -4   31.67    5.38   0
   0 -11  -4   28.80    5.25   0
   0 -11  -4   34.17    5.39   0
   0 -11  -4   28.44    5.19   0
  -1 -11  -4   49.13    4.08   0
  -1 -11  -4   55.97    5.60   0
  -1 -11  -4   56.17    5.59   0
   7 -12  -4   70.76    6.05   0
  -7  12   4   87.86    5.69   0
   7 -12  -4   59.59    5.66   0
   7 -12  -4   93.58    5.86   0
   6 -12  -4   59.53    4.24   0
   6 -12  -4   61.31    5.67   0
  -6  12   4   56.15    4.07   0
   6 -12  -4   59.67    5.66   0
   5 -12  -4   10.13    3.60   0
  -5  12   4    5.34    3.80   0
   5 -12  -4   22.97    5.24   0
   5 -12  -4   21.90    5.09   0
   4 -12  -4    0.85    4.99   0
  -4  12   4    2.24    5.19   0
   4 -12  -4    6.24    3.65   0
   4 -12  -4    3.57    4.94   0
   3 -12  -4   -1.77    3.62   0
   3 -12  -4    0.58    3.58   0
  -3  12   4    3.18    4.05   0
   3 -12  -4    4.96    3.70   0
   2 -12  -4    3.21    4.98   0
   2 -12  -4    3.65    3.71   0
   2 -12  -4    4.86    5.04   0
  -2  12   4    4.30    5.83   0
   1 -12  -4    8.03    5.13   0
   1 -12  -4    1.41    3.61   0
   1 -12  -4   -2.69    5.14   0
   3 -13   5   -4.28    5.09   0
   3 -13   5   -4.06    3.67   0
  -3  13  -5    1.73    5.99   0
   3 -13   5    1.64    5.36   0
   4 -13   5   30.30    5.86   0
  -4  13  -5   29.71    6.08   0
   4 -13   5   43.46    3.98   0
   4 -13   5   43.04    5.36   0
  -5  13  -5   22.41    5.76   0
   5 -13   5   26.71    5.46   0
   5 -13   5   26.41    5.76   0
   5 -13   5   24.03    5.29   0
   0 -12   5   25.32    5.63   0
   0 -12   5   23.97    5.16   0
   0 -12   5   30.24    5.17   0
   1 -12   5    8.86    5.04   0
   1 -12   5    6.45    5.07   0
   1 -12   5    6.98    5.06   0
   2 -12   5   56.00    5.73   0
  -2  12  -5   47.99    6.60   0
   2 -12   5   59.53    5.29   0
   2 -12   5   59.58    5.28   0
  -3  12  -5  103.21    6.43   0
   3 -12   5  134.65    5.67   0
   3 -12   5  113.37    6.41   0
   3 -12   5  119.58    4.28   0
  -4  12  -5  130.43    6.29   0
   4 -12   5  127.20    6.46   0
   4 -12   5  150.36    5.77   0
   4 -12   5  147.27    5.96   0
   5 -12   5  143.88    5.74   0
   5 -12   5  125.13    6.28   0
  -5  12  -5  122.81    5.99   0
   5 -12   5  129.46    4.63   0
  -6  12  -5  135.85    6.22   0
   6 -12   5  129.92    6.27   0
   6 -12   5  159.92    5.94   0
   6 -12   5  136.60    5.89   0
   7 -12   5    0.16    5.36   0
   7 -12   5   15.28    5.22   0
   7 -12   5    7.41    5.06   0
  -7  12  -5    5.11    4.98   0
  -1 -11   5   -1.41    4.92   0
  -1 -11   5    6.83    5.16   0
  -1 -11   5    3.18    4.89   0
   0 -11   5   26.66    5.40   0
   0 -11   5   34.08    5.09   0
   0 -11   5   45.12    5.16   0
   1 -11   5   82.64    7.00   0
   1 -11   5  116.12    5.30   0
   1 -11   5  109.52    5.36   0
   2 -11   5   28.64    4.63   0
  -2  11  -5   27.70    5.60   0
   2 -11   5   25.72    6.32   0
   2 -11   5   29.54    4.81   0
  -3  11  -5   12.91    5.18   0
   3 -11   5   10.54    4.77   0
   3 -11   5    8.30    4.84   0
   3 -11   5   12.13    4.71   0
  -4  11  -5  142.78    5.60   0
   4 -11   5  137.29    4.32   0
   4 -11   5  137.21    5.53   0
   4 -11   5  140.98    5.29   0
   5 -11   5   18.19    5.08   0
  -5  11  -5   17.92    4.62   0
   5 -11   5   16.81    3.52   0
   5 -11   5   21.28    4.92   0
   6 -11   5    2.86    4.92   0
   6 -11   5    2.79    3.46   0
   6 -11   5    6.05    3.43   0
  -6  11  -5   -1.26    4.76   0
  -7  11  -5    8.63    4.69   0
   7 -11   5    5.98    5.28   0
   7 -11   5    1.82    4.79   0
   7 -11   5    2.71    3.59   0
   8 -11   5   10.01    5.33   0
  -8  11  -5   10.55    4.82   0
   8 -11   5   11.07    3.58   0
   8 -11   5   11.89    4.97   0
  -3 -10   5   69.15    5.86   0
  -3 -10   5   51.79    7.36   0
  -3 -10   5   66.32    6.16   0
  -3 -10   5   68.65    5.82   0
  -2 -10   5    1.87    5.18   0
  -2 -10   5    6.26    5.00   0
  -2 -10   5   12.71    5.10   0
  -2 -10   5    7.83    4.97   0
  -1 -10   5    7.61    4.85   0
  -1 -10   5    4.52    4.59   0
  -1 -10   5    2.65    3.34   0
   0 -10   5   94.93    5.61   0
   0 -10   5  111.55    5.27   0
   0 -10   5  115.60    5.40   0
   1 -10   5   86.59    3.88   0
   1 -10   5   75.09    5.36   0
  -1  10  -5   88.85    6.13   0
   1 -10   5   90.13    4.94   0
   2 -10   5  136.41    5.59   0
  -2  10  -5  125.85    5.65   0
   2 -10   5  140.53    5.31   0
   2 -10   5  140.18    5.30   0
   3 -10   5  220.19    5.70   0
  -3  10  -5  181.10    5.69   0
   3 -10   5  212.25    5.48   0
   3 -10   5  199.60    6.22   0
  -4  10  -5   65.20    4.91   0
   4 -10   5   57.38    4.89   0
   4 -10   5   65.12    3.68   0
   4 -10   5   64.47    4.87   0
  -5  10  -5   60.13    3.59   0
   5 -10   5   56.77    5.10   0
   5 -10   5   60.49    3.68   0
   5 -10   5   63.89    4.92   0
  -6  10  -5  274.79    6.40   0
   6 -10   5  304.58    6.36   0
   6 -10   5  268.26    6.36   0
   6 -10   5  279.84    6.40   0
  -7  10  -5   25.06    4.61   0
   7 -10   5   17.86    5.35   0
   7 -10   5   21.42    4.74   0
   7 -10   5   19.34    5.02   0
   8 -10   5   25.72    5.54   0
   8 -10   5   26.28    4.95   0
   8 -10   5   28.94    5.32   0
  -8  10  -5   26.47    3.35   0
   9 -10   5    4.07    3.36   0
  -9  10  -5   11.64    4.73   0
   9 -10   5    3.06    5.22   0
   9 -10   5    1.90    5.69   0
  -4  -9   5    5.74    6.46   0
  -4  -9   5    1.35    6.56   0
  -4  -9   5    5.14    5.22   0
  -4  -9   5    3.10    5.33   0
  -3  -9   5    1.84    5.01   0
  -3  -9   5    2.62    5.00   0
  -3  -9   5    0.51    5.14   0
  -3  -9   5    3.24    5.01   0
  -2  -9   5   79.57    4.78   0
  -2  -9   5   66.33    5.60   0
  -2  -9   5   76.22    4.77   0
  -1  -9   5   10.48    5.66   0
  -1  -9   5    4.24    4.55   0
  -1  -9   5    9.37    4.52   0
   0  -9   5  129.23    6.60   0
   0  -9   5  134.94    5.34   0
   0  -9   5  134.14    5.23   0
   1  -9   5  319.60    7.14   0
   1  -9   5  319.39    5.02   0
   1  -9   5  319.55    5.15   0
  -1   9  -5  318.98    7.53   0
  -2   9  -5  201.20    5.67   0
   2  -9   5  219.02    4.41   0
   2  -9   5  216.95    5.58   0
   2  -9   5  200.95    6.09   0
  -3   9  -5  104.39    4.78   0
   3  -9   5  106.31    5.01   0
   3  -9   5   97.46    5.00   0
   3  -9   5   88.53    3.74   0
   4  -9   5  182.75    5.22   0
   4  -9   5  146.98    4.36   0
  -4   9  -5  168.28    5.12   0
   4  -9   5  188.11    5.28   0
   5  -9   5  512.66    6.79   0
  -5   9  -5  497.85    6.77   0
   5  -9   5  462.50    6.25   0
   5  -9   5  499.23    6.84   0
  -6   9  -5   48.37    3.42   0
   6  -9   5   45.60    5.12   0
   6  -9   5   41.60    4.74   0
   6  -9   5   36.24    4.87   0
   7  -9   5   17.31    4.73   0
  -7   9  -5   12.23    3.28   0
   7  -9   5   12.36    4.56   0
   7  -9   5   11.44    5.09   0
   8  -9   5   41.86    3.65   0
  -8   9  -5   41.02    3.58   0
   8  -9   5   50.35    5.50   0
   8  -9   5   45.80    5.24   0
  -9   9  -5   45.99    5.01   0
   9  -9   5   49.44    5.29   0
   9  -9   5   43.76    5.11   0
   9  -9   5   53.56    5.92   0
  -5  -8   5    1.16    6.33   0
  -5  -8   5    2.91    5.29   0
  -5  -8   5    0.35    5.14   0
  -5  -8   5    0.52    5.36   0
  -4  -8   5  292.79    8.04   0
  -4  -8   5  307.95    8.15   0
  -4  -8   5  332.76    8.44   0
  -4  -8   5  331.49    7.30   0
  -3  -8   5  204.48    8.16   0
  -3  -8   5  216.49    6.32   0
  -3  -8   5  237.40    6.71   0
  -3  -8   5  201.81    7.49   0
  -2  -8   5    6.22    4.23   0
  -2  -8   5    4.89    4.34   0
  -2  -8   5    7.90    4.64   0
  -1  -8   5 1140.85   12.06   0
  -1  -8   5 1186.20    8.87   0
  -1  -8   5 1199.68    9.22   0
   0  -8   5  270.97    6.96   0
   0  -8   5  274.84    5.66   0
   0  -8   5  263.39    5.76   0
   1  -8   5   17.71    3.14   0
  -1   8  -5   18.34    4.68   0
   1  -8   5   26.48    4.29   0
   1  -8   5   16.81    4.45   0
   2  -8   5   25.43    3.24   0
   2  -8   5   27.53    4.41   0
  -2   8  -5   25.74    4.32   0
   3  -8   5  137.58    5.12   0
   3  -8   5  147.04    5.04   0
  -3   8  -5  143.75    5.12   0
   4  -8   5    2.58    4.35   0
  -4   8  -5    4.59    4.01   0
   4  -8   5    3.69    4.36   0
  -5   8  -5   55.34    4.55   0
   5  -8   5   54.13    4.81   0
   5  -8   5   48.47    4.80   0
   6  -8   5   19.15    4.48   0
  -6   8  -5   13.66    3.05   0
   6  -8   5   12.12    4.46   0
   6  -8   5   15.23    3.39   0
   7  -8   5    7.71    4.40   0
   7  -8   5   10.49    4.70   0
   7  -8   5    5.02    4.77   0
  -7   8  -5    7.08    4.40   0
  -8   8  -5  293.26    5.96   0
   8  -8   5  272.67    6.24   0
   8  -8   5  284.39    6.73   0
   8  -8   5  299.88    7.00   0
   9  -8   5   22.44    5.69   0
   9  -8   5   25.43    5.08   0
   9  -8   5   19.72    4.79   0
  -9   8  -5   25.85    3.57   0
 -10   8  -5   77.92    5.61   0
  10  -8   5   66.22    5.60   0
  10  -8   5   80.03    6.07   0
  10  -8   5   64.99    7.05   0
  -6  -7   5   35.95    6.11   0
  -6  -7   5   34.55    8.59   0
  -6  -7   5   36.66    5.97   0
  -6  -7   5   35.49    7.38   0
  -5  -7   5   18.71    6.55   0
  -5  -7   5   20.22    5.27   0
  -5  -7   5   20.94    6.33   0
  -5  -7   5   16.64    6.69   0
  -4  -7   5  150.63    7.53   0
  -4  -7   5  140.81    6.41   0
  -4  -7   5  152.76    5.63   0
  -4  -7   5  158.41    6.13   0
  -3  -7   5  156.60    7.13   0
  -3  -7   5  151.96    6.14   0
  -3  -7   5  162.60    5.51   0
  -3  -7   5  161.77    5.34   0
  -2  -7   5 2209.43   12.42   0
  -2  -7   5 2129.90   16.69   0
  -2  -7   5 2113.73   11.79   0
  -1  -7   5  506.06    8.85   0
  -1  -7   5  522.69    7.07   0
  -1  -7   5  479.86    5.86   0
   0   7  -5   37.41    6.31   0
   0  -7   5   33.84    4.51   0
   0  -7   5   34.16    5.32   0
  -1   7  -5   36.39    4.74   0
   1  -7   5   36.13    4.48   0
   1  -7   5   33.76    4.72   0
  -1   7  -5   37.86    4.73   0
  -2   7  -5  359.20    6.76   0
   2  -7   5  383.49    6.26   0
   2  -7   5  365.98    7.05   0
  -2   7  -5  377.59    6.11   0
  -3   7  -5  158.96    5.13   0
   3  -7   5  147.59    5.33   0
   3  -7   5  141.73    3.97   0
  -3   7  -5  160.73    5.18   0
  -4   7  -5   83.66    4.44   0
   4  -7   5   80.10    4.62   0
   4  -7   5   83.77    4.66   0
  -4   7  -5   84.77    3.67   0
  -5   7  -5    9.04    3.02   0
   5  -7   5   12.73    4.13   0
   5  -7   5   11.84    4.24   0
  -5   7  -5    4.97    4.56   0
  -6   7  -5    4.67    4.18   0
   6  -7   5   -1.98    4.10   0
  -6   7  -5    2.43    4.56   0
   6  -7   5    3.74    4.12   0
   7  -7   5  224.25    5.05   0
   7  -7   5  246.43    5.74   0
  -7   7  -5  253.28    4.46   0
   8  -7   5  171.82    5.79   0
   8  -7   5  190.63    5.69   0
   8  -7   5  189.44    6.69   0
  -8   7  -5  207.05    5.55   0
   9  -7   5  174.60    5.03   0
   9  -7   5  213.17    7.26   0
   9  -7   5  196.67    6.52   0
  -9   7  -5  214.73    5.84   0
  10  -7   5    7.40    3.68   0
 -10   7  -5    8.82    3.65   0
  10  -7   5    5.73    5.84   0
  10  -7   5   10.92    6.32   0
  -6  -6   5   51.35    5.58   0
  -6  -6   5   49.34    8.75   0
  -6  -6   5   50.55    8.24   0
  -6  -6   5   51.43    6.09   0
  -5  -6   5   12.14    6.02   0
  -5  -6   5    9.91    5.76   0
  -5  -6   5    7.94    5.37   0
  -5  -6   5   11.59    6.04   0
  -4  -6   5  148.51    6.36   0
  -4  -6   5  153.13    5.92   0
  -4  -6   5  143.65    5.77   0
  -4  -6   5  155.06    6.21   0
  -3  -6   5   15.85    6.09   0
  -3  -6   5   17.13    4.45   0
  -3  -6   5   12.83    4.90   0
  -3  -6   5   17.65    4.38   0
  -2  -6   5    2.61    5.42   0
  -2  -6   5    1.85    5.63   0
  -2  -6   5    3.16    4.21   0
  -1  -6   5   28.11    5.51   0
  -1  -6   5   34.23    4.42   0
   1   6  -5   30.94    4.35   0
   0   6  -5 2703.63   12.05   0
   0  -6   5 2722.35   19.15   0
   0   6  -5 2942.91   21.65   0
   0  -6   5 2796.62   12.91   0
  -1   6  -5 2071.18   15.56   0
   1  -6   5 2258.77   11.52   0
   1  -6   5 2118.20   15.25   0
  -1   6  -5 2204.45   11.17   0
  -2   6  -5 1087.20   10.13   0
   2  -6   5 1103.86   10.37   0
   2  -6   5 1108.15    8.66   0
  -2   6  -5 1109.31    8.49   0
  -3   6  -5 2341.76   12.93   0
   3  -6   5 2291.72   13.61   0
   3  -6   5 2266.29   11.79   0
  -3   6  -5 2292.14   10.84   0
  -4   6  -5    7.42    2.84   0
   4  -6   5    0.10    4.27   0
   4  -6   5    6.69    4.12   0
  -4   6  -5    4.76    4.34   0
   5  -6   5   72.19    4.63   0
  -5   6  -5   79.76    4.63   0
   5  -6   5   71.61    3.56   0
  -5   6  -5   81.73    4.71   0
   6  -6   5  214.46    4.44   0
  -6   6  -5  227.45    5.21   0
   6  -6   5  206.63    4.66   0
  -6   6  -5  258.09    5.85   0
  -7   6  -5    8.12    4.73   0
   7  -6   5    6.94    4.27   0
   7  -6   5    1.05    4.16   0
  -7   6  -5    2.56    4.29   0
   8  -6   5   12.15    4.68   0
   8  -6   5   21.38    5.46   0
  -8   6  -5   22.87    4.61   0
   8  -6   5   23.69    5.10   0
   9  -6   5    1.92    4.54   0
   9  -6   5    1.21    5.40   0
   9  -6   5    2.53    4.74   0
  -9   6  -5    4.88    4.62   0
  10  -6   5    3.20    4.83   0
  10  -6   5    5.55    6.04   0
 -10   6  -5    4.62    4.92   0
  10  -6   5    5.61    5.38   0
  -7  -5   5   32.08    5.59   0
  -7  -5   5   26.54    6.27   0
  -6  -5   5    3.15    8.04   0
  -6  -5   5    5.82    5.03   0
  -6  -5   5    2.51    7.72   0
  -6  -5   5   -1.67    6.72   0
  -5  -5   5   29.32    5.92   0
  -5  -5   5   27.64    4.87   0
  -5  -5   5   30.43    6.06   0
  -5  -5   5   29.47    5.89   0
  -4  -5   5  233.13    7.41   0
  -4  -5   5  212.84    6.47   0
  -4  -5   5  219.35    7.42   0
  -4  -5   5  223.74    7.34   0
  -3  -5   5   23.91    4.91   0
  -3  -5   5   21.40    4.42   0
  -3  -5   5   18.89    4.37   0
  -2  -5   5   10.88    5.24   0
  -2  -5   5    9.47    5.38   0
   2   5  -5   13.84    4.56   0
  -2  -5   5   10.75    4.07   0
  -1  -5   5  294.14    8.75   0
  -1  -5   5  282.51    5.94   0
   1   5  -5  269.00    6.03   0
   0  -5   5 1186.84   13.77   0
   0   5  -5 1181.39    9.31   0
   0  -5   5 1227.68    9.66   0
   0   5  -5 1199.08   15.04   0
   1  -5   5 3124.34   13.86   0
   1  -5   5 3060.21   19.17   0
  -1   5  -5 2991.58   19.11   0
  -1   5  -5 3119.15   13.38   0
   2  -5   5 2839.92   16.74   0
   2  -5   5 2679.16   12.72   0
  -2   5  -5 2852.00   16.05   0
  -2   5  -5 2838.34   12.86   0
   3  -5   5  126.23    4.72   0
   3  -5   5  120.23    5.36   0
  -3   5  -5  121.61    4.81   0
  -3   5  -5  125.30    5.26   0
   4  -5   5  262.95    5.56   0
  -4   5  -5  272.33    5.70   0
  -4   5  -5  256.23    4.70   0
   4  -5   5  257.82    5.89   0
   5  -5   5   13.95    4.01   0
   5  -5   5   14.73    3.98   0
  -5   5  -5   12.34    4.28   0
  -5   5  -5   15.61    4.11   0
   6  -5   5  671.37    7.64   0
   6  -5   5  699.60    7.46   0
  -6   5  -5  781.42    7.33   0
  -6   5  -5  793.84    8.02   0
   7  -5   5  165.52    5.33   0
   7  -5   5  167.95    5.26   0
  -7   5  -5  188.55    4.18   0
  -7   5  -5  199.37    5.78   0
   8  -5   5  179.53    5.75   0
  -8   5  -5  192.93    5.29   0
   8  -5   5  173.89    5.26   0
   9  -5   5    0.12    3.33   0
   9  -5   5    3.85    5.07   0
  -9   5  -5   -0.02    3.40   0
   9  -5   5   -0.66    4.49   0
  10  -5   5   74.27    6.75   0
  10  -5   5   72.57    5.51   0
  10  -5   5   74.24    7.09   0
 -10   5  -5   73.69    4.19   0
  -8  -4   5   23.75    5.85   0
  -7  -4   5  263.88    8.14   0
  -6  -4   5  125.07    6.64   0
  -6  -4   5  115.05   12.43   0
  -6  -4   5  109.95   13.35   0
  -5  -4   5  233.87    7.76   0
  -5  -4   5  228.23    8.51   0
  -5  -4   5  254.69    6.57   0
  -4  -4   5  449.67    7.99   0
  -4  -4   5  469.89    7.87   0
  -4  -4   5  454.48    8.03   0
  -3  -4   5    3.96    5.17   0
  -3  -4   5    1.00    5.03   0
  -3  -4   5    4.40    5.25   0
   3   4  -5    3.44    5.25   0
  -2  -4   5   69.54    7.13   0
  -2  -4   5   67.68    4.70   0
  -2  -4   5   77.37    8.06   0
   2   4  -5   69.17    4.80   0
  -1  -4   5  915.32   16.27   0
  -1  -4   5  906.22    9.00   0
   1   4  -5  865.64    8.75   0
   0   4  -5 1189.97   17.56   0
   0  -4   5 1222.60    9.75   0
   0  -4   5 1191.03   16.28   0
   0   4  -5 1240.77    9.57   0
   1  -4   5   10.33    4.71   0
  -1   4  -5    8.81    4.61   0
   1  -4   5   13.64    4.60   0
  -1   4  -5   11.46    4.40   0
   2  -4   5    3.80    4.41   0
   2  -4   5    5.49    5.55   0
  -2   4  -5    3.11    4.35   0
  -2   4  -5    5.03    4.37   0
   3  -4   5   25.65    4.79   0
   3  -4   5   24.97    4.41   0
  -3   4  -5   29.28    4.63   0
  -3   4  -5   25.00    3.21   0
   4  -4   5 1877.90   11.72   0
   4  -4   5 1898.33   11.70   0
  -4   4  -5 2006.24   11.28   0
  -4   4  -5 1971.36   11.57   0
   5  -4   5 2252.14   12.01   0
   5  -4   5 2260.88   12.53   0
  -5   4  -5 2332.82   10.87   0
  -5   4  -5 2450.60   12.71   0
   6  -4   5   69.91    4.72   0
  -6   4  -5   83.62    4.66   0
  -6   4  -5   74.84    5.85   0
   6  -4   5   63.35    3.38   0
   7  -4   5  126.34    5.07   0
   7  -4   5  114.28    5.17   0
  -7   4  -5  143.40    5.69   0
  -7   4  -5  133.35    3.78   0
  -8   4  -5    1.09    4.92   0
   8  -4   5    3.54    5.24   0
  -8   4  -5    4.21    3.39   0
   8  -4   5   -3.31    3.14   0
   9  -4   5  178.14    7.57   0
   9  -4   5  185.43    5.67   0
   9  -4   5  212.50    8.73   0
  -9   4  -5  228.80    5.77   0
  10  -4   5   36.06    5.12   0
 -10   4  -5   36.64    5.27   0
  10  -4   5   27.37    7.43   0
  10  -4   5   36.11    8.18   0
  -8  -3   5   55.88    5.74   0
  -7  -3   5   86.60    5.66   0
  -6  -3   5  178.73    5.80   0
  -5  -3   5    1.17    6.14   0
  -5  -3   5    6.04    6.27   0
  -5  -3   5    2.21    4.41   0
  -4  -3   5 1156.57   12.68   0
  -4  -3   5 1287.19   12.34   0
   4   3  -5 1164.35   12.98   0
  -3  -3   5  324.15    6.62   0
  -3  -3   5  353.76    8.39   0
   3   3  -5  324.10    6.73   0
  -2  -3   5  211.23    9.03   0
  -2  -3   5  220.00   10.31   0
  -2  -3   5  193.64    5.97   0
   2   3  -5  189.44    5.88   0
  -1  -3   5  567.36    7.92   0
   1   3  -5  565.41    7.87   0
   0  -3   5  975.28    9.55   0
   0   3  -5  946.41   20.72   0
   0  -3   5  938.44   20.72   0
   0   3  -5  972.11    9.26   0
   1  -3   5  808.05   12.77   0
   1  -3   5  783.03    8.69   0
  -1   3  -5  786.53    8.48   0
  -1   3  -5  811.62   12.23   0
   2  -3   5  550.27    8.94   0
   2  -3   5  511.98    7.27   0
  -2   3  -5  559.22    8.48   0
  -2   3  -5  526.73    7.16   0
  -3   3  -5  235.18    5.88   0
   3  -3   5  226.41    6.02   0
   3  -3   5  204.35    4.88   0
  -3   3  -5  219.94    5.83   0
   4  -3   5  402.55    6.52   0
  -4   3  -5  439.33    6.62   0
   4  -3   5  403.90    6.74   0
  -4   3  -5  422.21    6.87   0
   5  -3   5 1008.45    8.01   0
   5  -3   5  996.39    9.38   0
  -5   3  -5 1104.44    9.72   0
  -5   3  -5 1120.20    7.72   0
   6  -3   5  542.79    7.59   0
  -6   3  -5  636.98    6.63   0
  -6   3  -5  614.75    7.81   0
   6  -3   5  536.25    5.88   0
   7  -3   5  159.39    5.95   0
   7  -3   5  163.53    4.19   0
  -7   3  -5  201.80    6.48   0
  -7   3  -5  211.52    5.31   0
   8  -3   5   63.37    3.56   0
   8  -3   5   63.63    5.93   0
  -8   3  -5   85.24    3.76   0
  -8   3  -5   85.45    6.92   0
  -9   3  -5   49.23    4.87   0
   9  -3   5   36.17    3.63   0
   9  -3   5   29.35    6.25   0
   9  -3   5   37.68    6.77   0
  10  -3   5   63.88    4.44   0
  10  -3   5   93.77   13.59   0
  10  -3   5   89.90   13.77   0
 -10   3  -5  106.31    5.81   0
  -9  -2   5   13.28    6.71   0
  -8  -2   5   20.19    5.25   0
  -7  -2   5    9.69    4.53   0
  -6  -2   5  125.71    4.93   0
  -5  -2   5   61.73    7.50   0
  -5  -2   5   63.00    5.56   0
   5   2  -5   57.11    7.11   0
  -4  -2   5  356.08    8.57   0
  -4  -2   5  406.90    7.57   0
   4   2  -5  368.21    8.93   0
  -3  -2   5 4601.34   21.98   0
  -3  -2   5 5270.18   26.07   0
   3   2  -5 4986.86   23.10   0
  -2  -2   5  841.75   10.18   0
   2   2  -5  834.72    9.52   0
  -2  -2   5  878.17   15.54   0
  -1  -2   5   79.87    5.60   0
   1   2  -5   78.65    5.37   0
   0  -2   5  746.73    9.05   0
   0   2  -5  720.67    8.04   0
   0   2  -5  794.40   18.73   0
   1  -2   5  228.98    7.85   0
   1  -2   5  216.78    5.17   0
  -1   2  -5  248.40    7.68   0
  -1   2  -5  233.76    6.12   0
  -2   2  -5  285.28    6.97   0
   2  -2   5  268.41    7.13   0
   2  -2   5  255.94    6.56   0
  -2   2  -5  252.30    5.36   0
   3  -2   5 1482.13   11.16   0
  -3   2  -5 1583.52   10.95   0
   3  -2   5 1469.87   11.20   0
  -3   2  -5 1532.04   11.24   0
   4  -2   5  150.72    4.93   0
  -4   2  -5  175.48    5.04   0
   4  -2   5  156.96    5.48   0
  -4   2  -5  167.13    5.57   0
   5  -2   5  230.97    5.39   0
  -5   2  -5  253.74    5.50   0
  -5   2  -5  247.63    5.97   0
   5  -2   5  222.28    5.90   0
   6  -2   5  198.12    5.04   0
  -6   2  -5  214.10    5.06   0
   6  -2   5  169.95    5.43   0
  -6   2  -5  215.48    6.74   0
   7  -2   5  134.51    6.50   0
  -7   2  -5  175.85    4.09   0
  -7   2  -5  191.52    7.12   0
   7  -2   5  158.13    5.25   0
   8  -2   5  474.11    9.96   0
   8  -2   5  495.81    6.25   0
  -8   2  -5  625.53    6.98   0
  -8   2  -5  629.94   11.29   0
   9  -2   5  151.21   10.25   0
   9  -2   5  149.44   10.68   0
  -9   2  -5  184.51    5.65   0
 -10   2  -5    3.64    5.10   0
  -9  -1   5    8.13    5.38   0
  -8  -1   5    3.58    4.66   0
   7   1  -5  284.37    6.33   0
  -7  -1   5  342.28    6.50   0
   6   1  -5    6.28    4.13   0
  -6  -1   5    8.00    4.07   0
   5   1  -5  705.56    9.17   0
  -5  -1   5  829.01   14.53   0
  -5  -1   5  812.27    9.63   0
   5   1  -5  731.71   13.25   0
  -4  -1   5   54.67    6.17   0
   4   1  -5   53.29    4.51   0
   4   1  -5   57.09    5.77   0
  -4  -1   5   54.86    4.75   0
  -3  -1   5   23.50    4.56   0
  -3  -1   5   23.14    5.42   0
   3   1  -5   26.20    4.47   0
   3   1  -5   22.59    5.29   0
  -2  -1   5  610.65   12.49   0
  -2  -1   5  529.30    8.50   0
   2   1  -5  563.75    8.55   0
   2   1  -5  608.24   12.11   0
   1   1  -5  377.87   13.62   0
  -1  -1   5  331.74    7.53   0
   1   1  -5  341.82    7.56   0
  -1  -1   5  412.46   16.33   0
   0  -1   5 3558.52   17.33   0
   0   1  -5 3820.68   17.99   0
   0   1  -5 4753.49   37.40   0
  -1   1  -5  142.37    6.98   0
   1  -1   5  135.72    5.90   0
  -1   1  -5  131.75    4.65   0
  -2   1  -5   10.64    3.29   0
  -2   1  -5   13.00    5.16   0
   2  -1   5   12.26    5.19   0
   3  -1   5  717.78    8.29   0
   3  -1   5  678.35    8.44   0
  -3   1  -5  742.22    8.70   0
  -3   1  -5  748.06    8.11   0
   4  -1   5 1156.12    8.37   0
  -4   1  -5 1342.69    9.14   0
   4  -1   5 1156.15   10.21   0
  -4   1  -5 1332.74   10.75   0
   5  -1   5 1696.50   10.23   0
   5  -1   5 1547.86   11.95   0
  -5   1  -5 1899.88   10.25   0
  -5   1  -5 1849.86   12.96   0
  -6   1  -5  698.18    6.09   0
   6  -1   5  543.06    8.21   0
  -6   1  -5  702.34    9.18   0
   7  -1   5    3.59    4.78   0
  -7   1  -5    8.45    4.31   0
  -7   1  -5    5.32    5.51   0
   8  -1   5    7.30    6.22   0
  -8   1  -5    7.09    4.60   0
  -8   1  -5    8.92    6.93   0
  -9   1  -5   27.69    3.70   0
   9   0  -5    9.40    4.85   0
  -9   0   5    5.88    4.94   0
   8   0  -5   87.85    4.91   0
  -8   0   5   93.65    5.09   0
   7   0  -5    8.88    4.35   0
  -7   0   5   13.14    4.39   0
   6   0  -5  297.90    5.99   0
   6   0  -5  287.53   13.06   0
  -6   0   5  323.20    6.18   0
  -6   0   5  326.49   14.41   0
  -5   0   5   75.65    6.56   0
   5   0  -5   70.39    6.64   0
   5   0  -5   67.76    4.64   0
  -5   0   5   76.23    5.01   0
   4   0  -5  494.15    7.46   0
  -4   0   5  482.48    8.91   0
   4   0  -5  428.81    8.75   0
  -4   0   5  493.72    7.52   0
  -3   0   5 1002.64   11.18   0
   3   0  -5  897.07   10.40   0
   3   0  -5 1073.01   11.40   0
  -3   0   5 1111.56   12.19   0
  -2   0   5  763.43    9.15   0
   2   0  -5  781.31    9.74   0
  -2   0   5  935.51   12.56   0
   2   0  -5  931.93   12.32   0
  -1   0   5  780.45   14.25   0
  -1   0   5  608.53    9.27   0
   1   0  -5  628.67    9.18   0
   1   0  -5  739.46   12.20   0
   0   0   5    4.90    5.38   0
   0   0  -5    7.65    3.81   0
   0   0  -5    3.66    7.74   0
   1   0   5 1118.82   10.64   0
  -1   0  -5 1016.21    9.61   0
  -2   0  -5 1465.50   11.40   0
   2   0   5 1246.38   10.30   0
  -2   0  -5 1336.82   11.26   0
  -3   0  -5  771.71    8.97   0
   3   0   5  707.71    8.80   0
  -3   0  -5  827.39    7.49   0
  -4   0  -5   30.04    5.21   0
  -4   0  -5   26.98    3.96   0
   4   0   5   21.45    4.31   0
   5   0   5    8.77    4.85   0
  -5   0  -5   14.98    4.34   0
  -5   0  -5    8.85    4.42   0
   6   0   5  607.13    9.83   0
  -6   0  -5  690.78    7.04   0
  -6   0  -5  672.80   10.41   0
   7   0   5    5.43    6.05   0
  -7   0  -5    0.88    4.48   0
  -7   0  -5    3.69    6.90   0
   8   0   5   16.02    8.44   0
  -8   0  -5   29.31    4.74   0
  -8   0  -5   16.48    9.05   0
  -9   0  -5  109.50    4.18   0
  10  -1  -5    6.05    5.14   0
 -10   1   5    5.03    5.40   0
   9  -1  -5   12.38    4.91   0
  -9   1   5   13.67    5.01   0
   8  -1  -5   90.31    4.83   0
  -8   1   5   97.28    4.91   0
   7  -1  -5  783.47    8.28   0
  -7   1   5  891.81    8.38   0
   6  -1  -5    6.86    4.06   0
   6  -1  -5    6.93    5.84   0
  -6   1   5    7.65    4.20   0
  -6   1   5    8.03    5.83   0
   5  -1  -5   10.22    4.04   0
   5  -1  -5    6.33    5.05   0
  -5   1   5    8.13    4.95   0
  -5   1   5    9.82    4.28   0
   4  -1  -5  210.94    6.25   0
  -4   1   5  251.92    6.85   0
  -4   1   5  253.46    6.13   0
   4  -1  -5  252.04    6.08   0
  -3   1   5  473.75    8.17   0
   3  -1  -5  416.14    7.63   0
  -3   1   5  485.57    7.92   0
   3  -1  -5  476.34    7.86   0
   2  -1  -5 1152.22   12.02   0
  -2   1   5 1179.76   12.31   0
  -2   1   5 1105.32   11.17   0
   2  -1  -5 1058.43   10.77   0
  -1   1   5 1638.80   12.59   0
   1  -1  -5 1494.51   11.47   0
   1  -1  -5 1744.07   15.49   0
  -1   1   5 1850.37   16.31   0
   0   1   5  101.33    5.74   0
   0  -1  -5  132.90    7.85   0
   0  -1  -5  100.54    5.63   0
   1   1   5 1259.66   10.85   0
  -1  -1  -5 1213.58   10.77   0
   2   1   5    9.60    4.72   0
  -2  -1  -5   11.99    4.90   0
  -3  -1  -5  528.10    7.08   0
  -3  -1  -5  461.77    7.65   0
   3   1   5  482.10    7.62   0
   4   1   5 1438.52   11.70   0
  -4  -1  -5 1415.69   11.71   0
  -4  -1  -5 1527.84    9.71   0
  -5  -1  -5  175.74    4.14   0
   5   1   5  170.14    6.25   0
  -5  -1  -5  175.31    6.53   0
   6   1   5  102.49    6.39   0
  -6  -1  -5  101.98    6.75   0
  -6  -1  -5  100.85    3.82   0
  -7  -1  -5    1.10    4.73   0
  -7  -1  -5    1.24    7.05   0
   7   1   5    1.78    5.34   0
  -8  -1  -5   37.91    5.13   0
  -9  -1  -5   65.80    5.61   0
 -10   2   5   14.05    5.36   0
  10  -2  -5   16.42    5.12   0
  -9   2   5  148.84    5.62   0
   9  -2  -5  120.74    4.54   0
   8  -2  -5   39.32    4.93   0
  -8   2   5   44.05    5.02   0
  -7   2   5   87.19    4.73   0
   7  -2  -5   92.61    4.93   0
   7  -2  -5   73.95    6.14   0
  -6   2   5  967.78    8.30   0
   6  -2  -5  832.54   11.12   0
   6  -2  -5  886.16    8.33   0
  -6   2   5 1025.91   12.97   0
   5  -2  -5   25.54    4.06   0
  -5   2   5   22.77    4.27   0
   5  -2  -5   17.58    4.24   0
  -5   2   5   23.15    4.69   0
  -4   2   5    1.39    4.27   0
   4  -2  -5    3.52    4.28   0
  -4   2   5    0.93    4.68   0
   4  -2  -5    3.49    4.31   0
  -3   2   5  386.43    7.32   0
   3  -2  -5  365.58    7.21   0
  -3   2   5  415.51    7.16   0
   3  -2  -5  381.63    6.94   0
  -2   2   5 1110.00   10.33   0
  -2   2   5 1146.11   11.02   0
   2  -2  -5 1080.14   10.25   0
   2  -2  -5 1125.20   10.91   0
  -1   2   5  442.47    8.63   0
  -1   2   5  412.82    7.12   0
   1  -2  -5  406.12    7.27   0
   1  -2  -5  416.53    7.29   0
   0   2   5 2732.58   14.40   0
   0  -2  -5 2815.31   15.33   0
   0   2   5 3133.99   18.59   0
   0  -2  -5 3095.47   17.97   0
  -1  -2  -5 2638.17   15.47   0
   1   2   5 2556.02   13.99   0
  -1  -2  -5 2488.38   14.12   0
  -2  -2  -5 3370.91   16.35   0
   2   2   5 3449.46   16.26   0
  -3  -2  -5  890.81    8.19   0
   3   2   5  847.00    8.82   0
  -3  -2  -5  808.68    8.85   0
   4   2   5  277.96    6.49   0
  -4  -2  -5  313.68    6.24   0
  -4  -2  -5  264.15    6.49   0
   5   2   5 2092.28   15.18   0
  -5  -2  -5 2120.11   15.22   0
  -5  -2  -5 2314.27   11.40   0
   6   2   5    9.10    5.20   0
  -6  -2  -5    9.50    5.74   0
  -6  -2  -5   19.26    4.70   0
   7   2   5  134.37    8.37   0
  -7  -2  -5  140.13    4.30   0
  -7  -2  -5  153.60    9.19   0
  -8  -2  -5   43.41    5.44   0
 -10   3   5    8.12    5.14   0
  10  -3  -5   20.00    5.11   0
  -9   3   5    1.05    3.23   0
   9  -3  -5   -1.61    4.47   0
   8  -3  -5   18.90    4.41   0
   8  -3  -5   19.57    6.17   0
  -8   3   5   24.92    4.45   0
   8  -3  -5   20.31    5.73   0
  -7   3   5    8.03    4.36   0
   7  -3  -5    7.66    5.25   0
   7  -3  -5    3.30    4.13   0
  -6   3   5  305.89    5.89   0
   6  -3  -5  276.44    6.40   0
   6  -3  -5  279.12    4.72   0
  -6   3   5  316.74    7.17   0
   5  -3  -5  127.49    5.42   0
  -5   3   5  142.66    5.03   0
  -5   3   5  142.01    5.59   0
   5  -3  -5  129.15    4.90   0
  -4   3   5 1962.84   12.64   0
   4  -3  -5 1927.42   13.03   0
  -4   3   5 2080.20   11.52   0
   4  -3  -5 1963.10   12.11   0
  -3   3   5   23.91    4.80   0
   3  -3  -5   17.41    4.55   0
   3  -3  -5   21.02    4.95   0
  -3   3   5   21.33    4.83   0
  -2   3   5  713.14    7.40   0
   2  -3  -5  724.91    8.33   0
  -2   3   5  769.72    8.72   0
   2  -3  -5  755.22    8.59   0
  -1   3   5  754.05    8.27   0
   1  -3  -5  792.03    8.93   0
   1  -3  -5  737.62    8.34   0
  -1   3   5  761.60    8.24   0
   0  -3  -5  683.73    8.10   0
   0   3   5  743.62    9.49   0
   0   3   5  677.92    7.88   0
   0  -3  -5  774.23    9.64   0
  -1  -3  -5  985.57    9.40   0
   1   3   5  975.79    9.11   0
  -1  -3  -5 1121.67   10.63   0
   2   3   5 2359.58   13.20   0
  -2  -3  -5 2357.50   13.59   0
  -2  -3  -5 2562.29   13.60   0
   3   3   5  204.34    5.67   0
  -3  -3  -5  207.82    6.18   0
   4   3   5    0.17    4.21   0
  -4  -3  -5   -1.80    4.64   0
  -4  -3  -5    4.51    4.39   0
   5   3   5  623.07    8.74   0
  -5  -3  -5  700.33    7.75   0
  -5  -3  -5  627.00    9.20   0
   6   3   5   82.00    5.41   0
  -6  -3  -5  102.28    5.54   0
  -6  -3  -5   87.28    6.08   0
  -7  -3  -5   17.51    5.28   0
  -7  -3  -5   20.67    8.07   0
   7   3   5   20.48    7.23   0
  -8  -3  -5   -1.01    5.74   0
 -10   4   5   29.76    5.10   0
  10  -4  -5   21.65    5.02   0
   9  -4  -5   15.99    4.56   0
   9  -4  -5   14.94    6.72   0
  -9   4   5   14.31    3.39   0
   9  -4  -5   12.42    5.82   0
  -8   4   5  127.06    4.16   0
   8  -4  -5  125.97    6.63   0
   8  -4  -5  116.55    5.37   0
   8  -4  -5  133.61    7.02   0
  -7   4   5  785.76    7.63   0
  -7   4   5  874.70   10.51   0
   7  -4  -5  766.01    9.66   0
   7  -4  -5  754.43    7.76   0
   6  -4  -5  709.81    8.68   0
  -6   4   5  749.43    7.68   0
   6  -4  -5  705.23    7.65   0
  -6   4   5  768.24    9.07   0
  -5   4   5  447.70    6.47   0
   5  -4  -5  425.65    6.45   0
   5  -4  -5  416.87    7.11   0
  -5   4   5  446.85    7.35   0
  -4   4   5 1016.45    8.54   0
   4  -4  -5  948.67    9.10   0
   4  -4  -5  953.69    8.46   0
  -4   4   5 1022.94    9.34   0
  -3   4   5   18.36    4.74   0
   3  -4  -5   18.34    4.14   0
   3  -4  -5   20.15    4.39   0
  -3   4   5   24.84    4.32   0
  -2   4   5 1534.20    9.74   0
   2  -4  -5 1551.33   10.71   0
  -2   4   5 1638.20   10.89   0
   2  -4  -5 1566.11   10.93   0
   1  -4  -5   89.05    5.08   0
   1  -4  -5   92.02    4.11   0
  -1   4   5  100.00    5.29   0
  -1   4   5   85.73    3.81   0
   0   4   5 3341.08   16.26   0
   0   4   5 3158.99   13.92   0
   0  -4  -5 3006.25   13.95   0
   0  -4  -5 3552.97   16.89   0
  -1  -4  -5   35.77    4.88   0
   1   4   5   31.54    4.60   0
  -1  -4  -5   37.87    3.60   0
   2   4   5   63.64    4.48   0
  -2  -4  -5   58.59    5.24   0
  -2  -4  -5   69.16    4.86   0
  -3  -4  -5  172.26    5.94   0
  -3  -4  -5  197.23    6.04   0
   3   4   5  165.48    5.37   0
  -4  -4  -5  357.41    6.88   0
  -4  -4  -5  333.06    6.56   0
   4   4   5  316.02    6.58   0
  -4  -4  -5  325.27    7.00   0
  -5  -4  -5  704.11    7.29   0
  -5  -4  -5  671.34   10.22   0
   5   4   5  647.09    8.75   0
  -6  -4  -5  367.00    6.99   0
   6   4   5  318.19    8.50   0
  -6  -4  -5  330.10    9.83   0
  -7  -4  -5  105.02    4.77   0
  -7  -4  -5  105.68    9.79   0
  -7  -4  -5   94.81    9.17   0
  10  -5  -5   12.89    3.61   0
  10  -5  -5   13.00    6.43   0
  10  -5  -5   11.68    6.54   0
 -10   5   5   13.36    5.02   0
  -9   5   5  106.29    4.17   0
   9  -5  -5  102.75    6.00   0
   9  -5  -5   96.58    5.37   0
   9  -5  -5   92.48    6.22   0
   8  -5  -5  126.38    5.32   0
  -8   5   5  154.42    5.35   0
   8  -5  -5  129.74    6.11   0
   8  -5  -5  125.47    5.76   0
  -7   5   5  567.94    5.95   0
   7  -5  -5  520.39    7.65   0
   7  -5  -5  489.01    6.82   0
  -7   5   5  637.42    8.52   0
  -6   5   5  676.41    8.06   0
   6  -5  -5  588.33    7.77   0
  -6   5   5  627.63    6.13   0
   6  -5  -5  565.29    6.13   0
   5  -5  -5  111.37    4.78   0
  -5   5   5  113.28    5.02   0
  -5   5   5  112.84    5.03   0
   5  -5  -5  107.01    5.19   0
  -4   5   5   17.27    4.55   0
   4  -5  -5   11.84    4.28   0
  -4   5   5   11.57    4.25   0
   4  -5  -5    7.58    3.02   0
  -3   5   5  411.19    6.29   0
  -3   5   5  389.32    5.48   0
   3  -5  -5  379.32    5.95   0
   3  -5  -5  375.26    5.67   0
  -2   5   5   43.47    4.21   0
   2  -5  -5   37.66    4.35   0
   2  -5  -5   41.30    4.31   0
  -2   5   5   45.11    4.43   0
   1  -5  -5  302.57    5.17   0
  -1   5   5  313.66    5.22   0
   1  -5  -5  290.02    5.10   0
  -1   5   5  300.21    5.55   0
   0   5   5  219.08    5.31   0
   0  -5  -5  228.01    5.59   0
   0  -5  -5  248.71    6.16   0
   0   5   5  214.20    4.85   0
  -1  -5  -5   -0.47    4.24   0
   1   5   5   -1.32    4.01   0
  -1  -5  -5    3.91    4.73   0
  -2  -5  -5  417.21    6.97   0
  -2  -5  -5  389.43    6.49   0
   2   5   5  374.76    6.07   0
  -3  -5  -5   95.85    5.26   0
   3   5   5   95.59    4.75   0
  -3  -5  -5  114.65    5.53   0
  -4  -5  -5   61.30    5.17   0
  -4  -5  -5   69.01    5.26   0
  -4  -5  -5   63.24    5.61   0
   4   5   5   52.69    4.78   0
  -5  -5  -5  223.64    6.18   0
  -5  -5  -5  219.93    6.76   0
  -5  -5  -5  253.38    6.61   0
   5   5   5  209.91    6.34   0
  -6  -5  -5   24.12    3.96   0
  -6  -5  -5   27.69    5.80   0
   6   5   5   32.68    6.33   0
  -6  -5  -5   23.33    6.89   0
  -7  -5  -5   29.42    5.89   0
  -7  -5  -5   21.59    7.94   0
  -7  -5  -5   28.68    9.37   0
  -7  -5  -5   31.16    6.17   0
  10  -6  -5   -0.64    5.00   0
 -10   6   5    2.58    4.88   0
  10  -6  -5   -2.45    4.86   0
  10  -6  -5    2.95    5.09   0
   9  -6  -5   25.95    4.56   0
   9  -6  -5   16.43    4.97   0
  -9   6   5   21.60    3.49   0
   9  -6  -5   17.18    6.20   0
  -8   6   5   41.47    4.87   0
   8  -6  -5   49.12    4.84   0
   8  -6  -5   49.87    4.75   0
   8  -6  -5   49.20    5.21   0
   7  -6  -5  174.00    5.64   0
  -7   6   5  188.16    5.25   0
   7  -6  -5  176.33    5.21   0
  -7   6   5  211.66    5.93   0
   6  -6  -5    7.96    4.34   0
  -6   6   5    4.74    2.95   0
  -6   6   5    8.74    4.66   0
   6  -6  -5    7.71    4.12   0
  -5   6   5    2.24    4.45   0
  -5   6   5   12.28    4.20   0
   5  -6  -5   -0.85    3.03   0
   5  -6  -5    4.86    4.23   0
   4  -6  -5  305.64    5.05   0
   4  -6  -5  327.61    6.28   0
  -4   6   5  359.74    6.32   0
  -4   6   5  353.68    5.93   0
   3  -6  -5 1098.87    9.07   0
  -3   6   5 1099.11    8.64   0
   3  -6  -5  990.77    8.01   0
  -3   6   5 1052.16    7.82   0
   2  -6  -5 1516.47    9.65   0
  -2   6   5 1553.91    9.74   0
   2  -6  -5 1467.27    9.65   0
  -2   6   5 1553.11    9.44   0
   1  -6  -5  303.43    6.25   0
  -1   6   5  299.66    5.34   0
   1  -6  -5  327.84    6.49   0
  -1   6   5  310.63    5.77   0
   0  -6  -5  313.25    5.88   0
   0  -6  -5  346.20    6.87   0
   0   6   5  310.98    5.62   0
   0   6   5  306.11    5.89   0
  -1  -6  -5 1047.58    9.17   0
  -1  -6  -5 1089.68    9.25   0
   1   6   5 1040.48    8.21   0
  -2  -6  -5   11.43    4.73   0
  -2  -6  -5    5.62    4.49   0
   2   6   5    4.86    3.11   0
  -3  -6  -5   89.87    5.27   0
  -3  -6  -5   76.88    5.21   0
   3   6   5   72.91    4.84   0
  -4  -6  -5   57.51    4.01   0
  -4  -6  -5   64.60    5.32   0
   4   6   5   48.67    5.00   0
  -4  -6  -5   54.96    5.40   0
  -5  -6  -5  130.43    5.82   0
  -5  -6  -5  142.80    6.11   0
  -5  -6  -5  138.71    6.49   0
   5   6   5  135.66    5.86   0
  -6  -6  -5   23.75    5.33   0
  -6  -6  -5   19.47    7.35   0
  -6  -6  -5   22.97    5.85   0
  -6  -6  -5    9.98    6.86   0
  10  -7  -5   17.01    5.42   0
 -10   7   5   15.06    4.92   0
  10  -7  -5   13.86    5.01   0
  10  -7  -5   14.04    5.62   0
   9  -7  -5   -0.47    5.12   0
  -9   7   5   -0.99    3.18   0
   9  -7  -5    3.50    4.40   0
   9  -7  -5    0.00    4.76   0
   8  -7  -5   21.96    4.79   0
   8  -7  -5   25.40    4.67   0
  -8   7   5   25.20    4.64   0
   8  -7  -5   29.19    5.28   0
   7  -7  -5   31.04    4.90   0
  -7   7   5   38.03    4.48   0
   7  -7  -5   33.66    4.65   0
   6  -7  -5  130.81    5.19   0
  -6   7   5  147.89    5.37   0
  -6   7   5  132.32    5.11   0
   6  -7  -5  115.50    5.15   0
   5  -7  -5  166.42    5.29   0
  -5   7   5  166.27    5.13   0
  -5   7   5  195.28    5.41   0
   5  -7  -5  146.31    4.05   0
  -4   7   5  154.86    5.24   0
  -4   7   5  165.70    3.95   0
   4  -7  -5  147.90    4.99   0
   4  -7  -5  147.61    5.15   0
   3  -7  -5  292.93    5.82   0
  -3   7   5  315.48    5.82   0
   3  -7  -5  293.71    5.05   0
  -3   7   5  328.59    5.86   0
   2  -7  -5  507.99    6.67   0
  -2   7   5  546.83    6.97   0
   2  -7  -5  520.53    6.88   0
  -2   7   5  502.42    5.60   0
   1  -7  -5   99.65    4.95   0
  -1   7   5   93.12    5.49   0
   1  -7  -5   95.79    5.34   0
  -1   7   5  101.74    4.75   0
   0  -7  -5   44.96    5.07   0
   0  -7  -5   33.84    4.68   0
   0   7   5   38.11    4.55   0
  -1  -7  -5  571.73    6.63   0
  -1  -7  -5  572.82    6.52   0
   1   7   5  595.85    6.81   0
  -2  -7  -5  590.12    6.72   0
  -2  -7  -5  653.13    7.71   0
   2   7   5  597.37    6.51   0
   3   7   5    8.23    4.41   0
  -3  -7  -5   10.38    4.54   0
  -3  -7  -5    6.86    4.71   0
  -4  -7  -5   60.18    5.30   0
  -4  -7  -5   78.62    5.47   0
  -4  -7  -5   69.26    5.90   0
   4   7   5   66.69    6.53   0
  -5  -7  -5    6.84    5.96   0
  -5  -7  -5   11.67    5.31   0
  -5  -7  -5    5.37    5.42   0
  -5  -7  -5    5.66    5.68   0
  10  -8  -5   13.10    6.71   0
  10  -8  -5   20.54    5.38   0
 -10   8   5   12.59    5.48   0
  10  -8  -5   34.31    7.15   0
   9  -8  -5   12.86    5.29   0
   9  -8  -5    8.33    3.55   0
  -9   8   5   12.50    3.42   0
   9  -8  -5   11.79    5.54   0
   8  -8  -5    8.86    4.65   0
  -8   8   5    2.25    4.59   0
   8  -8  -5   -0.39    4.66   0
   8  -8  -5    3.54    4.90   0
   7  -8  -5   64.27    4.05   0
  -7   8   5   67.11    3.87   0
   7  -8  -5   59.60    4.82   0
   6  -8  -5   11.96    4.62   0
   6  -8  -5   -0.98    3.17   0
  -6   8   5    8.85    4.39   0
  -6   8   5    8.40    3.32   0
   5  -8  -5   18.69    4.57   0
  -5   8   5   18.77    4.31   0
  -5   8   5   24.29    4.66   0
   5  -8  -5   19.05    3.30   0
   4  -8  -5   32.12    3.53   0
   4  -8  -5   25.07    3.31   0
  -4   8   5   31.51    4.68   0
  -4   8   5   39.82    4.70   0
   3  -8  -5   -1.20    4.51   0
   3  -8  -5    4.67    4.44   0
  -3   8   5   -1.45    4.49   0
  -3   8   5    5.70    4.36   0
  -2   8   5  254.06    5.93   0
   2  -8  -5  247.50    5.86   0
   2  -8  -5  253.10    5.76   0
  -2   8   5  259.65    5.64   0
   1  -8  -5   65.87    4.86   0
  -1   8   5   69.93    4.75   0
  -1   8   5   66.93    5.77   0
   1  -8  -5   70.48    5.43   0
   0  -8  -5   92.33    4.18   0
   0  -8  -5   76.60    3.96   0
   0   8   5   92.51    5.02   0
  -1  -8  -5   92.50    5.24   0
   1   8   5   92.63    5.20   0
  -1  -8  -5   94.78    5.40   0
  -2  -8  -5  662.49    8.02   0
  -2  -8  -5  657.37    7.71   0
   2   8   5  726.12    8.02   0
  -3  -8  -5  143.18    6.18   0
   3   8   5  147.93    5.80   0
  -3  -8  -5  130.66    5.71   0
  -4  -8  -5   -5.49    5.24   0
  -4  -8  -5    0.23    6.78   0
  -4  -8  -5    3.33    5.22   0
   9  -9  -5    9.03    5.33   0
   9  -9  -5    1.49    4.78   0
  -9   9   5    2.03    3.48   0
   9  -9  -5    0.57    5.56   0
   8  -9  -5    0.92    5.30   0
   8  -9  -5    3.03    4.65   0
  -8   9   5    3.30    4.71   0
   8  -9  -5    5.68    4.94   0
   7  -9  -5   46.73    5.38   0
   7  -9  -5   39.39    5.18   0
   7  -9  -5   36.71    3.60   0
  -7   9   5   43.78    4.87   0
  -6   9   5   40.64    4.78   0
   6  -9  -5   37.75    4.85   0
   6  -9  -5   32.45    3.59   0
   5  -9  -5   13.73    3.14   0
   5  -9  -5   10.72    3.33   0
  -5   9   5   10.83    3.18   0
  -5   9   5   11.16    4.69   0
   4  -9  -5  299.93    6.11   0
  -4   9   5  331.94    6.03   0
   4  -9  -5  346.36    6.19   0
  -4   9   5  367.55    6.25   0
   3  -9  -5  376.12    5.37   0
   3  -9  -5  401.81    6.64   0
  -3   9   5  436.94    6.22   0
  -3   9   5  400.70    5.49   0
   2  -9  -5  115.07    5.34   0
   2  -9  -5  109.17    5.56   0
  -2   9   5  127.72    5.68   0
  -2   9   5  125.72    5.20   0
   1  -9  -5  550.49    7.10   0
  -1   9   5  506.28    5.74   0
  -1   9   5  530.93    7.78   0
   1  -9  -5  548.94    7.65   0
   0   9   5    4.60    4.60   0
   0  -9  -5   -0.63    3.59   0
   0  -9  -5    1.62    3.16   0
  -1  -9  -5   11.77    3.42   0
  -1  -9  -5   14.45    4.96   0
   1   9   5    8.93    4.76   0
  -2  -9  -5   13.70    3.67   0
  -2  -9  -5   17.52    5.06   0
   2   9   5   19.39    4.97   0
  -3  -9  -5   16.93    5.60   0
  -3  -9  -5   12.20    3.81   0
   9 -10  -5   55.65    5.98   0
   9 -10  -5   55.02    6.19   0
   9 -10  -5   50.37    4.11   0
  -9  10   5   45.65    4.07   0
   8 -10  -5   49.49    5.63   0
   8 -10  -5   37.52    3.90   0
  -8  10   5   45.64    5.22   0
   8 -10  -5   51.75    5.68   0
  -7  10   5  111.11    5.38   0
   7 -10  -5   98.44    4.50   0
   7 -10  -5  116.10    5.77   0
   7 -10  -5   98.35    5.44   0
   6 -10  -5   10.40    4.74   0
   6 -10  -5    6.07    3.39   0
  -6  10   5    5.48    3.39   0
   5 -10  -5   -2.31    3.32   0
  -5  10   5    0.39    3.36   0
   5 -10  -5    5.33    4.55   0
   4 -10  -5   -0.32    3.33   0
   4 -10  -5   -2.19    4.69   0
  -4  10   5    1.45    4.68   0
  -4  10   5    4.29    3.37   0
   3 -10  -5  218.19    5.97   0
  -3  10   5  225.68    4.61   0
  -3  10   5  240.90    6.19   0
   3 -10  -5  205.62    6.12   0
   2 -10  -5   90.29    4.21   0
   2 -10  -5   99.61    5.80   0
  -2  10   5  116.14    5.23   0
  -2  10   5   87.84    5.94   0
   1 -10  -5   59.23    4.03   0
  -1  10   5   55.72    5.73   0
   1 -10  -5   72.86    5.59   0
  -1  10   5   74.60    3.76   0
   0 -10  -5   81.04    5.34   0
   0 -10  -5   71.53    5.72   0
   0  10   5   80.68    4.02   0
  -1 -10  -5   52.98    5.43   0
  -1 -10  -5   48.86    5.44   0
  -2 -10  -5  162.02    6.44   0
  -2 -10  -5  117.63    5.03   0
  -2 -10  -5  162.76    6.58   0
   8 -11  -5   34.11    6.12   0
  -8  11   5   29.46    5.29   0
   8 -11  -5   21.61    5.29   0
   8 -11  -5   30.21    4.10   0
   7 -11  -5    8.63    5.25   0
  -7  11   5   10.19    5.04   0
   7 -11  -5    9.97    5.02   0
   7 -11  -5    9.42    5.42   0
   6 -11  -5   12.17    5.11   0
  -6  11   5   15.06    3.70   0
   6 -11  -5   13.18    4.99   0
   6 -11  -5   14.71    3.85   0
   5 -11  -5   10.27    3.74   0
  -5  11   5    5.94    3.50   0
   5 -11  -5    4.94    4.95   0
   5 -11  -5    7.29    4.90   0
  -4  11   5   34.35    5.25   0
   4 -11  -5   26.86    5.06   0
   4 -11  -5   27.25    5.21   0
   3 -11  -5   13.15    4.96   0
   3 -11  -5    1.97    5.26   0
  -3  11   5    7.94    3.84   0
   2 -11  -5   37.84    5.15   0
   2 -11  -5   43.16    4.09   0
  -2  11   5   42.09    5.93   0
   1 -11  -5    4.16    3.55   0
   1 -11  -5    4.64    3.77   0
   0 -11  -5   75.57    4.40   0
   0 -11  -5   71.18    5.78   0
   0 -11  -5   70.23    5.76   0
  -1 -11  -5   72.77    6.12   0
  -1 -11  -5   63.44    4.43   0
  -1 -11  -5   79.49    6.05   0
   6 -12  -5   -0.73    5.13   0
  -6  12   5    7.28    3.73   0
   6 -12  -5    9.76    5.13   0
   6 -12  -5   11.74    5.37   0
   5 -12  -5  124.55    6.06   0
  -5  12   5  120.49    6.07   0
   5 -12  -5  141.85    4.99   0
   5 -12  -5  144.71    4.92   0
   4 -12  -5   76.88    5.80   0
   4 -12  -5   77.68    4.21   0
   4 -12  -5   65.45    5.65   0
  -4  12   5   74.10    5.97   0
   3 -12  -5   -2.65    5.22   0
  -3  12   5    7.17    5.75   0
   3 -12  -5    0.44    3.85   0
   3 -12  -5    4.93    5.29   0
   2 -12  -5    3.64    3.57   0
  -2  12   5    6.15    5.77   0
   2 -12  -5    3.09    3.72   0
   2 -12  -5    6.11    5.16   0
   1 -12  -5    1.69    5.30   0
   1 -12  -5   -0.91    5.61   0
   1 -12  -5    3.68    5.32   0
   1 -12   6    3.29    5.00   0
   1 -12   6    3.12    5.19   0
   1 -12   6    2.05    3.59   0
  -2  12  -6   69.25    6.89   0
   2 -12   6   77.44    5.38   0
   2 -12   6   77.25    5.96   0
   2 -12   6   66.43    5.34   0
  -3  12  -6   10.11    5.57   0
   3 -12   6    9.00    4.97   0
   3 -12   6   13.47    4.80   0
   3 -12   6   16.20    5.30   0
  -4  12  -6   56.70    5.61   0
   4 -12   6   57.53    5.84   0
   4 -12   6   61.77    4.13   0
   4 -12   6   62.73    5.48   0
  -5  12  -6  138.80    6.00   0
   5 -12   6  125.71    6.51   0
   5 -12   6  155.55    6.02   0
   5 -12   6  145.96    6.16   0
   6 -12   6  110.16    6.23   0
   6 -12   6  105.11    4.71   0
  -6  12  -6  108.55    6.07   0
   6 -12   6  112.33    6.00   0
   7 -12   6   -1.00    5.21   0
   7 -12   6    4.51    3.69   0
  -7  12  -6    4.58    5.10   0
   7 -12   6    8.26    5.40   0
  -1 -11   6  122.24    6.82   0
  -1 -11   6  146.64    6.28   0
  -1 -11   6  142.87    6.14   0
   0 -11   6   13.74    4.93   0
   0 -11   6   10.20    5.15   0
   0 -11   6    8.73    6.33   0
   1 -11   6   12.69    5.00   0
   1 -11   6   11.04    5.05   0
   1 -11   6    9.24    4.76   0
  -2  11  -6   24.37    5.61   0
   2 -11   6   20.66    5.18   0
   2 -11   6   28.43    4.72   0
   2 -11   6   21.27    4.92   0
   3 -11   6  267.13    6.29   0
   3 -11   6  281.13    6.07   0
  -3  11  -6  232.46    6.77   0
   3 -11   6  249.26    7.37   0
   4 -11   6  162.13    6.31   0
  -4  11  -6  143.08    6.08   0
   4 -11   6  189.37    5.94   0
   4 -11   6  177.88    5.71   0
   5 -11   6   25.56    5.28   0
   5 -11   6   30.11    5.00   0
  -5  11  -6   20.23    4.88   0
   5 -11   6   29.28    5.04   0
   6 -11   6  194.63    6.22   0
  -6  11  -6  190.44    5.92   0
   6 -11   6  208.45    5.96   0
   6 -11   6  200.28    6.04   0
   7 -11   6   21.26    4.99   0
  -7  11  -6   22.45    4.87   0
   7 -11   6   19.94    5.18   0
   7 -11   6   20.75    5.27   0
   8 -11   6   32.86    5.66   0
   8 -11   6   15.33    5.30   0
  -8  11  -6   18.21    4.96   0
   8 -11   6   25.41    5.39   0
  -3 -10   6  104.81    7.92   0
  -3 -10   6  128.06    6.57   0
  -3 -10   6  133.68    6.28   0
  -3 -10   6  107.75    8.34   0
  -2 -10   6   74.12    6.18   0
  -2 -10   6   88.10    5.70   0
  -2 -10   6   86.88    5.70   0
  -2 -10   6   73.31    7.36   0
  -1 -10   6    8.82    5.86   0
  -1 -10   6    6.55    5.18   0
  -1 -10   6   10.93    4.96   0
   0 -10   6   41.57    5.08   0
   0 -10   6   47.56    5.04   0
   0 -10   6   52.12    3.57   0
  -1  10  -6   54.32    6.03   0
   1 -10   6   59.15    5.34   0
   1 -10   6   61.57    4.98   0
   1 -10   6   61.48    4.80   0
   2 -10   6   40.31    4.96   0
  -2  10  -6   34.92    5.23   0
   2 -10   6   44.62    5.12   0
   2 -10   6   37.87    6.00   0
  -3  10  -6   10.74    4.47   0
   3 -10   6    9.19    4.61   0
   3 -10   6    7.11    4.70   0
   3 -10   6   10.05    3.48   0
   4 -10   6   94.58    5.31   0
   4 -10   6   99.23    3.96   0
   4 -10   6  102.31    4.98   0
  -4  10  -6   82.96    5.14   0
   5 -10   6   22.40    4.68   0
  -5  10  -6   20.96    4.50   0
   5 -10   6   18.11    4.76   0
   5 -10   6   21.80    4.71   0
   6 -10   6  150.28    5.85   0
  -6  10  -6  175.04    5.64   0
   6 -10   6  171.14    5.68   0
   6 -10   6  182.49    5.75   0
   7 -10   6   -0.29    4.71   0
  -7  10  -6   10.40    4.58   0
   7 -10   6   -1.29    3.46   0
   7 -10   6    9.42    4.96   0
   8 -10   6    8.65    4.93   0
  -8  10  -6   14.07    4.95   0
   8 -10   6   18.52    5.06   0
   8 -10   6   15.23    5.42   0
  -9  10  -6  127.79    6.05   0
   9 -10   6   95.61    4.90   0
   9 -10   6  108.13    6.25   0
   9 -10   6  130.04    7.12   0
  -4  -9   6   97.71    7.15   0
  -4  -9   6  120.78    7.62   0
  -4  -9   6  100.29    6.67   0
  -4  -9   6  132.22    6.33   0
  -3  -9   6   26.41    6.63   0
  -3  -9   6   33.53    6.48   0
  -3  -9   6   42.03    6.41   0
  -3  -9   6   39.73    5.23   0
  -2  -9   6   11.44    6.26   0
  -2  -9   6    9.91    6.07   0
  -2  -9   6   10.73    4.73   0
  -2  -9   6   14.38    4.73   0
  -1  -9   6   19.04    5.83   0
  -1  -9   6   16.30    4.82   0
  -1  -9   6   18.62    4.70   0
   0  -9   6  105.40    5.25   0
   0  -9   6   90.16    5.22   0
   0  -9   6   94.68    6.50   0
   1  -9   6  126.86    6.72   0
   1  -9   6  156.87    5.08   0
   1  -9   6  158.57    5.28   0
  -1   9  -6  153.17    7.50   0
  -2   9  -6    4.40    5.42   0
   2  -9   6    4.64    4.45   0
   2  -9   6    4.59    4.52   0
  -3   9  -6   65.93    4.83   0
   3  -9   6   75.02    4.90   0
   3  -9   6   78.59    3.65   0
   4  -9   6  103.73    5.07   0
  -4   9  -6   93.54    4.88   0
   4  -9   6   98.11    3.79   0
   5  -9   6    2.15    4.33   0
   5  -9   6   -0.61    4.54   0
  -5   9  -6    7.64    4.24   0
   6  -9   6   13.02    3.46   0
  -6   9  -6   13.09    4.36   0
   6  -9   6   11.03    4.63   0
   6  -9   6   12.31    4.41   0
  -7   9  -6  445.12    6.77   0
   7  -9   6  396.91    6.11   0
   7  -9   6  430.20    6.99   0
   7  -9   6  409.52    6.28   0
  -8   9  -6    8.70    4.58   0
   8  -9   6   10.13    4.73   0
   8  -9   6    9.73    4.76   0
   8  -9   6   10.63    5.05   0
  -9   9  -6    6.03    3.51   0
   9  -9   6   10.72    4.97   0
   9  -9   6    9.61    5.20   0
   9  -9   6   11.76    5.66   0
  -5  -8   6   57.36    6.12   0
  -5  -8   6   62.31    7.06   0
  -5  -8   6   55.96    6.45   0
  -5  -8   6   62.17    6.12   0
  -4  -8   6   29.80    6.66   0
  -4  -8   6   25.83    5.34   0
  -4  -8   6   26.12    5.10   0
  -4  -8   6   27.75    5.35   0
  -3  -8   6    2.84    5.85   0
  -3  -8   6   -2.82    4.50   0
  -3  -8   6    4.81    5.67   0
  -3  -8   6   10.07    4.68   0
  -2  -8   6  236.21    8.31   0
  -2  -8   6  238.62    8.24   0
  -2  -8   6  258.27    6.07   0
  -2  -8   6  269.85    5.94   0
  -1  -8   6  510.03    9.73   0
  -1  -8   6  540.56    7.09   0
  -1  -8   6  549.63    6.79   0
   0  -8   6  545.48    9.03   0
   0  -8   6  549.02    6.97   0
  -1   8  -6  752.54    7.30   0
  -1   8  -6  690.13   10.50   0
   1  -8   6  743.13    7.39   0
   1  -8   6  719.49   10.35   0
  -2   8  -6  749.10    9.38   0
   2  -8   6  846.62    7.62   0
   2  -8   6  812.90    9.61   0
  -2   8  -6  877.55    7.51   0
   3  -8   6    1.77    4.28   0
   3  -8   6    6.07    4.27   0
  -3   8  -6    3.21    4.04   0
  -3   8  -6    8.65    3.09   0
  -4   8  -6   35.09    4.15   0
   4  -8   6   28.37    4.16   0
   4  -8   6   22.27    4.51   0
  -4   8  -6   34.51    3.37   0
   5  -8   6   50.81    4.66   0
  -5   8  -6   51.52    4.58   0
  -5   8  -6   61.04    4.79   0
   5  -8   6   57.53    4.58   0
  -6   8  -6  107.21    5.44   0
  -6   8  -6  102.77    4.94   0
   6  -8   6   87.15    4.91   0
   6  -8   6   81.47    3.91   0
  -7   8  -6   10.11    4.31   0
   7  -8   6   -1.22    4.48   0
   7  -8   6    1.37    4.52   0
  -8   8  -6   55.60    4.90   0
   8  -8   6   45.96    4.90   0
   8  -8   6   52.62    5.00   0
   8  -8   6   53.52    4.15   0
   9  -8   6   30.71    4.94   0
   9  -8   6   20.20    5.17   0
  -9   8  -6   23.52    4.98   0
   9  -8   6   24.03    6.01   0
  -5  -7   6  114.57    6.36   0
  -5  -7   6  117.20    7.61   0
  -5  -7   6  109.21    7.56   0
  -5  -7   6  106.91    7.15   0
  -4  -7   6   98.56    7.20   0
  -4  -7   6  103.18    6.20   0
  -4  -7   6  108.31    5.73   0
  -4  -7   6  105.93    5.31   0
  -3  -7   6   32.94    4.53   0
  -3  -7   6   32.39    6.13   0
  -3  -7   6   29.29    6.14   0
  -3  -7   6   32.72    4.67   0
  -2  -7   6   59.84    6.40   0
  -2  -7   6   50.37    5.97   0
  -2  -7   6   56.09    4.87   0
  -2  -7   6   59.25    4.50   0
   1   7  -6 1014.51    8.76   0
  -1  -7   6  994.69   12.68   0
  -1  -7   6  980.68    7.89   0
   0  -7   6 1180.00    8.90   0
   0   7  -6 1165.23    8.20   0
   0  -7   6 1173.01   13.32   0
   1  -7   6  112.17    4.96   0
  -1   7  -6   97.85    5.96   0
   1  -7   6  101.91    6.21   0
  -1   7  -6  104.37    4.88   0
   2  -7   6   61.69    4.55   0
  -2   7  -6   52.55    5.55   0
   2  -7   6   55.60    5.78   0
  -2   7  -6   62.06    3.49   0
  -3   7  -6    0.44    4.02   0
   3  -7   6   -0.17    4.29   0
   3  -7   6    0.29    4.25   0
  -3   7  -6    2.94    4.22   0
  -4   7  -6   73.91    4.37   0
   4  -7   6   63.36    3.66   0
   4  -7   6   78.88    4.51   0
  -4   7  -6   76.48    3.48   0
  -5   7  -6  848.21    7.79   0
   5  -7   6  757.91    7.58   0
   5  -7   6  817.83    7.73   0
  -5   7  -6  895.38    7.67   0
   6  -7   6   -0.15    4.16   0
  -6   7  -6    4.26    4.49   0
   6  -7   6    4.68    4.07   0
  -6   7  -6    0.34    3.92   0
   7  -7   6    5.27    4.21   0
   7  -7   6   -0.52    2.88   0
  -7   7  -6    4.52    4.30   0
  -7   7  -6   -4.18    4.88   0
   8  -7   6    5.40    3.34   0
   8  -7   6   10.43    4.46   0
  -8   7  -6    7.73    4.53   0
   9  -7   6   33.84    4.79   0
   9  -7   6   38.57    6.88   0
   9  -7   6   35.22    5.17   0
  -9   7  -6   42.00    4.80   0
  10  -7   6    4.17    5.07   0
  10  -7   6    1.78    5.90   0
  10  -7   6    1.13    5.10   0
 -10   7  -6    4.51    5.13   0
  -6  -6   6   81.90    8.58   0
  -6  -6   6   77.56    9.45   0
  -6  -6   6   83.64    7.19   0
  -6  -6   6   72.70    7.69   0
  -5  -6   6  147.23    7.07   0
  -5  -6   6  163.21    6.71   0
  -5  -6   6  174.23    6.70   0
  -5  -6   6  159.84    8.08   0
  -4  -6   6    3.04    4.80   0
  -4  -6   6    0.74    5.96   0
  -4  -6   6    0.18    5.73   0
  -4  -6   6    2.61    4.46   0
  -3  -6   6  862.83   12.13   0
  -3  -6   6  834.55    8.69   0
  -3  -6   6  874.16   12.70   0
  -3  -6   6  870.83    9.20   0
  -2  -6   6   16.00    6.82   0
  -2  -6   6   17.11    4.30   0
  -2  -6   6   16.89    6.03   0
   2   6  -6   14.79    4.41   0
  -1  -6   6  126.08    4.88   0
  -1  -6   6  129.17    7.53   0
   1   6  -6  128.78    4.77   0
   0  -6   6   13.45    5.33   0
   0   6  -6   18.26    6.47   0
   0  -6   6   18.11    4.01   0
   0   6  -6   13.64    4.37   0
  -1   6  -6   39.49    3.21   0
   1  -6   6   42.45    3.20   0
   1  -6   6   41.78    4.87   0
  -1   6  -6   42.20    4.76   0
  -2   6  -6 1116.15   10.52   0
   2  -6   6 1129.65   10.91   0
   2  -6   6 1131.92    8.71   0
  -2   6  -6 1111.15    7.72   0
   3  -6   6 5703.67   21.14   0
  -3   6  -6 6075.00   20.62   0
   3  -6   6 5867.61   17.80   0
  -3   6  -6 6242.88   17.34   0
  -4   6  -6    1.77    3.86   0
   4  -6   6    3.10    3.94   0
   4  -6   6    0.33    4.38   0
  -4   6  -6    6.66    4.49   0
  -5   6  -6 1143.36    8.77   0
  -5   6  -6 1073.53    8.29   0
   5  -6   6  976.35    7.99   0
   5  -6   6  976.52    7.97   0
   6  -6   6  134.09    5.01   0
  -6   6  -6  135.52    4.82   0
   6  -6   6  140.20    4.95   0
  -6   6  -6  144.60    4.31   0
   7  -6   6  126.33    5.06   0
  -7   6  -6  158.15    5.37   0
   7  -6   6  130.98    5.13   0
  -7   6  -6  150.58    5.04   0
  -8   6  -6   98.87    5.72   0
   8  -6   6   66.26    3.76   0
   8  -6   6   78.49    5.05   0
  -8   6  -6   89.95    3.67   0
   9  -6   6    6.03    4.72   0
   9  -6   6   -0.46    6.64   0
   9  -6   6    6.77    5.91   0
  -9   6  -6    3.75    4.66   0
  10  -6   6    4.61    3.36   0
  10  -6   6    5.93    5.69   0
 -10   6  -6    4.87    3.57   0
  10  -6   6    2.47    5.01   0
  -7  -5   6   63.34    8.68   0
  -7  -5   6   90.52    7.60   0
  -6  -5   6   41.85    8.08   0
  -6  -5   6   43.61    8.27   0
  -6  -5   6   38.22    7.29   0
  -6  -5   6   40.58    5.34   0
  -5  -5   6    0.82    5.98   0
  -5  -5   6    1.78    5.74   0
  -5  -5   6    2.56    5.77   0
  -5  -5   6    4.03    5.67   0
  -4  -5   6   57.87    5.99   0
  -4  -5   6   61.25    5.35   0
  -4  -5   6   55.47    7.07   0
  -4  -5   6   55.04    6.10   0
  -3  -5   6   80.99    6.49   0
  -3  -5   6   78.71    4.71   0
  -3  -5   6   84.78    7.89   0
   3   5  -6   78.60    4.84   0
  -2  -5   6   10.32    6.21   0
  -2  -5   6   14.27    4.40   0
  -2  -5   6    9.09    6.21   0
   2   5  -6    9.10    4.21   0
  -1  -5   6  421.44   11.57   0
  -1  -5   6  416.05    6.39   0
   1   5  -6  409.37    5.49   0
   0   5  -6  399.40   11.73   0
   0  -5   6  387.68    6.21   0
   0  -5   6  383.87   10.81   0
   0   5  -6  375.01    6.00   0
   1  -5   6  140.33    6.88   0
   1  -5   6  128.10    3.93   0
  -1   5  -6  128.74    6.53   0
  -1   5  -6  134.68    4.85   0
  -2   5  -6  857.58    9.55   0
   2  -5   6  853.67    9.99   0
   2  -5   6  841.06    7.67   0
  -2   5  -6  858.09    7.48   0
  -3   5  -6  910.06    8.65   0
   3  -5   6  903.11    9.13   0
   3  -5   6  885.21    7.76   0
  -3   5  -6  859.70    7.02   0
   4  -5   6 5164.49   16.90   0
   4  -5   6 5202.95   18.76   0
  -4   5  -6 5575.34   17.86   0
  -4   5  -6 5590.09   17.28   0
   5  -5   6   56.92    4.55   0
   5  -5   6   61.02    4.21   0
  -5   5  -6   63.61    4.36   0
  -5   5  -6   68.59    4.28   0
   6  -5   6  287.44    5.60   0
   6  -5   6  269.40    5.67   0
  -6   5  -6  304.31    5.54   0
  -6   5  -6  303.74    5.92   0
   7  -5   6   40.29    4.47   0
   7  -5   6   34.28    4.26   0
  -7   5  -6   43.81    4.52   0
  -7   5  -6   48.48    4.72   0
   8  -5   6  212.23    5.73   0
   8  -5   6  217.83    6.04   0
  -8   5  -6  239.28    5.66   0
  -8   5  -6  275.18    6.81   0
   9  -5   6  150.19    6.95   0
   9  -5   6  141.67    5.63   0
   9  -5   6  140.13    6.10   0
  -9   5  -6  179.28    5.58   0
  10  -5   6   -3.51    3.62   0
  10  -5   6   -0.11    5.12   0
 -10   5  -6    8.91    5.04   0
  10  -5   6    0.49    6.86   0
  -7  -4   6   81.30    5.90   0
  -6  -4   6   95.20    9.35   0
  -6  -4   6  104.32    6.70   0
  -6  -4   6   92.70   10.28   0
  -5  -4   6  672.58   10.86   0
  -5  -4   6  739.24   10.01   0
  -5  -4   6  692.52   10.92   0
   4   4  -6  620.36   10.01   0
  -4  -4   6  648.31    9.73   0
  -4  -4   6  695.02   10.55   0
  -3  -4   6    1.59    6.87   0
  -3  -4   6    1.09    5.11   0
  -3  -4   6    1.29    4.25   0
   3   4  -6   -1.52    5.30   0
  -2  -4   6  173.00   10.27   0
  -2  -4   6  170.98    9.08   0
  -2  -4   6  170.23    5.45   0
   2   4  -6  166.18    5.36   0
  -1  -4   6   31.47    3.48   0
   1   4  -6   30.51    4.54   0
   0  -4   6   20.56    7.54   0
   0  -4   6   21.85    3.32   0
   0   4  -6   18.56    8.02   0
   0   4  -6   20.95    4.63   0
  -1   4  -6  722.74   10.73   0
   1  -4   6  743.82   11.70   0
   1  -4   6  716.71    7.51   0
  -1   4  -6  704.28    6.66   0
   2  -4   6   42.35    5.49   0
   2  -4   6   36.68    3.54   0
  -2   4  -6   45.01    4.44   0
  -2   4  -6   37.30    4.60   0
   3  -4   6   74.55    5.00   0
   3  -4   6   80.77    4.66   0
  -3   4  -6   85.85    4.97   0
  -3   4  -6   83.94    4.68   0
   4  -4   6   34.07    3.39   0
   4  -4   6   42.89    4.28   0
  -4   4  -6   44.41    4.34   0
  -4   4  -6   43.46    4.59   0
   5  -4   6   92.77    4.48   0
  -5   4  -6  106.32    4.94   0
   5  -4   6   79.94    3.73   0
  -5   4  -6  103.88    4.56   0
   6  -4   6   64.97    4.51   0
   6  -4   6   65.00    4.60   0
  -6   4  -6   71.77    4.51   0
  -6   4  -6   72.53    4.68   0
   7  -4   6  740.65    7.58   0
  -7   4  -6  883.75    9.01   0
   7  -4   6  725.63    8.51   0
  -7   4  -6  850.36    7.48   0
   8  -4   6  122.09    5.30   0
  -8   4  -6  163.72    6.41   0
   8  -4   6  122.57    6.25   0
  -8   4  -6  151.02    5.06   0
   9  -4   6   80.92    5.25   0
   9  -4   6   71.22    5.51   0
  -9   4  -6   98.47    4.08   0
  10  -4   6    7.34    3.74   0
  10  -4   6    9.66    6.41   0
 -10   4  -6   17.45    3.65   0
  10  -4   6   10.75    6.86   0
  -8  -3   6   18.81    5.35   0
  -7  -3   6   10.20    4.78   0
  -6  -3   6   77.57    5.26   0
  -6  -3   6   76.13    9.62   0
  -6  -3   6   74.26   10.01   0
  -5  -3   6  296.65    8.31   0
  -5  -3   6  326.05    7.28   0
   5   3  -6  293.27    8.80   0
   4   3  -6  201.93    6.72   0
  -4  -3   6  197.54    6.74   0
  -4  -3   6  210.08    7.11   0
  -3  -3   6  578.23    8.02   0
  -3  -3   6  626.90   11.26   0
   3   3  -6  592.77    8.01   0
  -2  -3   6  383.11    6.81   0
   2   3  -6  377.27    5.83   0
  -2  -3   6  412.21   17.08   0
  -2  -3   6  414.54   15.01   0
  -1  -3   6 2537.25   13.84   0
   1   3  -6 2528.03   13.57   0
   0  -3   6   74.90    4.98   0
   0   3  -6   68.50    3.73   0
   0   3  -6   71.55    9.87   0
   1  -3   6  785.44   12.37   0
   1  -3   6  762.31    8.28   0
  -1   3  -6  766.05    7.42   0
  -1   3  -6  815.02   11.84   0
   2  -3   6   49.60    4.86   0
   2  -3   6   46.72    4.52   0
  -2   3  -6   52.23    4.86   0
  -2   3  -6   50.34    4.64   0
   3  -3   6  278.48    6.30   0
  -3   3  -6  289.43    5.27   0
   3  -3   6  274.52    6.05   0
  -3   3  -6  281.65    5.08   0
   4  -3   6 2018.67   11.78   0
   4  -3   6 1948.85   11.74   0
  -4   3  -6 2201.77   11.43   0
  -4   3  -6 2169.91   12.01   0
   5  -3   6  138.00    5.06   0
   5  -3   6  139.09    5.11   0
  -5   3  -6  156.45    5.06   0
  -5   3  -6  135.87    4.18   0
   6  -3   6    7.42    4.15   0
   6  -3   6    7.84    4.09   0
  -6   3  -6    5.40    3.04   0
  -6   3  -6    9.52    4.25   0
   7  -3   6    1.81    3.03   0
   7  -3   6    0.71    4.11   0
  -7   3  -6    4.88    4.22   0
  -7   3  -6    3.57    5.92   0
   8  -3   6  129.31    5.10   0
   8  -3   6  109.27    6.43   0
  -8   3  -6  158.61    5.16   0
  -8   3  -6  149.52    6.29   0
   9  -3   6   11.15    4.75   0
   9  -3   6   10.18    5.69   0
  -9   3  -6   11.43    4.80   0
  10  -3   6    4.43    7.44   0
 -10   3  -6    3.89    5.11   0
  10  -3   6    4.82    8.81   0
  -8  -2   6   43.99    5.53   0
  -7  -2   6   99.99    5.51   0
  -6  -2   6  132.30   11.70   0
  -6  -2   6  130.84   10.44   0
  -6  -2   6  141.41    6.51   0
  -5  -2   6  149.35    7.78   0
  -5  -2   6  155.87    6.57   0
   5   2  -6  139.55    7.27   0
  -4  -2   6  144.93    5.95   0
   4   2  -6  153.12    5.78   0
  -4  -2   6  180.48    6.79   0
  -3  -2   6  762.46    9.03   0
  -3  -2   6  870.04   12.85   0
   3   2  -6  793.51    9.08   0
   2   2  -6   25.30    4.57   0
  -2  -2   6   21.47    4.97   0
  -2  -2   6   23.06    7.96   0
  -1  -2   6 1750.35   12.10   0
   1   2  -6 1805.69   12.08   0
   0   2  -6 2773.95   32.15   0
   0   2  -6 3446.10   30.99   0
   0  -2   6 3114.17   14.81   0
   0   2  -6 3340.87   15.30   0
  -1   2  -6    5.40    4.87   0
   1  -2   6    8.92    4.64   0
  -1   2  -6    1.92    4.65   0
   2  -2   6   76.68    4.25   0
  -2   2  -6   82.74    4.91   0
  -2   2  -6   86.38    5.30   0
   2  -2   6   78.59    4.72   0
  -3   2  -6  155.83    4.27   0
   3  -2   6  143.48    4.42   0
   3  -2   6  151.08    5.70   0
  -3   2  -6  153.53    5.41   0
  -4   2  -6  495.22    5.73   0
   4  -2   6  451.52    6.86   0
  -4   2  -6  478.52    6.90   0
   4  -2   6  471.84    6.84   0
   5  -2   6  119.94    5.02   0
   5  -2   6  125.05    4.99   0
  -5   2  -6  143.03    5.00   0
  -5   2  -6  134.60    5.20   0
   6  -2   6   41.62    4.25   0
   6  -2   6   38.77    4.22   0
  -6   2  -6   46.51    4.32   0
  -6   2  -6   47.53    4.58   0
   7  -2   6   48.39    4.46   0
   7  -2   6   41.16    5.37   0
  -7   2  -6   51.99    4.50   0
  -7   2  -6   60.05    5.97   0
   8  -2   6  378.67    8.63   0
  -8   2  -6  536.93    6.56   0
  -8   2  -6  551.96   10.28   0
   9  -2   6   63.05    7.00   0
  -9   2  -6   72.75    4.05   0
  -9  -1   6   70.50    5.97   0
  -8  -1   6   85.71    5.63   0
   7   1  -6   19.00    4.43   0
  -7  -1   6   22.04    4.60   0
  -6  -1   6   13.00    7.43   0
   6   1  -6   13.74    4.15   0
  -6  -1   6   14.91    4.45   0
   6   1  -6   16.16    6.86   0
  -5  -1   6  221.32    8.81   0
   5   1  -6  194.87    5.53   0
   5   1  -6  200.35    7.50   0
  -5  -1   6  216.08    6.68   0
   4   1  -6 1107.35   11.00   0
   4   1  -6 1085.62   11.26   0
  -4  -1   6 1100.69   12.18   0
  -4  -1   6 1174.40   11.40   0
   3   1  -6 2193.06   17.37   0
  -3  -1   6 1966.60   13.78   0
  -3  -1   6 2268.00   18.18   0
   3   1  -6 2039.44   13.82   0
  -2  -1   6  324.63    6.86   0
   2   1  -6  374.07    9.83   0
   2   1  -6  341.87    6.79   0
  -2  -1   6  399.42   10.58   0
   1   1  -6  267.02   10.64   0
  -1  -1   6  225.81    5.21   0
   1   1  -6  231.43    5.12   0
   0   1  -6   14.86    6.96   0
   0  -1   6   11.43    3.65   0
   0   1  -6   12.95    3.30   0
  -1   1  -6  773.48   10.29   0
  -1   1  -6  776.13    8.49   0
   1  -1   6  759.05    8.52   0
  -2   1  -6 2286.22   13.78   0
   2  -1   6 2050.99   12.47   0
  -2   1  -6 2103.72   12.09   0
  -3   1  -6  353.90    6.25   0
   3  -1   6  314.82    6.39   0
  -3   1  -6  340.14    6.56   0
  -4   1  -6    2.56    2.80   0
   4  -1   6   12.79    4.12   0
  -4   1  -6    2.30    4.13   0
   5  -1   6  102.72    5.07   0
  -5   1  -6  124.80    5.33   0
  -5   1  -6  126.22    3.80   0
   6  -1   6   70.23    5.68   0
  -6   1  -6   89.58    4.60   0
  -6   1  -6   88.87    5.22   0
  -7   1  -6  207.29    4.19   0
  -7   1  -6  207.35    7.38   0
   7  -1   6  156.29    5.80   0
  -8   1  -6  285.00    5.92   0
   8  -1   6  243.02    8.05   0
  -8   1  -6  272.87    9.08   0
  -9   1  -6  103.54    5.64   0
   9  -1   6   89.40   10.29   0
   9   0  -6   28.53    5.24   0
  -9   0   6   36.18    5.35   0
   8   0  -6  122.22    5.23   0
  -8   0   6  150.93    5.72   0
   7   0  -6   97.68    5.24   0
  -7   0   6  116.04    5.12   0
  -6   0   6   21.18    5.96   0
   6   0  -6   21.53    4.32   0
  -6   0   6   17.52    4.49   0
   6   0  -6   20.59    5.96   0
  -5   0   6   69.85    6.33   0
   5   0  -6   62.92    4.78   0
   5   0  -6   59.51    5.52   0
  -5   0   6   65.70    4.93   0
  -4   0   6  175.30    6.41   0
  -4   0   6  168.28    6.78   0
   4   0  -6  160.79    5.34   0
   4   0  -6  145.68    5.31   0
  -3   0   6  526.21    8.33   0
  -3   0   6  575.46    9.45   0
   3   0  -6  488.20    7.92   0
   3   0  -6  556.25    9.08   0
   2   0  -6   56.17    5.37   0
  -2   0   6   51.13    5.10   0
   2   0  -6   47.61    4.83   0
  -2   0   6   57.72    6.63   0
  -1   0   6  552.78    8.15   0
   1   0  -6  554.76    7.94   0
   1   0  -6  652.03   11.52   0
  -1   0   6  683.01   12.61   0
   0   0   6 2273.00   13.34   0
   0   0  -6 2350.95   13.34   0
   0   0  -6 2948.20   21.36   0
   1   0   6  202.97    4.92   0
  -1   0  -6  213.12    5.02   0
  -2   0  -6  127.95    5.34   0
   2   0   6  112.01    5.36   0
  -2   0  -6  121.70    5.46   0
  -3   0  -6   93.46    4.84   0
   3   0   6   83.53    3.92   0
  -3   0  -6   90.15    5.10   0
   4   0   6  970.21    9.25   0
  -4   0  -6 1061.60    9.56   0
  -4   0  -6 1150.39    8.56   0
  -5   0  -6  105.81    4.82   0
  -5   0  -6   92.87    5.94   0
   5   0   6   91.02    5.62   0
  -6   0  -6   69.81    4.71   0
  -6   0  -6   71.84    6.15   0
   6   0   6   57.23    4.71   0
   7   0   6    2.90    5.33   0
  -7   0  -6    4.27    3.22   0
  -7   0  -6    4.14    6.01   0
   8   0   6   81.57    7.76   0
  -8   0  -6  100.05    4.00   0
  -8   0  -6   86.54    7.38   0
  -9   0  -6    2.36    3.51   0
   9  -1  -6   13.48    5.06   0
  -9   1   6   17.87    5.03   0
   8  -1  -6   12.17    4.35   0
  -8   1   6   13.90    4.53   0
  -7   1   6   12.08    4.36   0
   7  -1  -6   14.62    4.31   0
   7  -1  -6    8.31    6.16   0
  -7   1   6   12.18    7.66   0
  -6   1   6   47.16    4.50   0
   6  -1  -6   46.61    4.37   0
   6  -1  -6   43.95    5.65   0
  -6   1   6   54.06    6.47   0
   5  -1  -6 1246.77   12.28   0
   5  -1  -6 1431.97   10.92   0
  -5   1   6 1563.59   14.29   0
  -5   1   6 1491.12   11.10   0
  -4   1   6  113.09    5.23   0
  -4   1   6  114.94    5.17   0
   4  -1  -6   96.93    4.82   0
   4  -1  -6  113.20    5.73   0
  -3   1   6 2233.13   14.17   0
   3  -1  -6 2044.12   13.41   0
  -3   1   6 2392.81   15.18   0
   3  -1  -6 2314.54   14.92   0
  -2   1   6   69.06    5.21   0
  -2   1   6   63.47    6.64   0
   2  -1  -6   63.30    5.06   0
   2  -1  -6   63.55    5.61   0
  -1   1   6 1631.91   11.23   0
   1  -1  -6 1590.03   10.99   0
  -1   1   6 1985.81   16.23   0
   1  -1  -6 1914.49   15.08   0
   0  -1  -6  907.33   11.51   0
   0   1   6  720.86    8.33   0
   0  -1  -6  662.03    7.51   0
   1   1   6 2536.35   13.57   0
  -1  -1  -6 2358.75   14.98   0
  -1  -1  -6 2552.77   13.67   0
   2   1   6   20.43    4.64   0
  -2  -1  -6   16.62    4.70   0
  -3  -1  -6  882.99    7.94   0
   3   1   6  825.74    8.57   0
  -3  -1  -6  821.67    8.74   0
  -4  -1  -6  957.95    7.34   0
   4   1   6  895.71    9.11   0
  -4  -1  -6  896.67    9.18   0
   5   1   6  370.47    6.79   0
  -5  -1  -6  384.57    5.19   0
  -5  -1  -6  383.98    7.65   0
  -6  -1  -6    7.94    3.35   0
  -6  -1  -6    6.84    5.78   0
   6   1   6    6.29    4.21   0
   7   1   6  129.65    6.72   0
  -7  -1  -6  146.89    5.40   0
  -7  -1  -6  154.42    7.63   0
  -8  -1  -6   58.98    5.34   0
  -8  -1  -6   63.17    8.45   0
   8   1   6   54.46    7.79   0
  -9  -1  -6    3.64    5.52   0
 -10   2   6    2.80    5.18   0
  10  -2  -6    3.54    5.10   0
  -9   2   6   84.03    5.58   0
   9  -2  -6   78.44    5.27   0
   8  -2  -6   86.54    5.12   0
  -8   2   6  104.57    5.42   0
   8  -2  -6   86.08    8.65   0
   8  -2  -6   86.55    9.70   0
  -7   2   6  153.07    7.56   0
  -7   2   6  136.75    3.98   0
   7  -2  -6  134.33    4.98   0
   7  -2  -6  120.06    6.27   0
  -6   2   6  335.24    5.99   0
   6  -2  -6  280.30    6.63   0
  -6   2   6  340.09    8.45   0
   6  -2  -6  311.14    6.00   0
  -5   2   6   85.42    6.18   0
   5  -2  -6   66.61    4.71   0
   5  -2  -6   81.57    4.64   0
  -5   2   6   87.29    4.77   0
   4  -2  -6    0.53    4.25   0
  -4   2   6    4.04    4.35   0
  -4   2   6    2.82    4.56   0
   4  -2  -6    1.95    3.01   0
   3  -2  -6 8140.78   25.38   0
  -3   2   6 8547.92   25.23   0
   3  -2  -6 7853.13   24.32   0
  -3   2   6 8525.54   25.00   0
  -2   2   6 6910.82   21.91   0
  -2   2   6 7441.15   25.16   0
   2  -2  -6 7115.52   24.19   0
   2  -2  -6 6445.98   20.99   0
   1  -2  -6  970.66   10.17   0
  -1   2   6  907.09    8.80   0
   1  -2  -6  829.56    8.07   0
  -1   2   6 1008.56   10.70   0
   0   2   6   42.84    4.84   0
   0  -2  -6   44.27    4.90   0
   0  -2  -6   46.83    6.11   0
  -1  -2  -6  394.61    6.74   0
   1   2   6  425.92    6.63   0
  -1  -2  -6  532.02    8.64   0
   2   2   6  800.92    8.29   0
  -2  -2  -6  759.53    8.56   0
  -3  -2  -6 1835.86   11.22   0
   3   2   6 1692.96   11.27   0
  -3  -2  -6 1560.33   11.20   0
  -4  -2  -6  626.71    6.37   0
   4   2   6  590.97    7.76   0
  -4  -2  -6  569.48    7.94   0
  -5  -2  -6 1352.29    9.27   0
   5   2   6 1231.65   11.10   0
  -5  -2  -6 1256.56   12.07   0
   6   2   6  121.05    6.29   0
  -6  -2  -6  122.56    4.09   0
  -6  -2  -6  132.81    6.79   0
  -7  -2  -6   12.99    3.62   0
  -7  -2  -6   13.76    7.56   0
   7   2   6    6.99    5.94   0
  -8  -2  -6   88.99    5.81   0
  -8  -2  -6   82.12   10.79   0
   8   2   6   76.98   10.52   0
 -10   3   6   17.42    5.31   0
  10  -3  -6   10.59    5.19   0
  -9   3   6   22.26    4.93   0
   9  -3  -6   21.55    4.86   0
   9  -3  -6   14.02    9.46   0
   9  -3  -6   15.67    9.67   0
  -8   3   6  284.14    6.21   0
   8  -3  -6  237.87    7.95   0
   8  -3  -6  245.90    6.10   0
   8  -3  -6  258.96    8.76   0
  -7   3   6   34.41    4.50   0
   7  -3  -6   31.52    4.45   0
   7  -3  -6   28.79    4.23   0
  -7   3   6   44.91    6.37   0
  -6   3   6   -1.65    4.12   0
  -6   3   6    2.72    4.48   0
   6  -3  -6    1.89    4.08   0
   6  -3  -6   -1.83    4.02   0
  -5   3   6   15.89    4.84   0
   5  -3  -6   20.38    4.38   0
  -5   3   6   14.30    4.00   0
   5  -3  -6   18.53    4.01   0
   4  -3  -6  986.84    9.40   0
  -4   3   6 1082.37    8.56   0
  -4   3   6 1096.40    9.86   0
   4  -3  -6 1045.56    9.23   0
   3  -3  -6   58.15    3.75   0
   3  -3  -6   60.15    5.04   0
  -3   3   6   63.98    5.09   0
  -3   3   6   63.71    3.85   0
   2  -3  -6   -1.20    4.12   0
  -2   3   6    5.84    4.83   0
  -2   3   6    0.85    3.15   0
   2  -3  -6   -3.33    4.34   0
   1  -3  -6  280.74    6.43   0
  -1   3   6  255.87    6.02   0
   1  -3  -6  258.28    5.25   0
  -1   3   6  292.49    6.81   0
   0  -3  -6   41.02    3.43   0
   0   3   6   45.40    3.23   0
   0  -3  -6   50.92    5.73   0
  -1  -3  -6   77.22    5.11   0
  -1  -3  -6   93.32    5.42   0
   1   3   6   73.27    4.78   0
   2   3   6   70.73    3.62   0
  -2  -3  -6   68.78    3.88   0
  -2  -3  -6   91.18    3.93   0
   3   3   6  380.63    6.51   0
  -3  -3  -6  365.05    6.65   0
   4   3   6  678.96    7.93   0
  -4  -3  -6  747.44    6.88   0
  -4  -3  -6  668.48    8.24   0
   5   3   6  230.91    6.19   0
  -5  -3  -6  221.99    7.54   0
  -5  -3  -6  247.30    5.98   0
  -6  -3  -6   13.42    5.09   0
  -6  -3  -6    9.16    5.22   0
   6   3   6    7.94    5.41   0
  -7  -3  -6   69.76    5.51   0
  -7  -3  -6   63.28    7.54   0
   7   3   6   60.11    6.74   0
  -8  -3  -6   62.75    4.57   0
  -8  -3  -6   61.12   12.51   0
  -8  -3  -6   55.01   12.44   0
 -10   4   6    4.04    3.58   0
  10  -4  -6    5.19    4.93   0
  -9   4   6   22.46    4.65   0
   9  -4  -6   14.64    4.56   0
   9  -4  -6   12.08    6.88   0
   9  -4  -6   14.90    6.30   0
   8  -4  -6   14.48    4.61   0
  -8   4   6   14.74    3.31   0
   8  -4  -6   19.67    4.66   0
   7  -4  -6   40.06    4.97   0
  -7   4   6   40.20    4.55   0
   7  -4  -6   40.17    3.31   0
  -7   4   6   43.11    5.47   0
   6  -4  -6  135.08    6.06   0
  -6   4   6  152.94    4.86   0
   6  -4  -6  128.43    4.87   0
  -6   4   6  161.38    5.60   0
   5  -4  -6  602.93    7.18   0
  -5   4   6  731.46    7.76   0
   5  -4  -6  635.42    7.24   0
  -5   4   6  744.30    8.62   0
  -4   4   6 2699.29   12.26   0
   4  -4  -6 2580.04   13.45   0
  -4   4   6 2656.44   12.90   0
   4  -4  -6 2497.70   12.04   0
  -3   4   6 2689.43   13.30   0
  -3   4   6 2716.53   13.34   0
   3  -4  -6 2569.45   13.32   0
   3  -4  -6 2565.70   13.40   0
  -2   4   6  322.26    5.01   0
   2  -4  -6  326.34    6.04   0
   2  -4  -6  350.13    6.20   0
  -2   4   6  367.19    6.30   0
   1  -4  -6  699.26    7.89   0
  -1   4   6  689.68    7.42   0
   1  -4  -6  702.42    7.75   0
  -1   4   6  714.51    7.47   0
   0   4   6   47.46    4.40   0
   0   4   6   32.19    3.62   0
   0  -4  -6   47.18    4.59   0
   0  -4  -6   44.16    5.13   0
   1   4   6  261.71    5.68   0
  -1  -4  -6  276.37    6.08   0
  -1  -4  -6  243.98    5.10   0
   2   4   6   77.36    4.49   0
  -2  -4  -6   78.06    4.75   0
  -2  -4  -6   76.50    5.59   0
  -3  -4  -6   17.16    5.02   0
   3   4   6   17.39    4.25   0
  -3  -4  -6   15.92    4.54   0
   4   4   6  107.62    4.92   0
  -4  -4  -6  122.38    4.49   0
  -4  -4  -6  111.83    5.55   0
  -4  -4  -6  124.91    5.65   0
  -5  -4  -6    6.63    5.49   0
  -5  -4  -6   10.72    5.26   0
   5   4   6    7.53    4.55   0
  -6  -4  -6  147.43    8.15   0
  -6  -4  -6  172.27    5.99   0
   6   4   6  127.84    6.39   0
  -7  -4  -6  148.41    6.69   0
  -7  -4  -6  140.63    9.85   0
   7   4   6  131.23    8.86   0
 -10   5   6   28.41    5.21   0
  10  -5  -6   28.85    5.18   0
  10  -5  -6   28.39    7.66   0
  10  -5  -6   30.12    7.72   0
   9  -5  -6    2.03    5.59   0
  -9   5   6    0.22    4.62   0
   9  -5  -6   -2.03    6.01   0
   9  -5  -6    1.59    4.59   0
   8  -5  -6   36.06    4.88   0
  -8   5   6   43.20    4.79   0
   8  -5  -6   36.34    4.67   0
   7  -5  -6   30.16    4.55   0
  -7   5   6   25.01    3.32   0
   7  -5  -6   23.45    4.41   0
  -7   5   6   36.56    4.96   0
   6  -5  -6  793.52    8.52   0
  -6   5   6  846.57    7.00   0
  -6   5   6  923.99    9.06   0
   6  -5  -6  745.49    6.90   0
   5  -5  -6  373.02    6.35   0
  -5   5   6  411.03    6.60   0
  -5   5   6  407.65    6.31   0
   5  -5  -6  367.88    6.31   0
   4  -5  -6 1512.84    9.64   0
   4  -5  -6 1626.60   11.06   0
  -4   5   6 1739.03   10.48   0
  -4   5   6 1696.62   10.81   0
   3  -5  -6  561.23    6.94   0
  -3   5   6  578.69    7.01   0
   3  -5  -6  535.82    6.14   0
  -3   5   6  545.73    6.17   0
  -2   5   6   55.77    4.19   0
   2  -5  -6   50.83    3.40   0
   2  -5  -6   45.56    3.50   0
  -2   5   6   61.40    4.67   0
   1  -5  -6   38.84    4.70   0
   1  -5  -6   26.94    4.93   0
  -1   5   6   29.87    4.05   0
  -1   5   6   23.51    5.41   0
   0   5   6 1482.55    9.57   0
   0  -5  -6 1450.90    9.39   0
   0  -5  -6 1616.34   11.23   0
   1   5   6  406.99    6.10   0
  -1  -5  -6  415.18    6.64   0
  -1  -5  -6  410.30    6.99   0
  -2  -5  -6  400.31    6.62   0
  -2  -5  -6  409.25    5.63   0
   2   5   6  397.92    6.17   0
  -3  -5  -6  114.86    5.54   0
  -3  -5  -6  108.27    5.03   0
   3   5   6  100.02    4.74   0
  -4  -5  -6  330.30    6.58   0
  -4  -5  -6  308.90    6.80   0
  -4  -5  -6  354.49    7.03   0
   4   5   6  312.85    6.27   0
  -5  -5  -6  418.37    6.97   0
  -5  -5  -6  464.89    7.49   0
  -5  -5  -6  377.23    8.06   0
   5   5   6  384.64    7.54   0
  -6  -5  -6   15.02    5.12   0
  -6  -5  -6   10.43    5.80   0
  -6  -5  -6   12.48    5.67   0
   6   5   6   10.56    5.29   0
  10  -6  -6   24.86    6.75   0
  10  -6  -6   27.95    5.36   0
 -10   6   6   21.39    3.73   0
  10  -6  -6   25.49    6.85   0
  -9   6   6    7.33    4.85   0
   9  -6  -6    8.78    4.55   0
   9  -6  -6    5.16    5.98   0
   9  -6  -6   10.88    5.17   0
   8  -6  -6   72.85    5.41   0
  -8   6   6   74.83    4.93   0
   8  -6  -6   66.29    4.78   0
  -7   6   6   61.44    4.64   0
   7  -6  -6   46.75    4.85   0
   7  -6  -6   50.31    3.56   0
  -7   6   6   60.73    5.26   0
  -6   6   6   71.37    5.21   0
   6  -6  -6   69.13    4.98   0
  -6   6   6   70.23    4.59   0
   6  -6  -6   68.59    4.69   0
   5  -6  -6  344.33    6.18   0
  -5   6   6  371.34    5.92   0
   5  -6  -6  323.20    5.08   0
  -5   6   6  374.61    6.18   0
   4  -6  -6   18.70    4.47   0
  -4   6   6   19.17    3.19   0
   4  -6  -6   11.30    3.32   0
  -4   6   6   20.85    3.30   0
   3  -6  -6   -0.48    4.41   0
  -3   6   6    3.68    3.11   0
   3  -6  -6   -0.16    4.41   0
  -3   6   6    3.25    4.41   0
   2  -6  -6   57.20    4.67   0
  -2   6   6   50.08    3.70   0
  -2   6   6   58.26    4.45   0
   2  -6  -6   48.87    3.69   0
   1  -6  -6  849.50    7.32   0
  -1   6   6  932.28    9.11   0
   1  -6  -6  894.47    8.13   0
  -1   6   6  867.05    7.72   0
   0  -6  -6  780.76    7.91   0
   0  -6  -6  790.31    7.61   0
   0   6   6  701.42    6.50   0
  -1  -6  -6  782.23    8.12   0
  -1  -6  -6  805.95    8.02   0
   1   6   6  796.34    7.65   0
  -2  -6  -6  201.62    5.73   0
  -2  -6  -6  189.59    5.84   0
   2   6   6  196.64    5.55   0
  -3  -6  -6  172.60    5.79   0
  -3  -6  -6  192.65    5.80   0
   3   6   6  184.90    5.47   0
  -4  -6  -6  334.68    6.82   0
  -4  -6  -6  375.71    7.48   0
  -4  -6  -6  396.35    7.06   0
   4   6   6  349.85    7.11   0
  -5  -6  -6   15.12    5.27   0
  -5  -6  -6    9.42    5.20   0
   5   6   6   12.74    4.85   0
  -5  -6  -6   14.89    5.32   0
  -6  -6  -6   85.50    6.30   0
  -6  -6  -6   67.71    6.03   0
  -6  -6  -6   62.70    8.14   0
  10  -7  -6    3.40    5.30   0
  10  -7  -6    3.01    5.11   0
 -10   7   6    3.57    5.22   0
  10  -7  -6    2.15    5.51   0
   9  -7  -6    8.58    6.15   0
   9  -7  -6    4.00    3.37   0
  -9   7   6    6.63    3.57   0
   9  -7  -6    6.90    5.44   0
   8  -7  -6   42.98    5.08   0
  -8   7   6   48.10    4.86   0
   8  -7  -6   46.20    3.64   0
   7  -7  -6   47.38    4.80   0
  -7   7   6   53.45    4.60   0
   7  -7  -6   38.20    4.61   0
  -7   7   6   54.43    5.20   0
   6  -7  -6  116.56    5.27   0
  -6   7   6  122.72    4.18   0
  -6   7   6  109.59    3.82   0
   6  -7  -6  109.05    4.91   0
  -5   7   6  509.26    6.56   0
  -5   7   6  503.19    5.82   0
   5  -7  -6  462.26    6.81   0
   5  -7  -6  436.34    6.40   0
   4  -7  -6    2.70    4.39   0
   4  -7  -6    6.48    4.18   0
  -4   7   6    4.00    3.02   0
  -4   7   6   -1.46    3.07   0
   3  -7  -6   91.39    4.83   0
   3  -7  -6   86.94    3.73   0
  -3   7   6   95.43    4.90   0
  -3   7   6   92.58    3.59   0
   2  -7  -6  123.61    4.93   0
  -2   7   6  118.27    5.11   0
   2  -7  -6  112.83    4.95   0
  -2   7   6  111.82    4.71   0
   1  -7  -6    2.64    4.25   0
  -1   7   6    2.23    5.02   0
   1  -7  -6    0.13    4.75   0
  -1   7   6   -0.36    4.21   0
   0  -7  -6  100.51    4.21   0
   0   7   6  101.31    4.74   0
   0  -7  -6   83.46    3.77   0
  -1  -7  -6   66.97    4.81   0
   1   7   6   67.63    4.60   0
  -1  -7  -6   66.48    3.90   0
  -2  -7  -6   29.18    4.95   0
  -2  -7  -6   34.74    4.95   0
   2   7   6   30.94    4.50   0
   3   7   6   44.79    4.81   0
  -3  -7  -6   40.52    5.15   0
  -3  -7  -6   44.04    5.19   0
  -4  -7  -6  102.43    5.69   0
  -4  -7  -6  111.60    6.12   0
  -4  -7  -6   89.24    4.14   0
   4   7   6   98.38    5.77   0
  -5  -7  -6   86.09    6.51   0
  -5  -7  -6   65.38    4.60   0
  -5  -7  -6   89.18    6.20   0
   5   7   6   80.54    6.14   0
   9  -8  -6   20.99    5.60   0
   9  -8  -6   33.81    4.94   0
  -9   8   6   29.01    5.02   0
   9  -8  -6   30.25    6.03   0
   8  -8  -6   77.10    5.78   0
   8  -8  -6   62.70    5.53   0
   8  -8  -6   51.37    3.81   0
  -8   8   6   70.81    4.94   0
   7  -8  -6    5.88    4.66   0
  -7   8   6   -2.35    4.99   0
   7  -8  -6    0.44    4.50   0
  -7   8   6    2.17    3.19   0
   6  -8  -6  130.87    5.63   0
   6  -8  -6  129.41    5.25   0
  -6   8   6  152.34    5.60   0
  -6   8   6  137.65    5.21   0
   5  -8  -6  292.32    5.37   0
  -5   8   6  347.86    6.30   0
  -5   8   6  318.62    5.85   0
   5  -8  -6  280.31    5.92   0
   4  -8  -6  306.73    6.13   0
   4  -8  -6  280.58    5.89   0
  -4   8   6  296.89    4.98   0
  -4   8   6  304.48    4.92   0
   3  -8  -6    9.82    4.57   0
  -3   8   6    2.68    3.35   0
   3  -8  -6   -1.63    3.13   0
  -3   8   6    1.27    4.41   0
   2  -8  -6   28.37    5.00   0
   2  -8  -6   30.26    4.70   0
  -2   8   6   31.09    5.03   0
  -2   8   6   33.55    4.78   0
   1  -8  -6   25.26    4.70   0
  -1   8   6   23.26    5.39   0
  -1   8   6   23.96    4.52   0
   1  -8  -6   20.04    5.22   0
   0  -8  -6  297.06    6.60   0
   0  -8  -6  287.42    6.12   0
   0   8   6  268.57    4.70   0
  -1  -8  -6  145.64    5.66   0
  -1  -8  -6  148.24    5.66   0
   1   8   6  155.21    5.46   0
  -2  -8  -6   29.77    5.43   0
  -2  -8  -6   33.24    4.97   0
   2   8   6   32.93    3.78   0
   3   8   6  142.02    6.17   0
  -3  -8  -6  143.72    6.67   0
  -3  -8  -6  121.76    4.56   0
  -4  -8  -6   31.37    5.39   0
   4   8   6   50.02    5.76   0
  -4  -8  -6   44.68    6.06   0
  -4  -8  -6   44.40    5.58   0
   9  -9  -6   40.19    5.91   0
   9  -9  -6   30.26    3.84   0
  -9   9   6   47.74    5.44   0
   9  -9  -6   59.01    6.11   0
   8  -9  -6    0.54    5.02   0
   8  -9  -6   -2.22    4.76   0
  -8   9   6   -1.17    4.67   0
   8  -9  -6    4.44    5.16   0
   7  -9  -6    2.56    4.96   0
   7  -9  -6    3.51    4.64   0
  -7   9   6    4.82    3.32   0
   6  -9  -6    9.06    3.73   0
  -6   9   6   20.32    4.57   0
  -6   9   6    8.73    4.83   0
   6  -9  -6   17.79    4.59   0
   5  -9  -6   16.48    3.63   0
  -5   9   6   27.76    4.72   0
   5  -9  -6   17.68    4.64   0
  -5   9   6   20.42    4.89   0
   4  -9  -6   76.90    5.06   0
   4  -9  -6   74.36    5.03   0
  -4   9   6   80.23    5.06   0
  -4   9   6   84.84    5.01   0
  -3   9   6   77.67    5.13   0
   3  -9  -6   84.98    5.03   0
  -3   9   6   84.13    4.87   0
   3  -9  -6   80.41    5.08   0
  -2   9   6   12.74    5.19   0
  -2   9   6   10.46    4.59   0
   2  -9  -6    9.99    3.57   0
   2  -9  -6   11.23    4.62   0
   1  -9  -6  421.36    6.78   0
  -1   9   6  395.77    7.17   0
   1  -9  -6  414.73    7.36   0
  -1   9   6  422.75    5.41   0
   0  -9  -6   53.55    3.84   0
   0   9   6   66.32    4.93   0
   0  -9  -6   59.45    5.32   0
  -1  -9  -6   69.87    5.40   0
  -1  -9  -6   75.08    5.62   0
   1   9   6   71.83    5.12   0
  -2  -9  -6   58.81    5.83   0
  -2  -9  -6   51.96    4.19   0
   2   9   6   55.74    4.32   0
  -3  -9  -6    5.71    5.59   0
  -3  -9  -6    2.94    3.74   0
   3   9   6    5.42    5.25   0
   8 -10  -6    1.10    3.84   0
  -8  10   6    5.75    5.02   0
   8 -10  -6   -0.58    4.98   0
   8 -10  -6   -0.07    5.43   0
   7 -10  -6   54.45    4.09   0
  -7  10   6   70.06    3.96   0
   7 -10  -6   56.82    5.06   0
   6 -10  -6  205.73    6.25   0
  -6  10   6  199.25    5.89   0
   6 -10  -6  171.40    5.91   0
  -6  10   6  239.32    5.10   0
   5 -10  -6  125.06    5.42   0
   5 -10  -6  133.00    5.49   0
  -5  10   6  141.14    5.36   0
  -5  10   6  164.20    5.47   0
   4 -10  -6    8.12    4.59   0
   4 -10  -6    8.63    4.68   0
  -4  10   6    3.55    3.27   0
  -4  10   6   -0.64    3.51   0
   3 -10  -6   14.54    4.90   0
   3 -10  -6   21.74    5.05   0
  -3  10   6   24.48    5.07   0
  -3  10   6   13.11    3.41   0
   2 -10  -6   12.84    4.87   0
  -2  10   6   12.46    4.02   0
  -2  10   6    9.87    3.42   0
   2 -10  -6    9.61    5.22   0
   1 -10  -6    2.71    4.85   0
   1 -10  -6   -3.27    3.67   0
  -1  10   6    4.97    4.90   0
   0 -10  -6   47.48    5.53   0
   0 -10  -6   56.30    5.30   0
   0  10   6   41.90    5.18   0
   1  10   6    3.42    5.05   0
  -1 -10  -6    1.92    5.22   0
  -1 -10  -6    0.14    5.18   0
  -2 -10  -6   36.08    5.67   0
  -2 -10  -6   40.81    5.97   0
   7 -11  -6   13.44    5.35   0
  -7  11   6    5.53    5.35   0
   7 -11  -6    1.97    5.14   0
   7 -11  -6    3.30    3.95   0
   6 -11  -6    8.38    5.08   0
  -6  11   6    9.27    3.50   0
   6 -11  -6    5.24    5.04   0
   5 -11  -6    4.43    4.89   0
   5 -11  -6    2.81    3.66   0
  -5  11   6    2.34    3.56   0
   4 -11  -6    2.04    3.58   0
   4 -11  -6    7.60    5.09   0
  -4  11   6    3.52    5.25   0
  -4  11   6    9.46    5.08   0
   3 -11  -6   14.53    5.45   0
  -3  11   6   14.07    4.93   0
  -3  11   6   16.18    5.51   0
   3 -11  -6    8.30    3.76   0
   2 -11  -6   53.85    5.35   0
   2 -11  -6   49.72    5.76   0
  -2  11   6   47.96    4.38   0
  -2  11   6   67.95    5.34   0
   1 -11  -6   -4.34    5.25   0
   1 -11  -6    7.73    5.36   0
  -1  11   6   -0.08    4.97   0
   0 -11  -6    0.44    5.40   0
   0 -11  -6   -0.15    5.43   0
   6 -12  -6   27.09    5.54   0
   6 -12  -6   11.67    5.50   0
  -6  12   6   23.54    5.44   0
   6 -12  -6   16.84    5.61   0
   5 -12  -6   28.25    5.63   0
   5 -12  -6   29.71    5.48   0
  -5  12   6   24.43    5.54   0
   5 -12  -6   17.30    5.56   0
   4 -12  -6  115.45    6.49   0
   4 -12  -6  148.41    6.58   0
  -4  12   6  126.03    5.50   0
   3 -12  -6  101.30    6.12   0
   3 -12  -6  101.94    5.10   0
  -3  12   6  102.54    6.88   0
   2 -12  -6   29.46    5.67   0
   2 -12  -6   34.50    5.85   0
  -2  12   6   19.25    6.14   0
   1 -12   7    3.83    6.61   0
   1 -12   7    2.21    5.01   0
   1 -12   7    4.37    5.39   0
  -2  12  -7    2.46    6.23   0
   2 -12   7    9.04    5.13   0
   2 -12   7    3.76    5.55   0
   2 -12   7    1.70    3.65   0
  -3  12  -7    9.31    5.61   0
   3 -12   7   15.77    5.46   0
   3 -12   7   19.23    5.08   0
   3 -12   7   23.52    5.04   0
  -4  12  -7   16.89    5.48   0
   4 -12   7   23.78    6.76   0
   4 -12   7   35.36    5.32   0
   4 -12   7   26.81    3.89   0
  -5  12  -7    1.42    5.22   0
   5 -12   7    0.59    5.09   0
   5 -12   7    2.86    3.67   0
   5 -12   7   -2.77    5.28   0
   6 -12   7   33.07    5.78   0
   6 -12   7   33.87    5.35   0
  -6  12  -7   22.60    4.10   0
   6 -12   7   31.01    3.85   0
  -1 -11   7    3.92    5.22   0
  -1 -11   7    0.14    5.11   0
  -1 -11   7    2.41    6.59   0
   0 -11   7    4.90    4.80   0
   0 -11   7    2.99    3.43   0
   0 -11   7    4.79    6.61   0
   1 -11   7   10.64    5.14   0
   1 -11   7    6.66    5.32   0
   1 -11   7   -0.58    5.00   0
   2 -11   7    1.26    4.85   0
   2 -11   7    3.89    5.00   0
  -2  11  -7    3.42    5.45   0
   2 -11   7    6.39    4.68   0
   3 -11   7    2.29    5.04   0
   3 -11   7    3.54    3.34   0
  -3  11  -7    3.95    5.01   0
   3 -11   7   -5.00    4.82   0
   4 -11   7   27.80    3.75   0
   4 -11   7   29.42    5.25   0
   4 -11   7   31.63    4.95   0
  -4  11  -7   23.53    5.10   0
   5 -11   7  113.64    6.03   0
   5 -11   7  103.63    5.56   0
  -5  11  -7   94.63    5.56   0
   5 -11   7  100.87    4.27   0
   6 -11   7  145.78    6.51   0
  -6  11  -7  158.09    6.16   0
   6 -11   7  162.62    4.91   0
   6 -11   7  157.10    6.01   0
   7 -11   7    2.75    3.63   0
  -7  11  -7    7.33    5.06   0
   7 -11   7    3.19    4.95   0
   7 -11   7    5.50    5.11   0
   8 -11   7   62.17    4.43   0
   8 -11   7   58.52    4.48   0
  -8  11  -7   64.35    5.84   0
   8 -11   7   69.15    6.06   0
  -2 -10   7  116.15    8.59   0
  -2 -10   7  113.60    8.14   0
  -2 -10   7  141.10    6.24   0
  -2 -10   7  134.49    5.95   0
  -1 -10   7   41.56    6.62   0
  -1 -10   7   39.99    5.66   0
  -1 -10   7   47.53    5.45   0
   0 -10   7  363.31    6.58   0
   0 -10   7  351.80    5.69   0
   0 -10   7  327.52    8.74   0
  -1  10  -7   62.15    7.21   0
   1 -10   7   71.85    5.31   0
   1 -10   7   57.89    6.51   0
   1 -10   7   71.73    5.15   0
  -2  10  -7    3.23    4.97   0
   2 -10   7    8.48    4.72   0
   2 -10   7    6.20    4.75   0
   2 -10   7    0.52    4.63   0
   3 -10   7    7.22    5.59   0
   3 -10   7    9.40    4.48   0
   3 -10   7    3.84    3.14   0
  -3  10  -7    5.96    4.51   0
   4 -10   7   -1.20    4.52   0
   4 -10   7   -2.43    3.34   0
  -4  10  -7    2.32    4.43   0
   5 -10   7   49.75    5.05   0
  -5  10  -7   61.46    5.14   0
   5 -10   7   64.01    5.07   0
   5 -10   7   53.18    3.77   0
   6 -10   7   62.57    4.16   0
  -6  10  -7   66.55    5.18   0
   6 -10   7   63.10    3.88   0
   6 -10   7   60.42    5.22   0
  -7  10  -7   27.10    4.86   0
   7 -10   7   23.21    5.07   0
   7 -10   7   21.19    4.89   0
   7 -10   7   26.05    4.99   0
  -8  10  -7   26.08    5.04   0
   8 -10   7   26.10    5.24   0
   8 -10   7   26.36    5.01   0
   8 -10   7   24.34    5.44   0
  -3  -9   7   41.78    7.05   0
  -3  -9   7   42.32    6.81   0
  -3  -9   7   50.65    5.65   0
  -3  -9   7   46.95    5.49   0
  -2  -9   7  240.95    9.68   0
  -2  -9   7  253.18    9.43   0
  -2  -9   7  259.62    6.71   0
  -2  -9   7  287.43    6.40   0
  -1  -9   7  376.32   10.03   0
  -1  -9   7  416.76    7.05   0
  -1  -9   7  413.13    6.75   0
   0  -9   7   11.87    4.78   0
   0  -9   7    6.17    5.85   0
   0  -9   7    8.25    4.57   0
  -1   9  -7    2.66    5.15   0
   1  -9   7    7.05    4.42   0
   1  -9   7    5.67    4.54   0
  -2   9  -7    1.42    5.47   0
   2  -9   7    3.37    5.51   0
   2  -9   7   -1.38    4.50   0
  -2   9  -7    4.86    4.52   0
   3  -9   7   84.37    5.32   0
   3  -9   7   89.91    4.94   0
  -3   9  -7   77.60    5.10   0
  -3   9  -7  103.70    5.01   0
   4  -9   7  146.23    5.63   0
  -4   9  -7  144.61    5.29   0
   4  -9   7  143.88    4.09   0
  -4   9  -7  162.29    5.26   0
  -5   9  -7    3.06    4.21   0
   5  -9   7    4.48    4.20   0
   5  -9   7    4.68    4.55   0
  -5   9  -7    5.01    3.33   0
  -6   9  -7   68.81    3.78   0
   6  -9   7   68.82    5.09   0
   6  -9   7   68.70    4.97   0
  -7   9  -7    4.82    3.28   0
   7  -9   7   11.51    4.66   0
   7  -9   7   14.06    4.68   0
   8  -9   7    7.65    4.94   0
   8  -9   7   10.35    4.74   0
   8  -9   7   12.32    5.27   0
  -8   9  -7    2.96    4.73   0
  -9   9  -7   31.31    5.21   0
   9  -9   7   25.77    5.33   0
   9  -9   7   30.15    5.39   0
   9  -9   7   28.10    6.22   0
  -4  -8   7    3.37    5.00   0
  -4  -8   7    0.63    6.18   0
  -4  -8   7    3.61    5.17   0
  -4  -8   7    4.60    6.32   0
  -3  -8   7   84.38    7.49   0
  -3  -8   7   81.19    7.27   0
  -3  -8   7   87.39    5.36   0
  -3  -8   7   92.12    5.58   0
  -2  -8   7  137.55    7.77   0
  -2  -8   7  152.36    7.68   0
  -2  -8   7  158.88    5.61   0
  -2  -8   7  156.90    5.34   0
  -1  -8   7    7.76    5.72   0
  -1  -8   7   10.85    4.84   0
   0  -8   7    8.69    4.34   0
   0  -8   7   10.27    5.33   0
   0   8  -7   11.39    4.40   0
  -1   8  -7 1553.48    9.45   0
  -1   8  -7 1445.45   15.40   0
   1  -8   7 1475.44    8.92   0
   1  -8   7 1421.09   13.32   0
  -2   8  -7  525.51    8.38   0
   2  -8   7  577.07    8.98   0
   2  -8   7  596.65    6.96   0
  -2   8  -7  600.61    6.70   0
   3  -8   7  198.20    5.65   0
   3  -8   7  191.55    5.20   0
  -3   8  -7  182.33    5.65   0
  -3   8  -7  222.00    5.20   0
  -4   8  -7  720.99    7.76   0
   4  -8   7  737.75    8.27   0
   4  -8   7  708.31    6.62   0
  -4   8  -7  827.21    7.43   0
  -5   8  -7   82.11    4.56   0
   5  -8   7   76.84    4.77   0
   5  -8   7   80.63    4.61   0
  -5   8  -7   92.12    4.91   0
  -6   8  -7   28.38    4.78   0
   6  -8   7   24.58    3.62   0
   6  -8   7   27.90    4.68   0
  -6   8  -7   33.31    4.90   0
  -7   8  -7   47.17    4.82   0
   7  -8   7   41.45    3.70   0
   7  -8   7   45.73    4.72   0
  -7   8  -7   69.54    5.23   0
   8  -8   7    5.84    4.64   0
   8  -8   7    4.61    4.59   0
  -8   8  -7    3.45    4.41   0
   9  -8   7    5.23    5.38   0
  -9   8  -7    3.17    4.95   0
   9  -8   7    8.70    4.93   0
   9  -8   7    9.26    5.92   0
  -5  -7   7   22.31    6.70   0
  -5  -7   7   26.82    6.69   0
  -5  -7   7   30.93    6.58   0
  -5  -7   7   26.25    5.31   0
  -4  -7   7   55.67    7.93   0
  -4  -7   7   58.13    7.74   0
  -4  -7   7   62.52    5.38   0
  -4  -7   7   64.39    5.42   0
  -3  -7   7    7.07    5.67   0
  -3  -7   7    3.55    4.60   0
  -3  -7   7   11.04    4.36   0
  -3  -7   7    4.71    6.62   0
  -2  -7   7   37.94    6.14   0
  -2  -7   7   39.13    4.65   0
  -2  -7   7   36.48    6.91   0
  -1  -7   7  125.86    5.07   0
   1   7  -7  122.49    5.23   0
  -1  -7   7  120.17    7.17   0
   0  -7   7    2.71    3.11   0
   0  -7   7    6.50    5.57   0
   0   7  -7    7.70    4.08   0
   1  -7   7  202.42    7.22   0
   1  -7   7  208.08    5.34   0
  -1   7  -7  174.98    7.16   0
  -1   7  -7  202.07    5.21   0
   2  -7   7 1349.77   12.41   0
   2  -7   7 1329.38    9.02   0
  -2   7  -7 1213.77   11.29   0
  -2   7  -7 1379.61    8.71   0
  -3   7  -7 1169.84   10.11   0
   3  -7   7 1173.21   10.69   0
   3  -7   7 1167.04    7.99   0
  -3   7  -7 1203.79    7.68   0
  -4   7  -7    2.12    4.08   0
   4  -7   7    4.51    4.28   0
  -4   7  -7    0.20    4.19   0
   4  -7   7    2.02    4.08   0
  -5   7  -7  420.44    6.58   0
   5  -7   7  399.87    6.89   0
  -5   7  -7  474.10    6.37   0
   5  -7   7  431.63    6.16   0
   6  -7   7   21.43    3.25   0
  -6   7  -7   32.56    3.40   0
  -6   7  -7   25.30    3.12   0
   6  -7   7   34.15    4.38   0
   7  -7   7  705.56    8.27   0
   7  -7   7  704.67    8.34   0
  -7   7  -7  774.30    7.79   0
  -7   7  -7  861.43    8.49   0
   8  -7   7   90.63    5.20   0
  -8   7  -7  146.46    5.89   0
   8  -7   7   99.51    5.42   0
  -8   7  -7  111.21    5.25   0
   9  -7   7   35.01    4.99   0
   9  -7   7   40.35    5.19   0
  -9   7  -7   36.42    3.72   0
   9  -7   7   35.28    6.12   0
  -6  -6   7  357.99   12.58   0
  -6  -6   7  281.30    9.29   0
  -6  -6   7  341.26   11.55   0
  -6  -6   7  350.59    9.06   0
  -5  -6   7  207.10    7.40   0
  -5  -6   7  202.69    7.83   0
  -5  -6   7  214.77    8.45   0
  -5  -6   7  184.55    8.54   0
  -4  -6   7   63.73    6.74   0
  -4  -6   7   69.30    5.47   0
  -4  -6   7   70.58    6.57   0
  -4  -6   7   74.51    5.10   0
  -3  -6   7  880.11   14.81   0
  -3  -6   7  915.23   14.17   0
  -3  -6   7  933.66    9.13   0
   3   6  -7  859.55    9.10   0
  -2  -6   7    2.29    7.16   0
  -2  -6   7    0.52    6.17   0
  -2  -6   7   -1.00    4.51   0
   2   6  -7    3.57    4.49   0
  -1  -6   7   17.33    7.65   0
   1   6  -7   20.02    4.17   0
  -1  -6   7   17.42    4.25   0
  -1  -6   7   17.66    7.16   0
   0  -6   7   68.13    4.57   0
   0  -6   7   67.87    6.86   0
   0   6  -7   72.08    4.73   0
   1  -6   7    4.19    5.32   0
   1  -6   7   10.72    4.30   0
  -1   6  -7    2.38    4.02   0
  -1   6  -7    3.58    4.23   0
   2  -6   7   17.89    4.31   0
  -2   6  -7   17.62    4.14   0
   2  -6   7   15.38    4.33   0
  -2   6  -7   19.45    3.24   0
  -3   6  -7   50.80    4.51   0
   3  -6   7   47.37    4.66   0
   3  -6   7   44.55    4.62   0
  -3   6  -7   53.28    3.41   0
   4  -6   7  196.45    5.44   0
   4  -6   7  203.43    5.27   0
  -4   6  -7  208.08    4.24   0
  -4   6  -7  206.20    5.53   0
   5  -6   7  294.11    5.36   0
   5  -6   7  335.25    5.98   0
  -5   6  -7  336.95    5.18   0
  -5   6  -7  385.19    6.07   0
  -6   6  -7 1460.03    9.49   0
   6  -6   7 1242.66    9.44   0
   6  -6   7 1254.40    9.56   0
  -6   6  -7 1366.06    9.14   0
   7  -6   7  158.28    5.41   0
  -7   6  -7  238.72    6.09   0
   7  -6   7  191.92    5.77   0
  -7   6  -7  206.79    4.45   0
   8  -6   7  285.39    5.54   0
   8  -6   7  302.25    6.77   0
  -8   6  -7  373.39    6.05   0
  -8   6  -7  432.04    7.33   0
   9  -6   7   21.08    4.80   0
   9  -6   7   23.61    4.94   0
  -9   6  -7   27.71    3.57   0
  10  -6   7   45.32    5.40   0
  10  -6   7   44.57    6.82   0
 -10   6  -7   46.36    4.06   0
  10  -6   7   49.47    7.83   0
  -7  -5   7   32.77    5.80   0
  -7  -5   7   20.58    6.90   0
  -6  -5   7  135.78    9.47   0
  -6  -5   7  127.62    7.58   0
  -6  -5   7  147.91    7.73   0
  -6  -5   7  146.16    8.17   0
  -5  -5   7   63.72    5.66   0
  -5  -5   7   77.46    6.66   0
  -5  -5   7   73.10    6.49   0
  -5  -5   7   77.07    7.28   0
  -4  -5   7  607.76   12.26   0
  -4  -5   7  622.15    8.59   0
  -4  -5   7  645.74   11.01   0
   4   5  -7  575.96    8.53   0
  -3  -5   7  701.78   14.10   0
  -3  -5   7  685.12    8.02   0
  -3  -5   7  708.90   13.36   0
   3   5  -7  647.81    7.89   0
  -2  -5   7   61.71    9.72   0
  -2  -5   7   66.10    4.55   0
  -2  -5   7   66.51    9.99   0
   2   5  -7   58.99    4.50   0
  -1  -5   7   -0.62    4.00   0
   1   5  -7    1.29    3.94   0
   0  -5   7   86.22    9.34   0
   0  -5   7   80.46    4.72   0
   0   5  -7   90.34    4.54   0
   1  -5   7  739.91   11.97   0
   1  -5   7  739.03    7.51   0
  -1   5  -7  696.80   11.47   0
  -1   5  -7  757.12    7.33   0
   2  -5   7  366.86    7.51   0
  -2   5  -7  376.33    7.00   0
   2  -5   7  357.53    5.72   0
  -2   5  -7  346.15    4.80   0
   3  -5   7  113.61    5.18   0
   3  -5   7  111.21    3.95   0
  -3   5  -7  126.44    5.03   0
  -3   5  -7  124.48    5.07   0
   4  -5   7    3.63    4.09   0
   4  -5   7    1.44    2.97   0
  -4   5  -7    5.38    4.02   0
  -4   5  -7    8.83    4.10   0
   5  -5   7  325.83    5.80   0
   5  -5   7  323.29    6.01   0
  -5   5  -7  369.63    5.77   0
  -5   5  -7  371.17    6.00   0
   6  -5   7  627.89    7.24   0
   6  -5   7  639.41    7.54   0
  -6   5  -7  679.11    6.23   0
  -6   5  -7  738.29    7.60   0
   7  -5   7  271.57    5.95   0
  -7   5  -7  326.05    6.35   0
   7  -5   7  271.91    6.18   0
  -7   5  -7  326.92    5.75   0
   8  -5   7   60.43    4.85   0
   8  -5   7   56.59    5.20   0
  -8   5  -7   78.21    4.77   0
  -8   5  -7   82.54    5.90   0
  -9   5  -7   18.88    6.99   0
   9  -5   7    6.07    4.84   0
   9  -5   7    7.88    4.84   0
  -9   5  -7    2.52    4.71   0
  10  -5   7   10.78    4.92   0
  10  -5   7    8.03    5.18   0
 -10   5  -7    5.02    5.00   0
  10  -5   7    8.24    7.31   0
  -7  -4   7    1.44    6.34   0
  -6  -4   7    2.43    7.97   0
  -6  -4   7    0.89    6.23   0
  -6  -4   7    0.73    4.68   0
  -5  -4   7  254.20    8.26   0
  -5  -4   7  295.99    8.40   0
   4   4  -7   21.15    4.82   0
  -4  -4   7   26.49    6.74   0
  -4  -4   7   25.17    4.97   0
  -4  -4   7   28.70    5.50   0
  -3  -4   7  384.91    6.86   0
  -3  -4   7  397.08   12.19   0
  -3  -4   7  397.92   11.32   0
   3   4  -7  387.89    6.68   0
  -2  -4   7 1691.16   11.22   0
   2   4  -7 1652.39   11.05   0
  -1  -4   7   54.59    4.61   0
   1   4  -7   46.41    4.43   0
   0  -4   7   61.35    4.69   0
   0   4  -7   62.13    4.52   0
  -1   4  -7  250.98    7.88   0
   1  -4   7  236.19    8.10   0
   1  -4   7  238.70    4.58   0
  -1   4  -7  255.77    5.25   0
   2  -4   7  988.76   11.04   0
   2  -4   7  933.19    8.05   0
  -2   4  -7  941.35    7.29   0
  -2   4  -7  986.31   10.21   0
   3  -4   7  592.32    7.68   0
   3  -4   7  557.95    6.11   0
  -3   4  -7  605.62    7.37   0
  -3   4  -7  585.38    6.00   0
   4  -4   7    1.43    4.01   0
   4  -4   7   -2.16    3.90   0
  -4   4  -7    2.32    4.00   0
  -4   4  -7    3.22    2.78   0
   5  -4   7   82.62    4.65   0
   5  -4   7   83.30    4.44   0
  -5   4  -7   92.94    4.52   0
  -5   4  -7   83.39    4.42   0
   6  -4   7  370.02    6.06   0
   6  -4   7  378.25    6.65   0
  -6   4  -7  441.74    6.01   0
  -6   4  -7  432.37    6.61   0
   7  -4   7  128.63    4.02   0
   7  -4   7  137.54    5.15   0
  -7   4  -7  157.61    5.05   0
  -7   4  -7  164.94    5.51   0
   8  -4   7    2.69    4.49   0
   8  -4   7    1.37    5.70   0
  -8   4  -7    1.32    3.16   0
  -8   4  -7    6.94    5.09   0
   9  -4   7  117.81    5.77   0
   9  -4   7  125.69    5.54   0
  -9   4  -7  139.91    5.56   0
  -9   4  -7  166.57    6.97   0
  10  -4   7   34.71    6.82   0
 -10   4  -7   56.38    5.31   0
  10  -4   7   39.62    7.82   0
  -8  -3   7   10.55    6.69   0
  -7  -3   7    7.83    5.98   0
  -6  -3   7   61.41    8.21   0
  -6  -3   7   57.60    6.14   0
  -6  -3   7   58.90    7.27   0
  -5  -3   7  206.89    7.43   0
  -5  -3   7  224.29    7.64   0
   5   3  -7  203.03    7.43   0
  -4  -3   7  577.00    8.45   0
   4   3  -7  596.32    9.20   0
  -4  -3   7  662.38   11.37   0
  -3  -3   7  570.34   12.91   0
  -3  -3   7  527.05    7.59   0
   3   3  -7  537.13    7.66   0
  -2  -3   7   61.04    4.68   0
   2   3  -7   60.17    4.56   0
  -1  -3   7  473.92    7.13   0
   1   3  -7  496.52    6.86   0
   0   3  -7   59.87   10.44   0
   0  -3   7   56.04    4.61   0
   0   3  -7   67.92   12.04   0
   0   3  -7   56.09    4.36   0
   1  -3   7 2950.59   13.70   0
  -1   3  -7 3146.67   20.53   0
  -1   3  -7 3065.26   13.51   0
   2  -3   7   15.79    4.62   0
   2  -3   7   15.78    3.15   0
  -2   3  -7   16.47    4.56   0
  -2   3  -7   15.86    3.93   0
   3  -3   7  175.17    5.66   0
  -3   3  -7  193.55    5.54   0
   3  -3   7  174.63    5.44   0
  -3   3  -7  178.90    5.11   0
   4  -3   7  627.91    7.36   0
  -4   3  -7  671.65    6.49   0
   4  -3   7  630.76    7.20   0
  -4   3  -7  690.24    7.33   0
   5  -3   7   63.99    4.51   0
   5  -3   7   58.23    4.31   0
  -5   3  -7   62.86    3.42   0
  -5   3  -7   62.67    4.25   0
   6  -3   7  974.23    8.09   0
   6  -3   7  931.10    8.83   0
  -6   3  -7 1096.98    7.92   0
  -6   3  -7 1121.77    9.24   0
   7  -3   7   96.07    3.71   0
   7  -3   7   87.46    5.76   0
  -7   3  -7  118.55    4.96   0
  -7   3  -7  120.25    5.47   0
   8  -3   7  218.37    5.92   0
  -8   3  -7  289.47    5.84   0
   8  -3   7  219.21    6.27   0
  -8   3  -7  316.88    8.02   0
  -9   3  -7   11.21    4.80   0
   9  -3   7    4.83    4.74   0
  -9   3  -7   11.16    6.75   0
  -8  -2   7    8.50    5.29   0
  -7  -2   7   69.12    5.12   0
  -6  -2   7   39.67    7.66   0
  -6  -2   7   41.21    4.81   0
   6   2  -7   33.03    6.85   0
  -5  -2   7  324.80    8.54   0
   5   2  -7  316.35    8.19   0
  -5  -2   7  350.04    8.17   0
  -4  -2   7    5.07    5.11   0
  -4  -2   7    2.70    4.26   0
   4   2  -7    2.67    3.80   0
  -3  -2   7  673.84   13.18   0
  -3  -2   7  592.75    7.95   0
   3   2  -7  609.34    7.84   0
  -2  -2   7   45.95    4.90   0
   2   2  -7   48.38    4.47   0
  -1  -2   7 1028.86    9.31   0
   1   2  -7 1047.03    9.24   0
   0   2  -7  635.87   14.46   0
   0   2  -7  551.84   12.05   0
   0  -2   7  525.51    7.22   0
   0   2  -7  540.49    6.99   0
  -1   2  -7   48.31    4.84   0
   1  -2   7   40.62    4.68   0
  -1   2  -7   39.25    4.64   0
  -2   2  -7 1422.40   11.39   0
   2  -2   7 1275.48    9.05   0
  -2   2  -7 1383.94    9.76   0
  -3   2  -7  674.39    7.75   0
   3  -2   7  627.93    7.47   0
  -3   2  -7  658.83    7.45   0
   4  -2   7  301.55    4.95   0
  -4   2  -7  348.26    5.86   0
   4  -2   7  316.46    5.90   0
  -4   2  -7  338.70    6.05   0
   5  -2   7  125.59    3.94   0
   5  -2   7  125.42    5.12   0
  -5   2  -7  148.42    5.03   0
  -5   2  -7  138.05    5.30   0
   6  -2   7    0.19    3.95   0
  -6   2  -7    4.93    4.24   0
  -6   2  -7    5.94    5.10   0
   7  -2   7  168.46    5.74   0
  -7   2  -7  221.67    5.33   0
  -7   2  -7  217.42    6.26   0
  -8   2  -7    7.53    3.19   0
   8  -2   7    0.43    5.34   0
  -8   2  -7    1.53    6.19   0
   9  -2   7   53.12    7.39   0
  -9   2  -7   61.04    3.94   0
  -9   2  -7   64.70    7.36   0
  -9  -1   7    4.32    5.54   0
  -8  -1   7    4.70    4.90   0
   7   1  -7   60.33    4.83   0
  -7  -1   7   81.09    5.17   0
  -6  -1   7  495.96   11.17   0
   6   1  -7  417.12    7.56   0
   6   1  -7  433.70   10.50   0
  -6  -1   7  506.92    8.08   0
  -5  -1   7   27.67    4.47   0
   5   1  -7   25.02    4.39   0
  -5  -1   7   30.57    5.80   0
   5   1  -7   24.77    4.23   0
   4   1  -7   17.19    5.00   0
  -4  -1   7   19.61    5.21   0
  -4  -1   7   19.29    4.35   0
   4   1  -7   18.02    4.13   0
  -3  -1   7  224.60    5.83   0
   3   1  -7  260.11    7.78   0
   3   1  -7  226.89    5.65   0
  -3  -1   7  276.44    8.33   0
  -2  -1   7 1982.28   12.73   0
   2   1  -7 2012.70   12.51   0
   2   1  -7 2194.27   20.82   0
  -2  -1   7 2332.59   23.78   0
  -1  -1   7 1880.44   11.36   0
   1   1  -7 1990.82   11.98   0
   1   1  -7 2222.84   21.35   0
   0  -1   7  933.71    8.83   0
   0   1  -7  975.08    8.77   0
   0   1  -7 1220.96   15.84   0
  -1   1  -7   35.62    4.94   0
   1  -1   7   35.58    4.71   0
  -1   1  -7   28.48    3.47   0
  -2   1  -7  291.00    6.58   0
   2  -1   7  263.95    5.78   0
  -2   1  -7  272.68    4.91   0
  -3   1  -7    3.55    4.26   0
   3  -1   7    2.54    3.12   0
  -3   1  -7    6.54    4.45   0
  -4   1  -7   77.51    4.52   0
   4  -1   7   67.44    4.42   0
  -4   1  -7   75.30    4.57   0
   5  -1   7  615.17    7.81   0
  -5   1  -7  779.13    7.20   0
  -5   1  -7  706.03    8.11   0
   6  -1   7   49.82    4.49   0
  -6   1  -7   62.24    4.77   0
  -6   1  -7   57.97    4.93   0
   7  -1   7   29.70    5.57   0
  -7   1  -7   50.06    4.71   0
  -7   1  -7   46.92    5.17   0
   8  -1   7    2.57    5.46   0
  -8   1  -7    2.19    4.73   0
  -8   1  -7    3.40    6.61   0
   9  -1   7   35.65    6.83   0
  -9   1  -7   43.70    5.39   0
  -9   1  -7   44.28    7.63   0
  -9   0   7   19.20    5.49   0
   9   0  -7   14.47    5.49   0
  -8   0   7  134.21    6.81   0
   8   0  -7   98.29    5.59   0
  -7   0   7   72.42    4.90   0
   7   0  -7   56.30    4.83   0
   7   0  -7   54.42    7.89   0
  -7   0   7   61.30    9.28   0
  -6   0   7  164.49    5.27   0
  -6   0   7  161.85    7.59   0
   6   0  -7  134.18    6.14   0
   6   0  -7  151.64    6.52   0
  -5   0   7  956.68   11.49   0
  -5   0   7  952.04    9.56   0
   5   0  -7  856.93    9.47   0
   5   0  -7  795.74   10.13   0
  -4   0   7   18.19    4.47   0
  -4   0   7   17.13    4.43   0
   4   0  -7   21.64    5.31   0
   4   0  -7   15.51    4.23   0
  -3   0   7  527.60    7.76   0
   3   0  -7  516.65    7.33   0
   3   0  -7  600.87    9.04   0
  -3   0   7  637.12    9.99   0
   2   0  -7  441.72    8.91   0
  -2   0   7  414.90    7.12   0
   2   0  -7  378.76    5.96   0
  -2   0   7  486.46    9.70   0
  -1   0   7 1312.33   10.22   0
   1   0  -7 1335.29   10.23   0
  -1   0   7 1570.49   16.92   0
   1   0  -7 1473.04   14.78   0
   0   0   7   49.14    4.92   0
   0   0  -7   66.55    7.69   0
   0   0  -7   52.60    4.77   0
   1   0   7 3242.37   14.80   0
  -1   0  -7 3313.98   14.87   0
  -2   0  -7  219.22    6.07   0
   2   0   7  200.91    5.71   0
  -2   0  -7  202.26    4.80   0
  -3   0  -7 1643.14   10.39   0
  -3   0  -7 1536.09   10.57   0
   3   0   7 1421.10   10.21   0
  -4   0  -7  472.01    6.44   0
   4   0   7  381.86    6.62   0
  -4   0  -7  406.91    6.66   0
   5   0   7  132.77    5.06   0
  -5   0  -7  169.52    4.92   0
  -5   0  -7  160.70    5.34   0
  -6   0  -7 1136.05    8.45   0
   6   0   7  957.86   10.61   0
  -6   0  -7 1093.04   10.48   0
   7   0   7   23.45    5.52   0
  -7   0  -7   20.23    3.44   0
  -7   0  -7   28.62    6.15   0
   8   0   7  145.80    7.62   0
  -8   0  -7  174.38    4.53   0
  -8   0  -7  184.03    8.45   0
  -9   0  -7    2.57    3.72   0
  -9   0  -7   -0.61    9.07   0
   9   0   7    1.24    8.14   0
  -9   1   7  154.62    6.23   0
   9  -1  -7  109.85    5.98   0
  -8   1   7   14.09    4.55   0
   8  -1  -7    5.85    4.61   0
  -7   1   7  206.38    5.91   0
   7  -1  -7  183.00    5.57   0
   7  -1  -7  185.85    7.90   0
  -7   1   7  212.51    8.85   0
  -6   1   7   27.58    5.97   0
  -6   1   7   25.11    4.29   0
   6  -1  -7   24.95    4.08   0
   6  -1  -7   24.48    5.23   0
  -5   1   7    3.14    4.49   0
  -5   1   7    0.34    4.33   0
   5  -1  -7    0.05    4.11   0
   5  -1  -7    1.69    4.24   0
  -4   1   7  248.83    6.19   0
   4  -1  -7  215.00    5.79   0
  -4   1   7  259.55    6.10   0
   4  -1  -7  240.30    5.93   0
  -3   1   7  995.63    8.90   0
   3  -1  -7  956.75    9.19   0
  -3   1   7 1183.50   10.96   0
   3  -1  -7 1104.96   10.45   0
  -2   1   7  264.21    6.30   0
   2  -1  -7  252.46    6.12   0
   2  -1  -7  280.11    7.53   0
  -2   1   7  301.74    7.24   0
   1  -1  -7   26.06    4.96   0
  -1   1   7   22.97    4.69   0
   1  -1  -7   25.69    3.28   0
  -1   1   7   28.03    5.93   0
   0  -1  -7   14.40    5.76   0
   0   1   7   12.86    3.21   0
   0  -1  -7   13.71    3.21   0
   1   1   7    5.09    2.96   0
  -1  -1  -7    5.44    6.06   0
  -1  -1  -7    6.64    2.98   0
   2   1   7 2510.85   12.89   0
  -2  -1  -7 2603.58   13.43   0
  -3  -1  -7 1795.76   10.16   0
   3   1   7 1661.86   10.94   0
  -3  -1  -7 1656.11   10.52   0
  -4  -1  -7  534.74    6.79   0
   4   1   7  495.64    7.15   0
  -4  -1  -7  487.45    7.33   0
  -5  -1  -7  233.37    4.43   0
  -5  -1  -7  217.33    5.94   0
   5   1   7  210.93    5.68   0
   6   1   7  346.80    6.86   0
  -6  -1  -7  362.04    7.31   0
  -6  -1  -7  356.42    5.11   0
   7   1   7   82.92    6.18   0
  -7  -1  -7   86.77    5.19   0
  -7  -1  -7   93.25    6.89   0
   8   1   7    1.63    7.04   0
  -8  -1  -7    3.62    5.17   0
  -8  -1  -7    2.64    6.96   0
  -9   2   7    6.51    4.92   0
   9  -2  -7   -0.25    4.60   0
  -8   2   7    3.87    4.58   0
   8  -2  -7    0.28    4.48   0
   8  -2  -7    1.75    6.16   0
  -7   2   7   33.99    4.69   0
   7  -2  -7   38.91    4.56   0
  -7   2   7   41.81    6.32   0
   7  -2  -7   32.97    5.37   0
  -6   2   7  519.59    7.17   0
   6  -2  -7  430.18    7.70   0
  -6   2   7  524.28    9.60   0
   6  -2  -7  463.88    6.97   0
  -5   2   7  819.58    9.49   0
   5  -2  -7  656.49    8.47   0
  -5   2   7  823.37    8.41   0
   5  -2  -7  762.22    8.16   0
  -4   2   7   26.28    4.46   0
   4  -2  -7   23.26    4.38   0
  -4   2   7   31.66    4.32   0
   4  -2  -7   31.36    4.36   0
  -3   2   7    5.90    4.55   0
   3  -2  -7    1.22    4.43   0
  -3   2   7    6.28    4.65   0
   3  -2  -7    3.84    4.51   0
  -2   2   7  201.26    5.45   0
   2  -2  -7  192.91    5.50   0
   2  -2  -7  207.84    6.13   0
  -2   2   7  222.12    6.44   0
   1  -2  -7  690.90    8.88   0
  -1   2   7  620.48    7.33   0
   1  -2  -7  606.03    7.30   0
  -1   2   7  754.71   10.00   0
   0   2   7   -2.28    4.38   0
   0  -2  -7    1.67    2.88   0
   0  -2  -7    1.33    5.52   0
  -1  -2  -7  454.06    8.05   0
   1   2   7  344.76    5.19   0
  -1  -2  -7  341.27    6.27   0
  -2  -2  -7   27.13    4.69   0
   2   2   7   27.11    4.49   0
  -2  -2  -7   25.29    4.43   0
  -3  -2  -7    6.43    4.98   0
   3   2   7    7.02    3.96   0
  -3  -2  -7    7.13    4.15   0
  -4  -2  -7   11.68    4.72   0
   4   2   7    9.32    4.13   0
  -4  -2  -7    8.85    4.43   0
   5   2   7  266.31    6.18   0
  -5  -2  -7  308.88    6.38   0
  -5  -2  -7  275.39    6.95   0
   6   2   7  228.81    7.13   0
  -6  -2  -7  256.88    4.93   0
  -6  -2  -7  248.73    6.88   0
  -7  -2  -7  395.81    7.01   0
  -7  -2  -7  363.90   10.13   0
   7   2   7  334.87    8.84   0
   8   2   7  137.72    9.34   0
  -8  -2  -7  141.51    5.29   0
  -8  -2  -7  139.93   10.24   0
  10  -3  -7   16.41    5.19   0
 -10   3   7   15.69    5.64   0
  -9   3   7   70.70    4.42   0
   9  -3  -7   53.60    5.09   0
   9  -3  -7   52.32    7.64   0
   9  -3  -7   68.17    8.01   0
  -8   3   7   83.23    5.25   0
  -8   3   7   94.04    7.08   0
   8  -3  -7   81.97    4.96   0
   8  -3  -7   75.76    6.25   0
  -7   3   7  128.18    5.00   0
   7  -3  -7  118.65    4.94   0
   7  -3  -7   97.77    6.09   0
  -7   3   7  131.00    6.90   0
  -6   3   7  610.09    8.47   0
   6  -3  -7  538.00    8.74   0
  -6   3   7  617.21    7.38   0
   6  -3  -7  567.67    7.38   0
   5  -3  -7  397.12    6.87   0
  -5   3   7  444.24    6.63   0
   5  -3  -7  408.15    6.55   0
  -5   3   7  453.65    7.39   0
  -4   3   7    1.10    2.94   0
   4  -3  -7    2.55    4.08   0
  -4   3   7    4.15    4.12   0
   4  -3  -7    2.44    4.17   0
  -3   3   7    3.82    4.43   0
  -3   3   7    7.30    4.41   0
   3  -3  -7    1.85    4.40   0
   3  -3  -7    2.28    3.24   0
  -2   3   7 2150.22   11.35   0
   2  -3  -7 2192.95   12.14   0
   2  -3  -7 2286.43   13.30   0
  -2   3   7 2436.27   13.73   0
  -1   3   7 1556.16    9.61   0
   1  -3  -7 1479.82    9.97   0
   1  -3  -7 1686.04   11.77   0
  -1   3   7 1782.93   12.70   0
   0   3   7    9.42    3.96   0
   0  -3  -7    5.32    2.96   0
   0  -3  -7    8.35    3.63   0
   1   3   7   39.83    4.39   0
  -1  -3  -7   42.04    4.56   0
  -1  -3  -7   55.62    5.06   0
   2   3   7  239.35    5.27   0
  -2  -3  -7  223.44    5.48   0
  -2  -3  -7  252.95    6.33   0
   3   3   7 2108.62   11.83   0
  -3  -3  -7 1994.24   12.20   0
  -3  -3  -7 2059.46   10.98   0
  -4  -3  -7    1.42    5.10   0
   4   3   7   -2.90    3.91   0
  -4  -3  -7    3.96    4.66   0
   5   3   7   45.22    4.66   0
  -5  -3  -7   50.83    3.81   0
  -5  -3  -7   49.28    5.13   0
   6   3   7  190.14    6.02   0
  -6  -3  -7  209.54    6.06   0
  -6  -3  -7  199.51    8.10   0
  -7  -3  -7   22.84    3.95   0
  -7  -3  -7   23.68    5.82   0
   7   3   7   21.89    6.23   0
  10  -4  -7    0.06    5.03   0
 -10   4   7    4.57    5.05   0
  10  -4  -7    0.26    9.51   0
  10  -4  -7    1.13    9.85   0
  -9   4   7    5.93    4.89   0
   9  -4  -7    4.95    4.78   0
   9  -4  -7    5.11    5.89   0
   9  -4  -7    7.56    6.14   0
   8  -4  -7  117.28    5.39   0
  -8   4   7  124.34    4.18   0
   8  -4  -7  111.13    5.30   0
  -8   4   7  143.39    7.19   0
  -7   4   7   24.58    4.71   0
   7  -4  -7   19.09    4.54   0
   7  -4  -7   19.45    4.45   0
  -7   4   7   29.35    6.06   0
   6  -4  -7    5.84    3.96   0
  -6   4   7    3.93    4.40   0
  -6   4   7    3.86    4.37   0
   6  -4  -7   10.34    4.23   0
   5  -4  -7   38.96    4.38   0
  -5   4   7   29.96    4.22   0
   5  -4  -7   25.84    4.29   0
  -5   4   7   38.13    4.51   0
  -4   4   7  155.61    5.19   0
   4  -4  -7  131.04    4.98   0
  -4   4   7  147.46    4.08   0
   4  -4  -7  139.14    4.94   0
  -3   4   7  812.15    7.67   0
   3  -4  -7  741.55    7.12   0
  -3   4   7  806.49    7.25   0
   3  -4  -7  760.72    7.76   0
  -2   4   7 2440.70   11.86   0
  -2   4   7 2594.18   13.13   0
   2  -4  -7 2506.04   13.07   0
   2  -4  -7 2395.57   12.21   0
  -1   4   7 4785.15   17.71   0
  -1   4   7 4440.36   15.25   0
   1  -4  -7 4444.57   15.86   0
   1  -4  -7 4326.10   16.40   0
   0   4   7 1832.92    9.91   0
   0  -4  -7 1988.66   11.18   0
   0  -4  -7 2228.87   13.05   0
   1   4   7   52.11    4.48   0
  -1  -4  -7   53.92    5.22   0
  -1  -4  -7   56.26    4.48   0
   2   4   7  570.24    6.69   0
  -2  -4  -7  548.06    7.09   0
  -2  -4  -7  639.74    7.77   0
  -3  -4  -7  453.30    7.10   0
  -3  -4  -7  448.48    6.10   0
   3   4   7  436.54    6.61   0
   4   4   7   79.42    4.80   0
  -4  -4  -7   96.06    5.88   0
  -4  -4  -7   88.10    5.02   0
  -4  -4  -7   82.36    4.27   0
   5   4   7  102.50    5.27   0
  -5  -4  -7  125.84    6.09   0
  -5  -4  -7  105.13    5.94   0
  -5  -4  -7  107.03    4.42   0
  -6  -4  -7  243.35    5.56   0
  -6  -4  -7  208.14    5.21   0
  -6  -4  -7  224.99    8.65   0
   6   4   7  221.98    6.80   0
  -7  -4  -7   30.72    5.99   0
  -7  -4  -7   17.49    7.86   0
   7   4   7   17.50    6.79   0
  10  -5  -7    2.05    5.01   0
  10  -5  -7    2.67    7.25   0
 -10   5   7   -1.69    5.32   0
  10  -5  -7   -0.75    7.36   0
  -9   5   7    2.17    3.61   0
   9  -5  -7    7.26    3.57   0
   9  -5  -7    0.46    5.84   0
   9  -5  -7    5.03    6.41   0
   8  -5  -7    3.38    5.57   0
  -8   5   7    2.43    3.27   0
   8  -5  -7    7.68    4.48   0
  -8   5   7   -1.58    5.51   0
  -7   5   7  189.20    6.05   0
   7  -5  -7  146.54    5.60   0
  -7   5   7  159.20    4.34   0
   7  -5  -7  139.28    4.27   0
   6  -5  -7    2.44    4.45   0
  -6   5   7   -1.31    4.90   0
  -6   5   7   -1.05    4.17   0
   6  -5  -7   -1.68    4.16   0
   5  -5  -7   33.69    4.38   0
  -5   5   7   40.92    4.47   0
   5  -5  -7   36.14    4.35   0
  -5   5   7   33.78    3.37   0
  -4   5   7  687.19    6.69   0
   4  -5  -7  630.63    7.46   0
   4  -5  -7  646.06    7.61   0
  -4   5   7  713.15    7.81   0
   3  -5  -7  194.16    5.47   0
  -3   5   7  200.90    5.39   0
   3  -5  -7  193.96    5.55   0
  -3   5   7  211.43    5.66   0
  -2   5   7  112.49    4.74   0
  -2   5   7  118.11    5.27   0
   2  -5  -7   96.66    3.82   0
   2  -5  -7   98.05    3.92   0
  -1   5   7  357.97    5.88   0
   1  -5  -7  368.81    6.15   0
  -1   5   7  396.26    6.06   0
   1  -5  -7  361.25    5.78   0
   0   5   7  966.06    8.17   0
   0  -5  -7  972.71    8.70   0
   0  -5  -7 1075.88    9.72   0
   1   5   7   64.62    4.50   0
  -1  -5  -7   64.82    4.93   0
  -1  -5  -7   59.83    5.02   0
   2   5   7   69.89    4.57   0
  -2  -5  -7   62.61    3.77   0
  -2  -5  -7   63.14    5.02   0
   3   5   7  346.03    6.13   0
  -3  -5  -7  353.44    6.59   0
  -3  -5  -7  396.40    6.80   0
  -4  -5  -7    5.55    5.13   0
  -4  -5  -7    7.14    4.95   0
  -4  -5  -7    0.20    5.39   0
   4   5   7    3.52    4.50   0
  -5  -5  -7   97.22    4.65   0
  -5  -5  -7  100.94    6.09   0
  -5  -5  -7  123.26    6.23   0
   5   5   7  104.90    5.53   0
  -6  -5  -7   97.97    6.50   0
  -6  -5  -7   78.16    4.66   0
  -6  -5  -7   74.54    7.56   0
   6   5   7   75.95    5.91   0
  10  -6  -7   21.83    5.45   0
  10  -6  -7   22.33    5.27   0
 -10   6   7   29.03    5.45   0
  10  -6  -7   29.59    6.86   0
   9  -6  -7   79.28    5.90   0
   9  -6  -7   80.73    5.29   0
  -9   6   7   94.28    5.45   0
   9  -6  -7   92.17    7.53   0
   8  -6  -7   12.52    4.93   0
  -8   6   7   17.97    5.33   0
  -8   6   7   15.47    4.75   0
   8  -6  -7   13.95    4.55   0
   7  -6  -7   14.98    4.54   0
  -7   6   7   14.04    3.40   0
   7  -6  -7   13.62    4.58   0
  -7   6   7   12.16    5.04   0
   6  -6  -7   17.43    4.47   0
  -6   6   7   11.53    4.34   0
   6  -6  -7   10.08    4.31   0
  -6   6   7   19.74    4.77   0
  -5   6   7  110.71    3.69   0
   5  -6  -7   97.37    4.97   0
  -5   6   7  108.32    4.01   0
   5  -6  -7   99.45    4.83   0
   4  -6  -7   31.40    3.27   0
  -4   6   7   38.90    4.50   0
   4  -6  -7   39.29    3.36   0
  -4   6   7   40.92    4.65   0
   3  -6  -7   35.35    4.58   0
   3  -6  -7   38.06    4.51   0
  -3   6   7   36.57    4.55   0
  -3   6   7   35.44    3.41   0
   2  -6  -7  161.34    5.31   0
  -2   6   7  164.36    5.57   0
   2  -6  -7  161.08    5.36   0
  -2   6   7  165.08    5.02   0
   1  -6  -7  430.99    6.59   0
  -1   6   7  504.01    7.45   0
   1  -6  -7  479.31    7.03   0
  -1   6   7  451.47    6.22   0
   0  -6  -7   50.37    3.56   0
   0  -6  -7   53.63    3.82   0
   0   6   7   60.53    3.36   0
  -1  -6  -7  243.52    6.02   0
   1   6   7  224.40    4.33   0
  -1  -6  -7  240.87    5.59   0
  -2  -6  -7   86.47    5.02   0
  -2  -6  -7   92.20    5.40   0
   2   6   7   87.75    4.76   0
  -3  -6  -7  471.84    6.21   0
  -3  -6  -7  513.02    7.50   0
   3   6   7  493.19    6.95   0
  -4  -6  -7   66.47    5.44   0
  -4  -6  -7   79.74    5.86   0
  -4  -6  -7   72.09    5.50   0
   4   6   7   70.99    5.49   0
  -5  -6  -7   13.12    3.92   0
  -5  -6  -7   11.70    6.65   0
   5   6   7   13.71    5.07   0
  -5  -6  -7   21.95    5.30   0
  -6  -6  -7   64.90    6.15   0
  -6  -6  -7   65.04    8.21   0
   6   6   7   64.88    6.37   0
  -6  -6  -7   76.54    6.37   0
   9  -7  -7   34.53    5.48   0
   9  -7  -7   32.87    5.08   0
  -9   7   7   26.60    5.14   0
   9  -7  -7   38.19    5.89   0
  -8   7   7    7.24    5.22   0
   8  -7  -7    3.94    4.59   0
  -8   7   7    6.88    4.59   0
   8  -7  -7    4.42    4.72   0
   7  -7  -7    1.79    4.40   0
   7  -7  -7    3.74    4.60   0
  -7   7   7    1.56    3.14   0
  -7   7   7    0.49    4.63   0
   6  -7  -7   59.44    3.78   0
  -6   7   7   90.92    5.35   0
  -6   7   7   82.71    4.77   0
   6  -7  -7   67.89    4.71   0
  -5   7   7  115.12    5.18   0
   5  -7  -7  122.75    5.19   0
   5  -7  -7  121.30    3.93   0
  -5   7   7  137.96    5.13   0
   4  -7  -7    4.98    4.50   0
   4  -7  -7    8.49    4.35   0
  -4   7   7    4.02    4.47   0
  -4   7   7   10.47    3.25   0
   3  -7  -7  586.10    7.22   0
   3  -7  -7  525.14    6.13   0
  -3   7   7  593.00    7.01   0
  -3   7   7  556.34    5.76   0
   2  -7  -7  158.31    5.34   0
   2  -7  -7  153.99    4.24   0
  -2   7   7  157.51    5.59   0
  -2   7   7  167.18    5.00   0
   1  -7  -7   96.27    3.82   0
  -1   7   7  107.96    5.62   0
   1  -7  -7  112.31    5.60   0
  -1   7   7  110.16    4.78   0
   0  -7  -7  381.31    6.89   0
   0  -7  -7  375.84    6.27   0
   0   7   7  335.03    4.86   0
  -1  -7  -7   26.99    4.72   0
  -1  -7  -7   35.31    4.93   0
   1   7   7   22.07    4.42   0
  -2  -7  -7   19.83    4.80   0
  -2  -7  -7   13.43    4.84   0
   2   7   7   20.15    4.73   0
  -3  -7  -7   33.25    5.45   0
   3   7   7   39.01    4.79   0
  -3  -7  -7   34.07    5.09   0
  -4  -7  -7    0.49    5.08   0
  -4  -7  -7    0.35    5.20   0
  -4  -7  -7   -4.11    5.36   0
   4   7   7    3.50    4.96   0
  -5  -7  -7   12.14    5.77   0
  -5  -7  -7    9.17    3.94   0
  -5  -7  -7   12.52    7.13   0
   5   7   7    8.30    6.55   0
   9  -8  -7    7.13    5.32   0
   9  -8  -7   13.04    4.87   0
  -9   8   7    3.61    4.87   0
   9  -8  -7    2.76    5.43   0
   8  -8  -7   73.29    5.83   0
   8  -8  -7   65.30    5.26   0
  -8   8   7   81.41    5.27   0
   7  -8  -7   56.30    5.21   0
  -7   8   7   57.67    3.68   0
   7  -8  -7   46.88    4.87   0
  -7   8   7   75.26    5.38   0
  -6   8   7  115.81    5.27   0
   6  -8  -7  102.38    5.41   0
   6  -8  -7   79.60    4.04   0
  -6   8   7  120.96    5.73   0
   5  -8  -7   24.90    4.61   0
   5  -8  -7   25.43    4.67   0
  -5   8   7   34.84    4.60   0
  -5   8   7   35.69    4.87   0
   4  -8  -7   25.32    4.82   0
  -4   8   7   27.87    4.58   0
  -4   8   7   30.14    3.26   0
   4  -8  -7   23.82    4.57   0
   3  -8  -7    7.78    3.28   0
  -3   8   7   10.18    4.82   0
   3  -8  -7    7.85    3.29   0
  -3   8   7    6.25    4.49   0
   2  -8  -7  348.37    5.28   0
   2  -8  -7  357.01    5.81   0
  -2   8   7  373.82    6.85   0
  -2   8   7  376.24    6.01   0
   1  -8  -7  158.24    5.47   0
  -1   8   7  169.84    4.63   0
   1  -8  -7  161.35    5.97   0
  -1   8   7  167.52    5.27   0
   0  -8  -7  121.69    5.51   0
   0  -8  -7  123.25    5.29   0
   0   8   7  119.85    5.12   0
  -1  -8  -7    2.62    4.93   0
  -1  -8  -7    1.55    5.10   0
   1   8   7    2.39    4.43   0
  -2  -8  -7   25.16    5.32   0
   2   8   7   25.90    3.69   0
  -2  -8  -7   31.95    5.00   0
  -3  -8  -7  199.04    6.92   0
  -3  -8  -7  215.89    6.19   0
   3   8   7  205.72    6.55   0
  -4  -8  -7   10.74    5.38   0
  -4  -8  -7    8.60    5.67   0
  -4  -8  -7    7.55    3.97   0
   4   8   7   11.89    5.31   0
   9  -9  -7    4.60    5.72   0
   9  -9  -7   13.13    3.80   0
  -9   9   7   12.90    5.29   0
   9  -9  -7   12.70    6.08   0
   8  -9  -7   -3.25    5.12   0
   8  -9  -7    3.15    4.84   0
  -8   9   7    0.27    4.86   0
  -7   9   7   49.01    4.97   0
   7  -9  -7   43.04    5.29   0
   7  -9  -7   36.12    4.99   0
  -7   9   7   56.02    4.22   0
   6  -9  -7    4.20    4.90   0
  -6   9   7   -1.41    3.20   0
  -6   9   7    6.94    4.93   0
   6  -9  -7    5.46    4.67   0
   5  -9  -7   10.54    4.69   0
   5  -9  -7   10.69    4.88   0
  -5   9   7    7.32    4.57   0
  -5   9   7    8.70    3.32   0
   4  -9  -7   16.59    4.56   0
  -4   9   7    8.71    3.30   0
   4  -9  -7    9.08    3.33   0
  -4   9   7    6.87    3.28   0
   3  -9  -7   72.18    5.09   0
   3  -9  -7   53.68    5.15   0
  -3   9   7   76.09    5.33   0
  -3   9   7   71.59    4.95   0
   2  -9  -7   18.68    4.76   0
  -2   9   7   23.02    5.65   0
   2  -9  -7   22.79    5.32   0
  -2   9   7   17.69    4.77   0
  -1   9   7  133.97    5.33   0
  -1   9   7  121.29    4.48   0
   1  -9  -7  138.52    5.49   0
   1  -9  -7  140.52    6.05   0
   0  -9  -7    8.59    3.58   0
   0   9   7    9.69    4.72   0
   0  -9  -7   14.29    5.18   0
  -1  -9  -7  191.22    5.92   0
  -1  -9  -7  208.48    6.36   0
   1   9   7  224.62    6.03   0
  -2  -9  -7  205.81    6.78   0
  -2  -9  -7  168.53    6.21   0
   2   9   7  200.06    6.17   0
  -3  -9  -7   14.26    6.16   0
  -3  -9  -7   12.12    5.44   0
   3   9   7   10.40    5.47   0
   8 -10  -7   -2.35    5.44   0
  -8  10   7    7.52    5.16   0
   8 -10  -7    1.89    5.29   0
   8 -10  -7   -5.58    5.45   0
   7 -10  -7   24.57    5.41   0
  -7  10   7   25.05    5.05   0
   7 -10  -7   15.48    4.87   0
   6 -10  -7   66.11    5.66   0
  -6  10   7   65.85    5.38   0
   6 -10  -7   65.04    5.38   0
  -6  10   7   91.97    5.58   0
   5 -10  -7   52.44    5.14   0
   5 -10  -7   53.58    5.09   0
  -5  10   7   58.04    5.16   0
  -5  10   7   66.35    5.26   0
   4 -10  -7  369.27    6.82   0
  -4  10   7  383.95    6.75   0
   4 -10  -7  323.19    6.84   0
  -4  10   7  457.39    6.82   0
   3 -10  -7   69.18    5.17   0
   3 -10  -7   66.82    5.49   0
  -3  10   7   72.49    5.65   0
  -3  10   7   82.85    5.19   0
   2 -10  -7    5.56    4.97   0
   2 -10  -7    2.50    3.85   0
  -2  10   7    5.55    4.77   0
  -2  10   7    6.66    5.49   0
   1 -10  -7    5.12    4.98   0
   1 -10  -7    2.71    5.36   0
  -1  10   7   10.89    4.75   0
   0 -10  -7   34.73    4.04   0
   0 -10  -7   29.16    4.04   0
   0  10   7   38.94    5.06   0
  -1 -10  -7   -0.05    5.25   0
   1  10   7    0.40    4.98   0
  -1 -10  -7    1.73    3.74   0
   7 -11  -7    6.20    3.86   0
  -7  11   7   -2.47    3.88   0
   7 -11  -7    8.82    5.20   0
   6 -11  -7  134.63    4.91   0
  -6  11   7  135.88    6.13   0
   6 -11  -7  122.43    5.92   0
   5 -11  -7  136.25    6.04   0
   5 -11  -7  155.93    6.02   0
  -5  11   7  205.44    6.13   0
  -5  11   7  148.09    5.02   0
   4 -11  -7   19.02    5.17   0
  -4  11   7   11.95    3.75   0
   4 -11  -7   12.82    5.25   0
  -4  11   7   10.11    5.53   0
  -3  11   7  151.48    6.73   0
   3 -11  -7  147.41    6.17   0
   3 -11  -7  116.82    4.92   0
  -3  11   7  176.28    5.95   0
   2 -11  -7   10.29    3.62   0
  -2  11   7   10.01    5.63   0
   2 -11  -7   13.61    5.42   0
  -2  11   7   15.64    4.94   0
   1 -11  -7    4.65    3.80   0
   1 -11  -7    6.45    4.06   0
  -1  11   7    7.62    3.69   0
   0 -11  -7    3.53    5.19   0
   0 -11  -7   -1.37    3.74   0
   0  11   7   -4.97    5.03   0
   4 -12  -7    9.68    5.28   0
   4 -12  -7   -2.42    5.56   0
  -4  12   7   -3.50    5.76   0
   3 -12  -7   46.84    5.85   0
   3 -12  -7   39.17    6.31   0
  -3  12   7   45.60    4.03   0
  -3  12   7   44.22    6.43   0
   2 -12   8   12.28    6.92   0
   2 -12   8   12.82    5.38   0
  -2  12  -8   11.28    6.49   0
   2 -12   8   13.95    5.29   0
  -3  12  -8    0.64    6.57   0
   3 -12   8    2.01    5.35   0
   3 -12   8    0.82    5.20   0
   3 -12   8   -0.69    5.41   0
   4 -12   8   24.35    5.55   0
  -4  12  -8   14.88    5.58   0
   4 -12   8   24.07    5.31   0
   4 -12   8   19.04    5.22   0
  -5  12  -8   28.98    5.65   0
   5 -12   8   36.25    6.91   0
   5 -12   8   52.28    5.46   0
   5 -12   8   45.51    5.58   0
   6 -12   8    8.17    5.42   0
   6 -12   8    6.86    5.20   0
  -6  12  -8    5.42    5.40   0
   6 -12   8   13.71    5.32   0
  -1 -11   8   14.71    8.12   0
  -1 -11   8   23.64    5.52   0
  -1 -11   8   20.56    5.62   0
  -1 -11   8   19.76    8.09   0
   0 -11   8   64.25    5.68   0
   0 -11   8   59.18    7.52   0
   0 -11   8   65.53    5.56   0
   1 -11   8   25.69    5.19   0
   1 -11   8   18.01    6.44   0
   1 -11   8   22.96    5.01   0
  -2  11  -8   13.50    6.86   0
   2 -11   8   15.08    5.19   0
   2 -11   8   14.27    3.41   0
   2 -11   8   10.14    4.78   0
   3 -11   8   13.96    5.00   0
   3 -11   8    9.71    5.01   0
  -3  11  -8   10.39    6.01   0
   3 -11   8   13.30    3.53   0
   4 -11   8    7.97    4.83   0
  -4  11  -8   -0.12    5.91   0
   4 -11   8    3.39    5.00   0
   4 -11   8    5.25    3.52   0
   5 -11   8   32.09    5.22   0
   5 -11   8   28.89    3.66   0
  -5  11  -8   20.66    5.09   0
   5 -11   8   30.80    5.04   0
   6 -11   8    7.73    5.12   0
  -6  11  -8   12.04    5.37   0
   6 -11   8   10.85    5.03   0
   6 -11   8    7.58    3.68   0
   7 -11   8   15.30    5.58   0
  -7  11  -8   11.42    5.38   0
   7 -11   8   14.50    4.99   0
   7 -11   8   27.20    5.40   0
  -2 -10   8    2.68    8.50   0
  -2 -10   8    1.80    5.23   0
  -2 -10   8    6.26    5.44   0
  -2 -10   8    0.66    8.27   0
  -1 -10   8   20.87    6.86   0
  -1 -10   8   27.31    5.15   0
  -1 -10   8   32.15    5.32   0
  -1 -10   8   23.54    6.78   0
   0 -10   8  460.27    6.29   0
   0 -10   8  450.92   11.11   0
   0 -10   8  455.31    6.05   0
   1 -10   8   51.70    5.07   0
   1 -10   8   56.81    6.73   0
   1 -10   8   63.18    5.07   0
  -2  10  -8  233.69    8.54   0
   2 -10   8  230.22    7.10   0
   2 -10   8  263.97    5.80   0
  -3  10  -8  153.77    6.45   0
   3 -10   8  186.54    6.40   0
   3 -10   8  206.14    5.64   0
   4 -10   8    1.74    4.57   0
   4 -10   8    4.65    3.20   0
  -4  10  -8    2.60    4.73   0
   5 -10   8   46.94    5.23   0
  -5  10  -8   45.10    4.93   0
   5 -10   8   48.11    3.73   0
   6 -10   8   21.33    4.88   0
  -6  10  -8   23.07    4.95   0
   6 -10   8   19.15    4.78   0
  -7  10  -8    0.10    4.70   0
   7 -10   8    3.84    4.77   0
   7 -10   8    1.80    4.80   0
  -8  10  -8   12.49    5.01   0
   8 -10   8   19.27    5.00   0
   8 -10   8   11.13    5.00   0
   8 -10   8   15.35    3.88   0
  -3  -9   8   75.08    9.85   0
  -3  -9   8   74.29   10.07   0
  -3  -9   8   95.29    6.21   0
  -3  -9   8   92.58    5.93   0
  -2  -9   8    4.93    7.03   0
  -2  -9   8    6.93    5.14   0
  -2  -9   8   -0.59    4.95   0
  -2  -9   8    3.73    7.01   0
  -1  -9   8   56.08    8.25   0
  -1  -9   8   75.76    5.33   0
  -1  -9   8   58.90    7.95   0
  -1  -9   8   68.14    3.90   0
   0  -9   8  525.60    7.32   0
   0  -9   8  480.54   11.85   0
   1  -9   8  781.98   11.90   0
   1  -9   8  772.74    6.96   0
  -1   9  -8  821.05   13.71   0
  -1   9  -8  806.50    7.58   0
   2  -9   8  251.32    7.84   0
  -2   9  -8  233.43    6.83   0
   2  -9   8  258.53    5.87   0
  -2   9  -8  286.24    5.61   0
   3  -9   8   15.69    4.61   0
   3  -9   8   20.33    4.51   0
  -3   9  -8    8.92    4.41   0
  -3   9  -8    6.95    4.61   0
   4  -9   8    4.42    4.27   0
  -4   9  -8    0.86    4.25   0
   4  -9   8    5.91    4.54   0
  -4   9  -8    0.36    4.45   0
   5  -9   8  161.87    5.63   0
  -5   9  -8  152.80    5.30   0
   5  -9   8  167.18    5.44   0
  -5   9  -8  182.63    5.57   0
  -6   9  -8  303.97    6.35   0
   6  -9   8  291.12    6.51   0
   6  -9   8  296.54    6.16   0
  -6   9  -8  379.32    6.33   0
  -7   9  -8    1.41    5.00   0
  -7   9  -8    2.74    4.60   0
   7  -9   8    3.72    4.67   0
   7  -9   8    9.61    4.60   0
  -8   9  -8   68.63    5.22   0
   8  -9   8   59.53    5.25   0
   8  -9   8   49.33    4.10   0
  -9   9  -8    1.90    4.94   0
   9  -9   8    0.79    4.98   0
   9  -9   8    1.80    5.27   0
   9  -9   8    0.88    5.67   0
  -4  -8   8    5.13    7.44   0
  -4  -8   8    6.45    5.29   0
  -4  -8   8    6.47    8.37   0
  -4  -8   8    7.83    5.19   0
  -3  -8   8    1.85    7.68   0
  -3  -8   8    2.77    7.89   0
  -3  -8   8    3.31    4.97   0
  -3  -8   8    3.29    4.69   0
  -2  -8   8   17.07    8.69   0
  -2  -8   8   10.84    4.81   0
  -2  -8   8   14.14    7.68   0
  -1  -8   8    9.01    7.67   0
  -1  -8   8    8.18    3.36   0
  -1  -8   8    8.41    7.21   0
   1   8  -8    8.70    4.68   0
   0  -8   8  230.00    5.84   0
   0  -8   8  223.54    9.46   0
   0   8  -8  229.27    4.66   0
   1  -8   8   77.88    6.19   0
  -1   8  -8   89.28    6.62   0
   1  -8   8   88.61    4.98   0
  -1   8  -8   86.63    4.82   0
  -2   8  -8   89.90    6.19   0
   2  -8   8  100.20    5.43   0
   2  -8   8   95.58    3.79   0
  -2   8  -8   99.23    4.99   0
   3  -8   8  103.08    5.78   0
   3  -8   8   93.29    4.95   0
  -3   8  -8   89.80    6.09   0
  -3   8  -8  104.26    5.02   0
  -4   8  -8 1362.99   10.40   0
   4  -8   8 1362.44   11.18   0
   4  -8   8 1444.31    9.49   0
  -4   8  -8 1521.65    9.17   0
  -5   8  -8   14.63    4.28   0
   5  -8   8   18.28    4.59   0
   5  -8   8   11.13    3.19   0
  -5   8  -8   20.68    4.52   0
  -6   8  -8  557.54    7.08   0
   6  -8   8  533.59    7.55   0
   6  -8   8  552.86    7.23   0
  -6   8  -8  658.17    7.24   0
   7  -8   8  196.91    5.04   0
   7  -8   8  218.72    5.74   0
  -7   8  -8  280.48    6.25   0
  -7   8  -8  214.64    4.90   0
   8  -8   8   18.80    4.77   0
  -8   8  -8   37.77    5.39   0
   8  -8   8   26.67    4.91   0
  -8   8  -8   29.18    4.52   0
   9  -8   8  135.07    5.93   0
   9  -8   8  128.96    6.35   0
  -9   8  -8  140.62    5.84   0
  -5  -7   8    3.62    6.78   0
  -5  -7   8    3.19    6.21   0
  -5  -7   8    0.35    7.58   0
  -5  -7   8    1.56    6.45   0
  -4  -7   8   24.34    5.28   0
  -4  -7   8   30.20    8.17   0
  -4  -7   8   28.58    7.42   0
  -4  -7   8   33.33    5.10   0
  -3  -7   8   45.25    4.89   0
  -3  -7   8   35.48    8.58   0
  -3  -7   8   34.47    8.83   0
  -2  -7   8  117.19   13.91   0
  -2  -7   8  115.42    5.40   0
  -2  -7   8  111.48   13.64   0
   2   7  -8  113.23    5.17   0
  -1  -7   8    7.16   10.52   0
  -1  -7   8    6.25    2.98   0
  -1  -7   8    6.47    9.90   0
   1   7  -8    4.54    4.34   0
   0  -7   8   95.52    7.90   0
   0  -7   8   97.87    4.81   0
   0   7  -8   87.92    4.57   0
   1  -7   8   78.95    6.42   0
   1  -7   8   80.20    4.59   0
  -1   7  -8   77.22    6.75   0
  -1   7  -8   84.55    4.49   0
   2  -7   8   51.85    4.91   0
   2  -7   8   56.08    4.47   0
  -2   7  -8   45.03    5.32   0
  -2   7  -8   63.90    4.38   0
  -3   7  -8    9.84    4.28   0
   3  -7   8    9.55    5.31   0
   3  -7   8   12.47    4.27   0
  -3   7  -8    8.62    2.97   0
  -4   7  -8  161.10    5.05   0
  -4   7  -8  171.81    5.12   0
   4  -7   8  151.10    5.32   0
   4  -7   8  147.59    4.23   0
   5  -7   8 1481.97   10.94   0
   5  -7   8 1447.41    9.32   0
  -5   7  -8 1700.25    9.84   0
  -5   7  -8 1545.16   10.28   0
   6  -7   8    7.02    4.41   0
  -6   7  -8   16.85    4.58   0
   6  -7   8    9.77    3.21   0
  -6   7  -8   12.70    4.52   0
   7  -7   8   20.17    4.51   0
  -7   7  -8   37.38    4.71   0
   7  -7   8   26.68    4.57   0
  -7   7  -8   26.27    4.59   0
   8  -7   8    4.53    4.83   0
   8  -7   8    4.27    3.28   0
  -8   7  -8    2.25    4.46   0
  -8   7  -8    2.44    5.24   0
   9  -7   8   35.01    4.98   0
   9  -7   8   32.58    5.32   0
  -9   7  -8   39.50    3.79   0
  -6  -6   8   45.07    8.00   0
  -6  -6   8   39.95    7.64   0
  -6  -6   8   39.41    7.28   0
  -6  -6   8   44.36    7.17   0
  -5  -6   8   53.18    5.82   0
  -5  -6   8   46.67    8.13   0
  -5  -6   8   50.00    6.95   0
  -5  -6   8   52.17    5.43   0
  -4  -6   8  785.40   10.19   0
  -4  -6   8  747.90   15.53   0
  -4  -6   8  684.39   15.53   0
  -3  -6   8  166.04   14.17   0
  -3  -6   8  167.34    5.80   0
  -3  -6   8  168.30   14.04   0
   3   6  -8  160.42    5.74   0
  -2  -6   8  118.55    4.14   0
   2   6  -8  121.18    5.11   0
  -1  -6   8  242.46    5.56   0
   1   6  -8  233.97    5.46   0
   0  -6   8   58.33    9.78   0
   0  -6   8   60.86    4.55   0
   0   6  -8   62.36    4.60   0
  -1   6  -8  232.38    8.02   0
   1  -6   8  245.05    8.15   0
   1  -6   8  266.36    5.69   0
  -1   6  -8  255.90    4.45   0
   2  -6   8   72.89    4.96   0
  -2   6  -8   67.46    4.81   0
   2  -6   8   73.85    4.55   0
  -2   6  -8   72.47    3.37   0
   3  -6   8   50.85    4.62   0
   3  -6   8   55.55    4.46   0
  -3   6  -8   55.94    3.19   0
  -3   6  -8   58.39    4.54   0
   4  -6   8  442.33    7.02   0
   4  -6   8  470.35    6.30   0
  -4   6  -8  468.37    5.34   0
  -4   6  -8  477.37    6.65   0
   5  -6   8  380.64    6.62   0
   5  -6   8  373.57    6.01   0
  -5   6  -8  411.81    6.35   0
  -5   6  -8  426.70    6.16   0
   6  -6   8   -0.24    4.22   0
   6  -6   8    6.51    4.10   0
  -6   6  -8    2.91    4.21   0
  -6   6  -8    6.65    4.31   0
   7  -6   8  222.31    5.95   0
   7  -6   8  226.09    5.79   0
  -7   6  -8  249.09    5.60   0
  -7   6  -8  256.31    5.83   0
   8  -6   8  262.07    6.26   0
  -8   6  -8  349.67    6.97   0
   8  -6   8  282.32    6.36   0
  -8   6  -8  327.79    6.10   0
   9  -6   8   44.06    5.16   0
   9  -6   8   47.30    5.35   0
  -9   6  -8   51.66    3.86   0
  -9   6  -8   77.02    6.21   0
  -6  -5   8   41.01    8.49   0
  -6  -5   8   49.14    6.92   0
  -6  -5   8   39.74    7.66   0
  -6  -5   8   48.61    7.81   0
  -5  -5   8  127.09    8.38   0
  -5  -5   8  126.07    7.39   0
  -5  -5   8  132.67    8.63   0
  -5  -5   8  127.45    6.11   0
  -4  -5   8  194.66    6.07   0
  -4  -5   8  201.88   10.01   0
  -4  -5   8  205.29    9.52   0
   4   5  -8  193.62    6.04   0
  -3  -5   8  284.44    6.00   0
   3   5  -8  262.93    5.82   0
  -2  -5   8  330.16    5.23   0
   2   5  -8  345.29    6.05   0
  -1  -5   8  230.61    5.32   0
   1   5  -8  232.65    5.13   0
   0  -5   8  347.25    5.93   0
   0   5  -8  325.04    4.83   0
   1  -5   8    3.16    6.19   0
  -1   5  -8    0.74    5.05   0
   1  -5   8   -0.92    4.31   0
  -1   5  -8    6.38    4.14   0
  -2   5  -8  231.45    6.67   0
   2  -5   8  228.94    6.46   0
   2  -5   8  241.48    5.37   0
  -2   5  -8  246.74    4.26   0
   3  -5   8  113.98    5.28   0
   3  -5   8  115.11    4.94   0
  -3   5  -8  127.26    4.86   0
  -3   5  -8  134.71    5.14   0
   4  -5   8  471.31    6.86   0
   4  -5   8  482.49    6.62   0
  -4   5  -8  519.09    6.78   0
  -4   5  -8  517.22    6.52   0
   5  -5   8  266.58    5.58   0
   5  -5   8  281.23    5.38   0
  -5   5  -8  311.39    5.81   0
  -5   5  -8  288.21    4.54   0
   6  -5   8  299.21    5.93   0
   6  -5   8  294.78    5.96   0
  -6   5  -8  330.48    5.80   0
  -6   5  -8  341.25    6.02   0
   7  -5   8  213.66    4.70   0
   7  -5   8  225.88    5.92   0
  -7   5  -8  265.46    5.63   0
  -7   5  -8  280.19    6.22   0
   8  -5   8   31.31    4.78   0
   8  -5   8   31.79    4.88   0
  -8   5  -8   40.85    3.63   0
  -8   5  -8   40.40    5.20   0
   9  -5   8  132.92    4.63   0
   9  -5   8  128.11    6.26   0
  -9   5  -8  177.40    5.84   0
  -9   5  -8  218.01    7.32   0
  -7  -4   8    1.99    5.21   0
  -6  -4   8  106.25    8.29   0
  -6  -4   8  116.04    7.27   0
  -6  -4   8  120.86    8.21   0
  -5  -4   8  352.31    8.88   0
  -5  -4   8  355.92   10.74   0
  -5  -4   8  388.04   10.06   0
   5   4  -8  348.03    8.60   0
  -4  -4   8    6.22    6.27   0
  -4  -4   8    8.56    4.73   0
  -4  -4   8    7.71    7.08   0
   4   4  -8    6.39    5.50   0
  -3  -4   8   29.07    4.38   0
   3   4  -8   27.12    4.34   0
  -2  -4   8  429.96    6.59   0
   2   4  -8  438.00    6.38   0
  -1  -4   8  138.56    4.75   0
   1   4  -8  133.19    3.78   0
   0  -4   8 1070.10    7.84   0
   0   4  -8 1124.03    8.46   0
   1  -4   8 3003.79   12.79   0
  -1   4  -8 3149.53   13.03   0
  -1   4  -8 3133.86   22.22   0
   2  -4   8  867.72   10.26   0
   2  -4   8  891.59    7.77   0
  -2   4  -8  942.14    9.71   0
  -2   4  -8  949.44    7.86   0
   3  -4   8  308.11    5.75   0
  -3   4  -8  328.59    6.28   0
   3  -4   8  304.88    6.45   0
  -3   4  -8  327.64    5.73   0
   4  -4   8   33.23    3.32   0
  -4   4  -8   44.84    4.09   0
   4  -4   8   36.55    4.25   0
  -4   4  -8   38.48    4.48   0
   5  -4   8  404.43    5.56   0
   5  -4   8  439.88    6.45   0
  -5   4  -8  468.95    5.39   0
  -5   4  -8  467.58    5.58   0
   6  -4   8    9.34    4.42   0
   6  -4   8    9.56    4.26   0
  -6   4  -8   13.80    4.06   0
  -6   4  -8   10.24    4.41   0
   7  -4   8    3.38    4.35   0
   7  -4   8    2.17    3.87   0
  -7   4  -8    3.72    4.33   0
  -7   4  -8    5.00    4.82   0
   8  -4   8   89.10    4.99   0
   8  -4   8   91.73    5.24   0
  -8   4  -8  112.67    3.80   0
  -8   4  -8  115.16    6.01   0
   9  -4   8   20.47    3.68   0
  -9   4  -8   42.54    6.02   0
   9  -4   8   27.33    5.27   0
  -9   4  -8   43.43    5.00   0
  -8  -3   8   45.28    6.16   0
  -7  -3   8    1.20    4.92   0
  -6  -3   8    6.19    6.79   0
  -6  -3   8    7.23    4.80   0
   6   3  -8    3.60    5.78   0
  -5  -3   8    2.94    5.40   0
  -5  -3   8   -1.01    5.84   0
   5   3  -8    1.38    4.22   0
  -4  -3   8  253.51    9.15   0
  -4  -3   8  222.77    6.26   0
   4   3  -8  235.33    6.75   0
  -3  -3   8  824.91    8.88   0
   3   3  -8  847.99    8.77   0
  -2  -3   8 1707.87   11.21   0
   2   3  -8 1714.32   10.92   0
  -1  -3   8   26.59    4.36   0
   1   3  -8   31.24    3.02   0
   0   3  -8  254.95   14.04   0
   0  -3   8  221.97    5.42   0
   0   3  -8  220.28    4.57   0
   0   3  -8  230.54   12.50   0
   1  -3   8   20.40    3.02   0
  -1   3  -8   21.18    5.33   0
  -1   3  -8   19.33    3.86   0
  -2   3  -8  686.29    8.37   0
   2  -3   8  643.94    6.87   0
  -2   3  -8  631.56    6.14   0
   3  -3   8  543.62    6.77   0
  -3   3  -8  619.62    6.70   0
   3  -3   8  582.09    6.08   0
  -3   3  -8  658.14    6.96   0
   4  -3   8  527.47    6.93   0
   4  -3   8  517.87    6.45   0
  -4   3  -8  580.38    6.67   0
  -4   3  -8  562.73    5.90   0
   5  -3   8   32.45    4.20   0
  -5   3  -8   37.60    4.44   0
   5  -3   8   36.72    3.32   0
  -5   3  -8   37.12    4.26   0
   6  -3   8   10.09    4.38   0
   6  -3   8   14.72    4.20   0
  -6   3  -8   12.56    2.89   0
  -6   3  -8   14.54    4.26   0
   7  -3   8   12.83    4.53   0
  -7   3  -8   17.98    3.21   0
  -7   3  -8   17.89    5.69   0
   8  -3   8  162.24    6.00   0
  -8   3  -8  212.52    5.58   0
  -8   3  -8  238.20    7.77   0
   9  -3   8  108.92    6.93   0
  -9   3  -8  149.68    5.67   0
  -9   3  -8  173.78    7.06   0
  -8  -2   8   80.08    6.29   0
  -7  -2   8  118.42    5.83   0
  -7  -2   8  110.56   13.86   0
  -7  -2   8  114.83   13.40   0
  -6  -2   8   94.58    7.39   0
   6   2  -8   79.31    6.47   0
  -6  -2   8   97.75    6.46   0
  -5  -2   8  236.25    6.96   0
  -5  -2   8  216.44    7.74   0
   5   2  -8  211.54    6.20   0
  -4  -2   8   89.03    5.11   0
  -4  -2   8  105.49    7.37   0
   4   2  -8   93.20    4.61   0
  -3  -2   8  217.34   10.21   0
  -3  -2   8  188.83    5.75   0
   3   2  -8  186.48    5.64   0
  -2  -2   8  137.86    5.15   0
   2   2  -8  138.92    4.03   0
  -1  -2   8    6.10    4.67   0
   1   2  -8    3.07    4.49   0
   0   2  -8  728.18   12.49   0
   0   2  -8  806.41   14.51   0
   0  -2   8  723.27    7.58   0
   0   2  -8  721.06    6.75   0
  -1   2  -8 2090.26   15.17   0
   1  -2   8 1930.96   10.91   0
  -1   2  -8 2082.65   11.42   0
  -2   2  -8  543.43    7.33   0
   2  -2   8  496.25    6.47   0
  -2   2  -8  498.31    5.67   0
  -3   2  -8   90.35    4.86   0
   3  -2   8   70.98    4.46   0
  -3   2  -8   83.11    4.52   0
  -4   2  -8  447.36    6.18   0
   4  -2   8  372.58    5.91   0
  -4   2  -8  419.48    6.11   0
   5  -2   8  386.25    6.25   0
  -5   2  -8  470.46    6.17   0
  -5   2  -8  476.22    6.57   0
   6  -2   8   91.83    4.65   0
  -6   2  -8  120.49    4.95   0
  -6   2  -8  115.78    4.89   0
   7  -2   8   -1.44    4.14   0
  -7   2  -8   -0.05    4.57   0
  -7   2  -8   -0.07    4.74   0
   8  -2   8   17.08    4.69   0
  -8   2  -8   23.06    3.41   0
  -8   2  -8   26.62    6.72   0
   9  -2   8   58.28    6.65   0
  -9   2  -8   72.03    4.16   0
  -9   2  -8   78.70    7.76   0
  -8  -1   8   32.70    5.25   0
  -7  -1   8   28.22    8.54   0
   7   1  -8   22.17    5.90   0
  -7  -1   8   33.06    6.22   0
   7   1  -8   24.68    7.65   0
   6   1  -8   47.41    5.54   0
  -6  -1   8   55.45    4.98   0
  -6  -1   8   52.87    6.63   0
   6   1  -8   49.15    5.75   0
   5   1  -8    0.49    5.07   0
  -5  -1   8    2.80    4.59   0
  -5  -1   8    6.23    5.35   0
   5   1  -8   -0.97    5.17   0
   4   1  -8  849.76   10.83   0
  -4  -1   8  826.08    9.36   0
  -4  -1   8  970.03   11.91   0
   4   1  -8  839.74    9.11   0
  -3  -1   8  717.92   12.26   0
  -3  -1   8  600.59    7.79   0
   3   1  -8  647.28   11.02   0
   3   1  -8  600.07    7.59   0
  -2  -1   8   63.86    4.89   0
   2   1  -8   70.90    3.62   0
   2   1  -8   77.66    7.14   0
  -2  -1   8   77.25    7.98   0
  -1  -1   8   74.89    5.18   0
   1   1  -8   69.83    3.81   0
   1   1  -8   79.82    6.45   0
   0   1  -8 2160.64   17.78   0
   0  -1   8 1660.31    9.94   0
   0   1  -8 1804.33   10.62   0
   1  -1   8 1390.78    9.64   0
  -1   1  -8 1378.39    9.09   0
  -1   1  -8 1465.18   12.23   0
  -2   1  -8 4403.91   17.73   0
   2  -1   8 4052.18   15.36   0
  -2   1  -8 4282.70   15.83   0
   3  -1   8  106.34    4.79   0
  -3   1  -8  118.45    4.87   0
  -3   1  -8  121.76    4.94   0
  -4   1  -8  242.09    5.50   0
   4  -1   8  220.03    5.22   0
  -4   1  -8  238.82    5.26   0
   5  -1   8   76.52    4.61   0
  -5   1  -8   84.17    4.59   0
  -5   1  -8   85.88    4.84   0
   6  -1   8   21.23    4.29   0
  -6   1  -8   21.67    4.52   0
  -6   1  -8   25.11    4.34   0
   7  -1   8   45.79    5.77   0
  -7   1  -8   70.21    3.70   0
  -7   1  -8   73.88    5.22   0
   8  -1   8    6.25    4.73   0
  -8   1  -8   11.43    4.78   0
  -8   1  -8    4.87    6.52   0
   9  -1   8   19.14    6.47   0
  -9   1  -8   27.29    4.05   0
  -9   1  -8   24.35    7.20   0
   9   0  -8    7.00    5.19   0
  -9   0   8    9.00    5.53   0
   8   0  -8   79.97    5.54   0
  -8   0   8  107.18    6.13   0
  -7   0   8  182.79    9.51   0
  -7   0   8  165.96    5.90   0
   7   0  -8  144.55    5.53   0
   7   0  -8  140.98    8.23   0
  -6   0   8   74.34    6.79   0
  -6   0   8   69.13    4.77   0
   6   0  -8   64.15    5.20   0
   6   0  -8   57.91    4.86   0
  -5   0   8  133.55    5.72   0
   5   0  -8  120.33    5.11   0
  -5   0   8  134.85    6.36   0
   5   0  -8  112.79    5.78   0
  -4   0   8   42.72    4.78   0
   4   0  -8   37.74    4.42   0
   4   0  -8   43.84    5.35   0
  -4   0   8   49.83    5.43   0
  -3   0   8  650.71    9.46   0
   3   0  -8  518.83    6.43   0
   3   0  -8  591.76    8.68   0
  -3   0   8  565.10    7.52   0
   2   0  -8 1331.57   13.81   0
  -2   0   8 1509.52   15.49   0
  -2   0   8 1249.05    9.89   0
   2   0  -8 1217.66    9.77   0
  -1   0   8  503.59    6.90   0
   1   0  -8  493.68    6.08   0
   1   0  -8  556.79    9.85   0
   0   0  -8   12.69    5.14   0
   0   0   8    7.03    3.15   0
   0   0  -8    9.66    3.33   0
  -1   0  -8    6.15    5.94   0
   1   0   8    1.72    3.94   0
  -1   0  -8    1.92    3.87   0
  -2   0  -8  271.33    6.21   0
   2   0   8  256.50    5.79   0
  -2   0  -8  264.93    5.77   0
  -3   0  -8  121.63    5.10   0
   3   0   8  107.60    4.81   0
  -3   0  -8  117.36    4.79   0
  -4   0  -8  861.54    7.86   0
   4   0   8  726.96    7.82   0
  -4   0  -8  796.79    8.00   0
   5   0   8  199.02    5.45   0
  -5   0  -8  243.33    5.43   0
  -5   0  -8  235.45    5.71   0
   6   0   8  827.24    8.91   0
  -6   0  -8  957.83    7.20   0
  -6   0  -8  994.78    9.67   0
   7   0   8    4.54    4.42   0
  -7   0  -8   -2.94    4.80   0
  -7   0  -8    6.31    5.76   0
   8   0   8   26.19    6.13   0
  -8   0  -8   30.42    5.27   0
  -8   0  -8   31.78    6.12   0
   9  -1  -8   48.42    5.81   0
  -9   1   8   62.08    6.18   0
  -8   1   8   53.42    9.47   0
   8  -1  -8   42.26    4.88   0
  -8   1   8   55.47    5.20   0
   8  -1  -8   43.05    8.15   0
  -7   1   8  582.39    7.92   0
   7  -1  -8  514.66    7.56   0
  -7   1   8  607.63   11.44   0
   7  -1  -8  484.63   10.35   0
  -6   1   8  311.51    8.52   0
  -6   1   8  269.85    5.98   0
   6  -1  -8  253.15    5.67   0
   6  -1  -8  234.44    6.46   0
  -5   1   8   76.20    4.99   0
   5  -1  -8   63.98    5.49   0
  -5   1   8   74.32    4.92   0
   5  -1  -8   70.73    4.69   0
  -4   1   8   45.71    4.85   0
   4  -1  -8   37.31    4.47   0
   4  -1  -8   43.19    4.54   0
  -4   1   8   49.11    4.67   0
  -3   1   8  567.39    7.44   0
   3  -1  -8  523.99    7.24   0
  -3   1   8  642.22    8.68   0
   3  -1  -8  574.86    8.03   0
  -2   1   8  163.93    6.07   0
  -2   1   8  133.66    5.24   0
   2  -1  -8  132.92    5.35   0
   2  -1  -8  142.47    5.41   0
   1  -1  -8  222.66    6.67   0
  -1   1   8  186.22    5.24   0
   1  -1  -8  188.44    4.40   0
  -1   1   8  244.06    7.77   0
   0   1   8  680.76    6.80   0
   0  -1  -8  724.82    7.71   0
   0  -1  -8  921.49   10.44   0
   1   1   8   63.25    3.29   0
  -1  -1  -8   64.85    4.44   0
  -1  -1  -8   78.75    4.90   0
   2   1   8  968.81    8.21   0
  -2  -1  -8 1039.53    8.48   0
  -3  -1  -8   15.62    4.63   0
   3   1   8   11.42    3.99   0
  -3  -1  -8    7.96    4.19   0
  -4  -1  -8  779.54    6.89   0
   4   1   8  706.55    7.77   0
  -4  -1  -8  750.78    8.05   0
   5   1   8  469.15    6.73   0
  -5  -1  -8  544.62    6.85   0
  -5  -1  -8  504.07    7.40   0
   6   1   8  366.30    6.77   0
  -6  -1  -8  416.92    6.39   0
  -6  -1  -8  360.80    7.07   0
   7   1   8   13.65    5.66   0
  -7  -1  -8   22.19    3.57   0
  -7  -1  -8   16.64    5.45   0
   8   1   8   48.37    6.81   0
  -8  -1  -8   65.81    5.64   0
  -8  -1  -8   51.55    7.72   0
   9  -2  -8    1.28    3.46   0
  -9   2   8    6.95    5.00   0
   8  -2  -8   32.28    4.95   0
  -8   2   8   34.88    4.80   0
   8  -2  -8   28.01    6.86   0
  -8   2   8   37.50    6.80   0
  -7   2   8   50.49    4.77   0
   7  -2  -8   40.21    4.53   0
   7  -2  -8   45.34    5.64   0
  -7   2   8   59.12    6.63   0
  -6   2   8  107.20    6.09   0
   6  -2  -8   83.92    5.43   0
  -6   2   8   95.27    5.02   0
   6  -2  -8   90.59    4.78   0
  -5   2   8  139.32    5.50   0
   5  -2  -8  119.86    5.91   0
  -5   2   8  143.94    5.17   0
   5  -2  -8  121.00    4.91   0
  -4   2   8  539.77    7.39   0
   4  -2  -8  450.66    6.07   0
   4  -2  -8  505.96    7.34   0
  -4   2   8  561.40    7.70   0
  -3   2   8 1856.76   11.28   0
   3  -2  -8 1826.17   12.12   0
   3  -2  -8 1722.47   10.93   0
  -3   2   8 2029.26   12.94   0
  -2   2   8 2915.76   16.21   0
  -2   2   8 2646.53   13.07   0
   2  -2  -8 2482.20   12.95   0
   2  -2  -8 2724.48   15.04   0
  -1   2   8   44.52    4.42   0
   1  -2  -8   49.82    4.38   0
   1  -2  -8   61.03    5.16   0
  -1   2   8   69.40    6.11   0
   0   2   8  298.31    5.57   0
   0  -2  -8  300.06    5.54   0
   0  -2  -8  364.18    7.77   0
   1   2   8   41.39    4.32   0
  -1  -2  -8   39.61    3.29   0
  -1  -2  -8   54.61    4.12   0
   2   2   8   48.20    4.18   0
  -2  -2  -8   49.77    4.45   0
  -2  -2  -8   52.21    5.66   0
  -3  -2  -8  119.26    5.55   0
   3   2   8  107.68    4.70   0
  -3  -2  -8   89.02    4.87   0
  -4  -2  -8  140.77    5.48   0
   4   2   8  128.03    4.90   0
  -4  -2  -8  134.89    5.05   0
   5   2   8   74.48    4.77   0
  -5  -2  -8   93.79    5.39   0
  -5  -2  -8   73.00    5.10   0
  -6  -2  -8   44.24    5.22   0
   6   2   8   26.36    5.78   0
  -6  -2  -8   32.00    5.16   0
   7   2   8   49.16    6.32   0
  -7  -2  -8   74.31    5.75   0
  -7  -2  -8   54.26    6.12   0
  -8  -2  -8   12.91    5.88   0
  -8  -2  -8   11.03    7.31   0
   8   2   8    7.88    6.61   0
   9  -3  -8    6.86    4.91   0
  -9   3   8    4.70    5.07   0
   9  -3  -8    6.08    6.90   0
   9  -3  -8    5.92    7.63   0
   8  -3  -8    4.87    4.37   0
  -8   3   8    5.50    4.72   0
   8  -3  -8    5.21    5.44   0
  -8   3   8    6.55    6.45   0
   7  -3  -8  102.41    6.06   0
  -7   3   8  132.46    5.26   0
   7  -3  -8  115.08    5.30   0
  -7   3   8  141.21    6.89   0
  -6   3   8    4.10    4.58   0
   6  -3  -8    0.10    3.86   0
  -6   3   8   -2.28    4.49   0
   6  -3  -8    1.13    4.27   0
  -5   3   8  985.63    9.38   0
   5  -3  -8  835.12    8.61   0
  -5   3   8  959.93    8.67   0
   5  -3  -8  864.56    8.43   0
  -4   3   8   85.95    4.70   0
  -4   3   8   81.16    4.58   0
   4  -3  -8   68.23    4.49   0
   4  -3  -8   72.32    4.53   0
  -3   3   8  345.48    5.24   0
   3  -3  -8  354.96    6.35   0
   3  -3  -8  351.98    6.05   0
  -3   3   8  397.60    6.69   0
  -2   3   8  205.81    4.27   0
  -2   3   8  243.12    6.30   0
   2  -3  -8  190.28    4.31   0
   2  -3  -8  224.32    5.91   0
   1  -3  -8  256.50    6.16   0
  -1   3   8  239.81    5.15   0
   1  -3  -8  230.73    5.24   0
  -1   3   8  285.51    7.00   0
   0   3   8   16.62    4.22   0
   0  -3  -8   15.71    3.17   0
   0  -3  -8   21.55    3.70   0
   1   3   8 1561.44    9.19   0
  -1  -3  -8 1632.18   10.10   0
  -1  -3  -8 1826.60   11.32   0
   2   3   8  559.02    6.70   0
  -2  -3  -8  655.94    8.28   0
  -2  -3  -8  554.25    6.99   0
   3   3   8   81.01    3.56   0
  -3  -3  -8   85.30    4.85   0
  -3  -3  -8   95.13    5.61   0
  -4  -3  -8  170.78    5.77   0
   4   3   8  139.36    4.79   0
  -4  -3  -8  152.88    5.39   0
   5   3   8  144.91    5.21   0
  -5  -3  -8  172.33    6.00   0
  -5  -3  -8  142.94    5.70   0
   6   3   8  306.91    7.70   0
  -6  -3  -8  378.80    6.94   0
  -6  -3  -8  359.74    8.26   0
  -7  -3  -8    3.85    5.27   0
  -7  -3  -8   -0.05    5.65   0
   7   3   8    6.31    5.95   0
   9  -4  -8   23.56    4.91   0
   9  -4  -8   20.55    6.33   0
  -9   4   8   21.55    4.94   0
   9  -4  -8   20.60    7.09   0
   8  -4  -8    4.77    5.72   0
   8  -4  -8    4.07    3.30   0
  -8   4   8    6.99    4.84   0
  -8   4   8    3.40    6.66   0
   7  -4  -8    3.96    4.44   0
  -7   4   8    9.86    4.43   0
   7  -4  -8    0.10    4.62   0
  -7   4   8    7.99    5.02   0
   6  -4  -8    4.05    4.06   0
  -6   4   8    2.07    4.04   0
   6  -4  -8    6.07    4.23   0
  -6   4   8    4.35    4.80   0
  -5   4   8  905.63    7.97   0
   5  -4  -8  863.48    8.54   0
  -5   4   8  992.06    8.69   0
   5  -4  -8  860.10    8.36   0
   4  -4  -8  634.92    7.21   0
  -4   4   8  731.68    7.50   0
   4  -4  -8  611.47    7.29   0
  -4   4   8  701.01    7.46   0
  -3   4   8  115.70    4.82   0
   3  -4  -8  110.28    5.09   0
   3  -4  -8  116.15    4.81   0
  -3   4   8  125.62    4.99   0
  -2   4   8  331.90    5.88   0
   2  -4  -8  292.65    5.07   0
  -2   4   8  334.43    5.49   0
   2  -4  -8  313.50    5.31   0
   1  -4  -8   30.44    3.56   0
  -1   4   8   26.16    3.08   0
   1  -4  -8   25.23    3.19   0
  -1   4   8   36.37    5.53   0
   0   4   8 1713.18   10.08   0
   0  -4  -8 1599.28    9.79   0
   0  -4  -8 1954.16   12.60   0
  -1  -4  -8 1468.37   10.40   0
   1   4   8 1254.97    8.96   0
  -1  -4  -8 1281.99    9.44   0
   2   4   8  631.60    6.21   0
  -2  -4  -8  661.11    7.37   0
  -2  -4  -8  701.01    7.74   0
   3   4   8  398.87    6.43   0
  -3  -4  -8  452.01    7.19   0
  -3  -4  -8  379.44    6.92   0
  -4  -4  -8   40.54    5.53   0
  -4  -4  -8   34.60    5.42   0
  -4  -4  -8   33.69    5.05   0
   4   4   8   31.00    4.62   0
   5   4   8   25.38    4.87   0
  -5  -4  -8   36.31    4.04   0
  -5  -4  -8   30.16    5.73   0
  -5  -4  -8   42.97    5.59   0
  -6  -4  -8   -4.09    5.81   0
  -6  -4  -8    5.83    5.63   0
  -6  -4  -8    2.07    5.77   0
   6   4   8    0.35    4.90   0
  -7  -4  -8  108.01    5.12   0
  -7  -4  -8  122.47    6.70   0
  -7  -4  -8  113.41    8.92   0
   7   4   8  103.51    7.59   0
   9  -5  -8   11.15    5.00   0
   9  -5  -8    6.54    3.53   0
  -9   5   8   13.78    5.01   0
   8  -5  -8   11.65    5.81   0
  -8   5   8   15.29    5.26   0
   8  -5  -8   16.17    4.65   0
  -8   5   8   14.04    4.72   0
   7  -5  -8   62.76    4.84   0
   7  -5  -8   64.45    4.92   0
  -7   5   8   61.61    3.85   0
  -7   5   8   84.53    6.40   0
   6  -5  -8  221.28    5.57   0
   6  -5  -8  213.84    5.45   0
  -6   5   8  268.72    5.71   0
  -6   5   8  272.79    6.28   0
   5  -5  -8  368.74    5.59   0
   5  -5  -8  394.40    6.34   0
  -5   5   8  425.20    5.57   0
  -5   5   8  454.04    6.63   0
  -4   5   8  144.87    5.09   0
   4  -5  -8  137.16    5.12   0
   4  -5  -8  139.03    5.21   0
  -4   5   8  159.07    4.13   0
  -3   5   8    4.55    3.17   0
   3  -5  -8    9.07    4.43   0
   3  -5  -8   -2.19    4.54   0
  -3   5   8    5.66    3.19   0
  -2   5   8  674.96    6.29   0
   2  -5  -8  676.40    7.45   0
  -2   5   8  761.56    8.33   0
   2  -5  -8  718.95    7.98   0
  -1   5   8  265.08    4.55   0
   1  -5  -8  256.78    4.89   0
  -1   5   8  316.74    6.96   0
   1  -5  -8  281.58    5.34   0
   0   5   8  195.02    4.29   0
   0  -5  -8  197.16    4.53   0
   0  -5  -8  227.48    6.20   0
   1   5   8  238.64    5.39   0
  -1  -5  -8  247.82    4.86   0
  -1  -5  -8  259.52    5.12   0
   2   5   8  278.53    5.60   0
  -2  -5  -8  302.18    6.24   0
  -2  -5  -8  282.12    6.19   0
   3   5   8   41.63    4.50   0
  -3  -5  -8   43.27    4.73   0
  -3  -5  -8   44.53    5.18   0
  -4  -5  -8   11.61    5.10   0
  -4  -5  -8    8.33    3.64   0
  -4  -5  -8   14.13    4.95   0
   4   5   8    6.13    4.60   0
  -5  -5  -8   83.80    5.91   0
  -5  -5  -8   90.48    4.58   0
  -5  -5  -8   91.17    6.04   0
   5   5   8   85.43    6.39   0
  -6  -5  -8   41.37    6.11   0
  -6  -5  -8   41.58    6.29   0
  -6  -5  -8   41.46    4.49   0
   6   5   8   44.55    5.67   0
   9  -6  -8   77.24    5.88   0
   9  -6  -8   83.06    5.25   0
  -9   6   8   77.63    4.25   0
   8  -6  -8  104.49    5.72   0
   8  -6  -8   85.44    5.25   0
  -8   6   8  120.70    5.47   0
  -8   6   8  127.90    6.32   0
   7  -6  -8   97.05    5.11   0
   7  -6  -8   98.95    5.07   0
  -7   6   8  110.34    5.04   0
  -7   6   8  119.50    5.62   0
   6  -6  -8  175.01    5.48   0
   6  -6  -8  140.82    4.35   0
  -6   6   8  183.22    5.63   0
  -6   6   8  206.26    5.95   0
  -5   6   8  172.11    5.38   0
   5  -6  -8  161.98    5.35   0
  -5   6   8  165.02    4.33   0
   5  -6  -8  135.30    4.16   0
   4  -6  -8   62.64    3.54   0
   4  -6  -8   68.65    4.72   0
  -4   6   8   75.49    4.82   0
  -4   6   8   73.84    4.67   0
   3  -6  -8  350.99    5.18   0
   3  -6  -8  362.85    6.21   0
  -3   6   8  407.89    6.40   0
  -3   6   8  419.26    6.14   0
  -2   6   8   52.50    3.26   0
   2  -6  -8   58.39    4.60   0
  -2   6   8   54.75    5.06   0
   2  -6  -8   45.47    4.76   0
  -1   6   8  218.69    5.15   0
  -1   6   8  226.50    6.11   0
   1  -6  -8  217.80    4.52   0
   1  -6  -8  250.46    6.05   0
   0   6   8   41.73    4.29   0
   0  -6  -8   46.50    4.59   0
   0  -6  -8   40.57    5.31   0
   1   6   8  336.14    5.64   0
  -1  -6  -8  330.28    6.14   0
  -1  -6  -8  353.30    6.88   0
  -2  -6  -8   31.73    5.01   0
  -2  -6  -8   40.66    4.95   0
   2   6   8   36.98    4.70   0
  -3  -6  -8   13.37    3.65   0
  -3  -6  -8   13.73    3.38   0
   3   6   8   15.86    4.51   0
  -4  -6  -8   94.10    5.51   0
  -4  -6  -8   80.99    5.79   0
  -4  -6  -8   82.99    5.58   0
   4   6   8   73.52    5.40   0
  -5  -6  -8   29.58    4.16   0
  -5  -6  -8   39.46    6.04   0
  -5  -6  -8   38.00    5.70   0
   5   6   8   34.83    5.63   0
   9  -7  -8   50.26    5.96   0
   9  -7  -8   52.08    5.41   0
  -9   7   8   55.55    5.39   0
   8  -7  -8  121.32    5.92   0
   8  -7  -8  110.48    5.45   0
  -8   7   8  117.39    4.40   0
  -8   7   8  159.06    6.40   0
  -7   7   8   16.17    5.30   0
   7  -7  -8   10.08    4.88   0
   7  -7  -8    8.02    3.25   0
  -7   7   8    7.80    4.48   0
  -6   7   8   90.71    4.89   0
   6  -7  -8   81.16    5.30   0
   6  -7  -8   75.95    3.69   0
  -6   7   8  103.90    5.53   0
   5  -7  -8   13.36    3.20   0
  -5   7   8    9.35    4.66   0
   5  -7  -8    9.27    4.72   0
  -5   7   8   14.73    3.39   0
   4  -7  -8   37.62    4.76   0
   4  -7  -8   36.78    4.71   0
  -4   7   8   45.10    4.77   0
  -4   7   8   47.27    4.62   0
  -3   7   8    3.44    4.80   0
   3  -7  -8   -2.02    4.63   0
  -3   7   8    7.24    4.62   0
   3  -7  -8    9.43    4.57   0
   2  -7  -8   61.94    4.99   0
   2  -7  -8   51.28    5.21   0
  -2   7   8   58.62    5.54   0
  -2   7   8   67.71    4.76   0
   1  -7  -8  212.87    4.76   0
  -1   7   8  254.86    6.62   0
   1  -7  -8  249.58    6.66   0
  -1   7   8  228.27    4.51   0
   0  -7  -8 1193.53    9.07   0
   0  -7  -8 1220.49    9.34   0
   0   7   8 1156.50    8.73   0
  -1  -7  -8  192.02    5.76   0
   1   7   8  201.87    5.56   0
  -1  -7  -8  214.82    5.78   0
  -2  -7  -8  167.60    5.71   0
  -2  -7  -8  170.91    5.77   0
   2   7   8  161.95    5.56   0
  -3  -7  -8  105.28    5.88   0
  -3  -7  -8  103.68    4.36   0
   3   7   8  114.20    5.48   0
  -4  -7  -8   23.03    5.21   0
  -4  -7  -8   25.31    5.42   0
  -4  -7  -8   27.96    5.42   0
   4   7   8   23.28    5.28   0
   9  -8  -8    4.77    5.45   0
   9  -8  -8    6.41    4.99   0
  -9   8   8    0.63    5.23   0
   9  -8  -8    7.37    6.28   0
   8  -8  -8   14.62    5.16   0
  -8   8   8    7.10    4.80   0
   8  -8  -8    3.40    4.78   0
  -8   8   8   10.45    5.54   0
  -7   8   8    6.46    3.17   0
   7  -8  -8    1.46    4.77   0
   7  -8  -8    8.94    4.46   0
  -7   8   8    7.63    5.13   0
   6  -8  -8   77.88    3.86   0
  -6   8   8  100.70    5.24   0
   6  -8  -8   92.44    5.37   0
  -6   8   8  105.42    4.11   0
   5  -8  -8  128.07    5.47   0
   5  -8  -8  149.77    5.43   0
  -5   8   8  157.60    5.52   0
  -5   8   8  171.79    5.41   0
   4  -8  -8   25.28    3.44   0
   4  -8  -8   19.18    3.38   0
  -4   8   8   21.49    4.70   0
  -4   8   8   22.48    4.60   0
   3  -8  -8   90.69    5.07   0
  -3   8   8   84.40    4.05   0
   3  -8  -8   97.54    5.11   0
  -3   8   8   82.65    3.70   0
   2  -8  -8   36.27    4.68   0
  -2   8   8   38.67    5.33   0
   2  -8  -8   37.06    5.03   0
  -2   8   8   41.85    4.49   0
   1  -8  -8    8.93    4.65   0
  -1   8   8    2.07    3.82   0
   1  -8  -8    1.41    5.35   0
  -1   8   8   -0.06    3.14   0
   0  -8  -8   53.48    5.50   0
   0  -8  -8   41.14    4.91   0
   0   8   8   47.15    4.78   0
  -1  -8  -8  388.80    6.88   0
  -1  -8  -8  352.78    6.73   0
   1   8   8  367.34    6.54   0
  -2  -8  -8  108.84    5.82   0
  -2  -8  -8   98.17    4.30   0
   2   8   8  114.85    5.35   0
  -3  -8  -8   13.40    3.89   0
  -3  -8  -8   13.88    3.67   0
   3   8   8    7.37    5.32   0
  -8   9   8   42.16    4.01   0
   8  -9  -8   47.95    5.71   0
   8  -9  -8   44.48    5.33   0
  -8   9   8   74.35    6.31   0
   7  -9  -8  130.12    6.23   0
  -7   9   8  159.65    5.71   0
   7  -9  -8  152.87    5.79   0
  -7   9   8  195.19    6.28   0
   6  -9  -8   12.95    3.58   0
  -6   9   8   15.14    4.94   0
  -6   9   8   16.83    3.59   0
   6  -9  -8   13.59    4.75   0
   5  -9  -8   41.85    4.92   0
   5  -9  -8   36.46    3.63   0
  -5   9   8   44.76    4.95   0
  -5   9   8   52.05    5.06   0
  -4   9   8   -2.72    4.79   0
   4  -9  -8    7.77    3.42   0
   4  -9  -8   12.00    4.74   0
  -4   9   8    2.91    4.80   0
   3  -9  -8   18.41    4.79   0
   3  -9  -8    8.14    3.55   0
  -3   9   8   15.88    4.58   0
  -3   9   8   16.07    5.23   0
   2  -9  -8   -1.93    4.77   0
   2  -9  -8   -2.18    3.71   0
  -2   9   8   -1.66    3.82   0
  -2   9   8    0.10    4.61   0
   1  -9  -8   13.01    4.64   0
   1  -9  -8   14.06    5.22   0
  -1   9   8    2.41    3.26   0
   0  -9  -8   17.49    5.19   0
   0  -9  -8   27.37    5.31   0
   0   9   8   29.14    4.95   0
  -1  -9  -8   11.50    3.79   0
  -1  -9  -8   16.09    5.30   0
   1   9   8   15.08    4.97   0
  -2  -9  -8    5.93    5.58   0
  -2  -9  -8    5.14    5.32   0
   2   9   8    7.12    5.00   0
   7 -10  -8  104.88    6.00   0
  -7  10   8   93.45    4.57   0
   7 -10  -8   91.65    5.78   0
  -7  10   8  121.68    4.80   0
  -6  10   8   22.63    4.00   0
   6 -10  -8   30.65    3.94   0
  -6  10   8   20.55    5.16   0
   6 -10  -8   27.33    5.21   0
   5 -10  -8   36.10    4.95   0
   5 -10  -8   26.19    5.15   0
  -5  10   8   32.03    3.90   0
  -5  10   8   29.75    3.87   0
   4 -10  -8   18.68    5.16   0
   4 -10  -8   20.64    3.74   0
  -4  10   8   21.75    5.38   0
  -4  10   8   23.48    5.08   0
  -3  10   8  264.83    7.19   0
   3 -10  -8  251.47    5.34   0
   3 -10  -8  252.56    5.93   0
  -3  10   8  313.04    6.37   0
   2 -10  -8  213.07    6.19   0
   2 -10  -8  246.12    7.01   0
  -2  10   8  249.00    7.14   0
  -2  10   8  242.29    6.00   0
   1 -10  -8   51.85    3.98   0
   1 -10  -8   59.94    5.88   0
  -1  10   8   65.46    5.08   0
   0 -10  -8    8.13    5.21   0
   0 -10  -8    5.77    3.47   0
   0  10   8    3.61    4.88   0
  -1 -10  -8    5.68    5.42   0
   1  10   8    6.93    5.26   0
  -1 -10  -8    2.44    3.83   0
   6 -11  -8    5.88    5.67   0
  -6  11   8    2.67    5.53   0
  -6  11   8   10.91    3.86   0
   6 -11  -8    8.73    5.33   0
   5 -11  -8    9.10    5.15   0
   5 -11  -8    5.19    3.75   0
  -5  11   8    3.34    5.42   0
  -5  11   8   -1.83    5.32   0
   4 -11  -8   18.31    5.37   0
   4 -11  -8   23.99    5.55   0
  -4  11   8   29.08    5.83   0
  -4  11   8   29.40    3.80   0
   3 -11  -8  211.85    5.58   0
   3 -11  -8  246.04    7.47   0
  -3  11   8  235.46    6.33   0
  -3  11   8  271.73    6.55   0
   2 -11  -8   60.53    5.47   0
   2 -11  -8   49.72    6.07   0
  -2  11   8   47.23    4.44   0
  -2  11   8   55.03    5.37   0
   1 -11  -8   48.98    5.93   0
   1 -11  -8   40.78    6.01   0
  -1  11   8   49.96    4.26   0
  -3  12  -9    4.97    7.24   0
   3 -12   9    7.68    5.55   0
   3 -12   9    5.75    5.36   0
   3 -12   9   13.04    3.79   0
   4 -12   9   40.16    5.91   0
  -4  12  -9   32.30    5.82   0
   4 -12   9   38.63    5.42   0
   4 -12   9   48.95    5.43   0
  -5  12  -9    3.36    5.41   0
   5 -12   9    8.02    5.63   0
   5 -12   9    9.60    3.77   0
   5 -12   9    2.99    3.76   0
   0 -11   9  204.58   11.66   0
   0 -11   9  244.63    6.64   0
   0 -11   9  244.38    6.57   0
   1 -11   9    6.11    7.47   0
   1 -11   9    3.52    5.08   0
   1 -11   9    5.25    5.01   0
  -2  11  -9    6.39    7.53   0
   2 -11   9    2.12    6.20   0
   2 -11   9   14.34    5.07   0
   2 -11   9    6.99    4.91   0
   3 -11   9   18.13    6.39   0
   3 -11   9   17.22    4.97   0
  -3  11  -9   17.21    5.43   0
  -4  11  -9   60.54    6.68   0
   4 -11   9   72.19    6.07   0
   4 -11   9   64.36    5.37   0
   5 -11   9    1.02    5.16   0
   5 -11   9    3.57    4.82   0
  -5  11  -9    4.51    4.83   0
   6 -11   9   -4.82    5.13   0
  -6  11  -9    0.08    5.02   0
   6 -11   9    2.37    3.57   0
   7 -11   9   22.41    4.24   0
  -7  11  -9   24.56    5.28   0
   7 -11   9   23.84    4.04   0
   7 -11   9   17.38    3.86   0
  -2 -10   9    8.52    5.62   0
  -2 -10   9    9.61    5.33   0
  -1 -10   9   54.89   13.36   0
  -1 -10   9   58.94   14.69   0
  -1 -10   9   71.56    5.49   0
  -1 -10   9   66.21    5.35   0
   0 -10   9   38.37    8.37   0
   0 -10   9   46.64    5.18   0
   0 -10   9   42.66    4.98   0
   1 -10   9   -1.14    6.38   0
   1 -10   9   -7.96    4.82   0
  -2  10  -9  358.73    6.25   0
  -2  10  -9  313.59    9.74   0
   2 -10   9  329.79    9.73   0
   2 -10   9  349.40    6.50   0
  -3  10  -9  204.11    6.98   0
   3 -10   9  217.40    8.03   0
   3 -10   9  233.41    6.06   0
  -3  10  -9  249.07    4.92   0
   4 -10   9  377.85    7.93   0
   4 -10   9  424.93    6.92   0
  -4  10  -9  346.09    7.50   0
  -4  10  -9  486.75    6.89   0
   5 -10   9  375.80    8.12   0
  -5  10  -9  358.56    7.53   0
   5 -10   9  413.96    6.99   0
  -5  10  -9  476.97    5.90   0
   6 -10   9    5.03    5.08   0
  -6  10  -9   15.15    5.01   0
   6 -10   9   11.36    4.70   0
  -6  10  -9   12.09    3.60   0
   7 -10   9   20.90    5.32   0
  -7  10  -9   24.90    5.39   0
   7 -10   9   29.98    4.97   0
  -8  10  -9    1.58    5.20   0
   8 -10   9    7.63    5.47   0
   8 -10   9    6.26    5.23   0
  -3  -9   9    3.67    5.38   0
  -3  -9   9    3.15    5.18   0
  -2  -9   9   47.44    5.57   0
  -2  -9   9   49.08    5.24   0
  -1  -9   9   22.51    3.67   0
   0  -9   9    3.81    7.69   0
   0  -9   9    4.89    4.76   0
   0   9  -9    2.81    3.31   0
  -1   9  -9    6.36    4.50   0
   1  -9   9    2.58    5.86   0
   1  -9   9   -1.03    4.65   0
  -2   9  -9  124.26    3.98   0
   2  -9   9  126.94    7.07   0
   2  -9   9  127.98    5.53   0
  -2   9  -9  110.47    6.96   0
   3  -9   9  577.40    9.01   0
   3  -9   9  608.74    7.50   0
  -3   9  -9  488.85    8.37   0
  -3   9  -9  641.30    7.16   0
   4  -9   9  514.57    8.81   0
  -4   9  -9  453.32    7.40   0
   4  -9   9  508.45    6.01   0
  -4   9  -9  546.83    5.84   0
   5  -9   9   12.40    4.83   0
  -5   9  -9    8.35    4.57   0
   5  -9   9   14.54    4.51   0
  -5   9  -9   12.11    4.64   0
  -6   9  -9   54.58    5.04   0
   6  -9   9   45.53    5.09   0
   6  -9   9   55.39    5.04   0
  -6   9  -9   58.00    4.02   0
  -7   9  -9   12.55    4.46   0
   7  -9   9   17.01    4.70   0
   7  -9   9    5.64    4.78   0
  -7   9  -9   19.29    3.55   0
  -8   9  -9  142.25    6.38   0
  -8   9  -9  114.39    5.70   0
   8  -9   9   90.52    5.82   0
   8  -9   9  103.94    5.73   0
  -4  -8   9   22.82    5.73   0
  -4  -8   9   27.19    5.36   0
  -3  -8   9    3.17    4.93   0
  -3  -8   9    0.77    4.81   0
   2   8  -9  111.60    5.58   0
  -2  -8   9  134.28    5.67   0
  -1  -8   9   58.34    4.98   0
   1   8  -9   52.95    4.88   0
   0  -8   9   65.04   10.82   0
   0  -8   9   65.89    3.96   0
   0   8  -9   70.12    3.80   0
  -1   8  -9    3.75    7.43   0
   1  -8   9    5.98    5.78   0
   1  -8   9   11.27    4.49   0
  -1   8  -9   10.65    3.19   0
  -2   8  -9    2.59    5.18   0
   2  -8   9    2.96    5.41   0
   2  -8   9    4.69    4.24   0
  -2   8  -9    2.13    4.34   0
   3  -8   9   32.16    4.69   0
   3  -8   9   27.94    4.41   0
  -3   8  -9   29.25    5.21   0
  -3   8  -9   35.66    3.31   0
   4  -8   9    7.50    5.51   0
  -4   8  -9    3.77    5.34   0
   4  -8   9    8.16    4.30   0
  -4   8  -9    3.58    3.08   0
  -5   8  -9    3.51    4.21   0
   5  -8   9    8.06    4.40   0
   5  -8   9    6.39    3.08   0
  -5   8  -9    6.20    3.16   0
  -6   8  -9  135.74    5.44   0
   6  -8   9  143.39    5.74   0
   6  -8   9  132.95    5.22   0
  -6   8  -9  173.31    5.55   0
   7  -8   9  121.45    4.63   0
   7  -8   9  131.12    5.65   0
  -7   8  -9  163.18    4.58   0
  -7   8  -9  139.30    4.47   0
   8  -8   9   22.45    4.96   0
   8  -8   9   24.51    3.83   0
  -8   8  -9   27.70    5.02   0
  -8   8  -9   38.02    5.65   0
   9  -8   9   71.09    5.72   0
   9  -8   9   98.51    6.41   0
  -9   8  -9  101.46    5.94   0
  -5  -7   9   24.57    7.37   0
  -5  -7   9   30.20    5.64   0
  -4  -7   9   41.82    6.92   0
  -4  -7   9   43.96    5.30   0
  -3  -7   9  119.67    6.86   0
   3   7  -9   98.88    5.41   0
  -2  -7   9  357.97    6.47   0
   2   7  -9  316.01    6.13   0
  -1  -7   9   15.35    4.49   0
   1   7  -9   24.18    4.53   0
   0  -7   9  124.75    4.95   0
   0   7  -9  122.01    4.78   0
  -1   7  -9  141.31    8.23   0
   1  -7   9  143.39    8.26   0
   1  -7   9  142.77    4.07   0
  -1   7  -9  152.11    4.96   0
   2  -7   9   10.88    4.71   0
   2  -7   9   16.51    4.37   0
  -2   7  -9   15.00    5.30   0
  -2   7  -9   15.74    4.28   0
   3  -7   9  170.17    7.06   0
  -3   7  -9  161.06    5.96   0
   3  -7   9  170.10    4.29   0
[truncated: 1,778,813 more chars]
