# Supplementary material for: Crystal structures of bis­[4-(di­methyl­amino)­pyridinium] tetra­kis­(thio­cyanato-κN)manganate(II) and tris­[4-(di­methyl­amino)­pyridinium] penta­kis(thio­cyanato-κN)manganate(II)
Source: Acta Crystallogr E Crystallogr Commun. 2018 Jan 1;74(Pt 1):15–20. doi: 10.1107/S2056989017017510 (PMC5778477; doi:10.1107/S2056989017017510)
Supplement: Supplementary file 2 [file e-74-00015-Compound1sup2.hkl]

data_Compound1                                                                  
_shelx_title ' Mn(NCS)4*2DMAP-H'                                                
_shelx_refln_list_code          4                                               
_shelx_F_calc_maximum      108.69                                               
_exptl_crystal_F_000       550.00                                               
_reflns_d_resolution_high  0.7828                                               
                                                                                
loop_                                                                           
 _space_group_symop_operation_xyz                                               
 'x, y, z'                                                                      
 '-x, -y, -z'                                                                   
                                                                                
_cell_length_a     8.5079                                                       
_cell_length_b    10.4356                                                       
_cell_length_c    14.9899                                                       
_cell_angle_alpha  93.748                                                       
_cell_angle_beta   90.464                                                       
_cell_angle_gamma 112.585                                                       
                                                                                
_shelx_F_squared_multiplier     1.000                                           
                                                                                
loop_                                                                           
 _refln_index_h                                                                 
 _refln_index_k                                                                 
 _refln_index_l                                                                 
 _refln_F_squared_calc                                                          
 _refln_F_squared_meas                                                          
 _refln_F_squared_sigma                                                         
 _refln_observed_status                                                         
   1   0   0        398.81        473.99        11.68 o                         
   2   0   0        571.52        601.05         8.36 o                         
   3   0   0        321.14        334.89         5.44 o                         
   4   0   0       1032.31       1006.79        35.80 o                         
   5   0   0         54.41         57.95         3.52 o                         
   6   0   0         85.57         78.49         3.47 o                         
   7   0   0          4.52          8.13         3.70 o                         
   8   0   0         88.44         89.10         4.37 o                         
   9   0   0        193.60        200.19         6.38 o                         
  10   0   0          2.21          8.38         6.01 o                         
 -10   1   0         75.61         55.31         6.25 o                         
  -9   1   0        316.89        328.41        35.09 o                         
  -8   1   0          1.01          4.05         2.79 o                         
  -7   1   0          9.85         12.21         2.69 o                         
  -6   1   0        197.01        196.24         9.70 o                         
  -5   1   0         95.67         78.93         4.53 o                         
  -4   1   0        513.88        534.06         7.82 o                         
  -3   1   0        156.12        130.57         3.88 o                         
  -2   1   0        996.33       1060.69        19.90 o                         
  -1   1   0       2035.76       2296.29        16.27 o                         
   0   1   0        817.13        989.42        26.36 o                         
   2   1   0       6261.29       6717.07        29.82 o                         
   3   1   0        648.73        510.47        12.29 o                         
   4   1   0       1360.38       1320.20        50.50 o                         
   5   1   0        437.17        470.98         6.94 o                         
   6   1   0        163.44        172.47         4.32 o                         
   7   1   0        185.77        181.39         4.85 o                         
   8   1   0        240.34        274.92         6.67 o                         
   9   1   0         70.17         75.86         6.02 o                         
 -10   2   0         66.37         67.17        13.82 o                         
  -9   2   0        164.91        171.51        13.94 o                         
  -8   2   0        226.60        234.79        10.16 o                         
  -7   2   0       1297.54       1336.54        62.01 o                         
  -6   2   0          2.50          3.55         2.35 o                         
  -5   2   0        199.35        199.00         3.95 o                         
  -4   2   0         87.99         97.21         2.86 o                         
  -3   2   0         12.55         23.35         3.05 o                         
  -2   2   0         22.30         18.66         3.16 o                         
  -1   2   0          0.74          0.99         4.26 o                         
   0   2   0        691.23        718.63         7.34 o                         
   1   2   0       1361.21       1366.61        17.51 o                         
   2   2   0          0.93          1.25         4.56 o                         
   3   2   0       1240.27       1211.45        13.45 o                         
   4   2   0       3632.26       3744.55        80.52 o                         
   5   2   0        269.11        298.06         6.21 o                         
   6   2   0          1.84          7.57         4.71 o                         
   7   2   0          1.93          8.86         5.28 o                         
   8   2   0        233.51        246.20         6.63 o                         
   9   2   0         58.26         50.75         6.42 o                         
 -10   3   0         46.79         45.93         3.97 o                         
  -9   3   0         64.65         55.49         3.29 o                         
  -8   3   0         59.97         56.06         3.15 o                         
  -7   3   0        178.16        176.40         3.21 o                         
  -6   3   0         31.75         31.14         2.39 o                         
  -5   3   0        722.00        672.07        11.47 o                         
  -4   3   0       3068.27       2887.45        46.33 o                         
  -3   3   0          7.01          6.51         2.81 o                         
  -2   3   0        189.34        202.26         4.15 o                         
  -1   3   0        871.72        862.73         7.21 o                         
   0   3   0        187.32        212.48         6.65 o                         
   1   3   0        231.00        215.65        19.94 o                         
   2   3   0       3294.06       3557.21        60.35 o                         
   3   3   0        201.95        209.55         4.38 o                         
   4   3   0        300.55        307.56         4.83 o                         
   5   3   0        315.91        329.80        12.54 o                         
   6   3   0          0.61          4.16         3.49 o                         
   7   3   0        186.57        222.40         6.56 o                         
   8   3   0         51.76         55.91         6.14 o                         
 -10   4   0        102.33         92.99         5.83 o                         
  -9   4   0          4.07          5.27         2.97 o                         
  -8   4   0          8.17         13.82         2.63 o                         
  -7   4   0        455.51        451.94         8.95 o                         
  -6   4   0       1047.52       1086.94        17.46 o                         
  -5   4   0          3.83          4.60         1.96 o                         
  -4   4   0       1306.03       1260.18        25.56 o                         
  -3   4   0       4665.66       4637.00        43.07 o                         
  -2   4   0        175.56        187.21         3.25 o                         
  -1   4   0        700.31        649.91         5.76 o                         
   0   4   0         50.14         59.03         4.43 o                         
   1   4   0       1168.87       1225.01        26.32 o                         
   2   4   0         90.23        118.18         3.84 o                         
   3   4   0        153.92        129.73         3.68 o                         
   4   4   0         98.47         92.07         3.67 o                         
   5   4   0        589.90        659.54        14.71 o                         
   6   4   0        428.10        481.37         8.24 o                         
   7   4   0          0.47          2.87         4.30 o                         
   8   4   0        121.79        107.51         6.80 o                         
 -10   5   0          0.39          0.33         2.60 o                         
  -9   5   0          0.32          5.01         2.36 o                         
  -8   5   0         34.89         38.50         2.76 o                         
  -7   5   0         11.37         12.47         2.43 o                         
  -6   5   0        343.71        385.43         6.07 o                         
  -5   5   0         65.19         54.96         2.13 o                         
  -4   5   0         18.88         21.74         2.21 o                         
  -3   5   0        416.91        397.19         3.65 o                         
  -2   5   0        985.93       1003.85        11.57 o                         
  -1   5   0       1093.25       1070.95        22.33 o                         
   0   5   0       2870.21       2772.24        30.83 o                         
   1   5   0         13.50         10.27         3.04 o                         
   2   5   0          7.23          8.97         2.82 o                         
   3   5   0        329.76        329.54         6.80 o                         
   4   5   0        391.69        395.38         4.17 o                         
   5   5   0          2.83          3.56         2.94 o                         
   6   5   0        146.82        150.05         5.14 o                         
   7   5   0          1.76         -0.19         5.94 o                         
 -10   6   0          6.56          8.82         2.97 o                         
  -9   6   0        129.85        127.15         4.70 o                         
  -8   6   0        279.48        305.08         9.67 o                         
  -7   6   0         66.55         71.45         2.79 o                         
  -6   6   0        136.28        128.27         2.66 o                         
  -5   6   0        765.90        728.86        13.47 o                         
  -4   6   0        136.46        104.58         3.25 o                         
  -3   6   0       5233.87       5428.58        75.51 o                         
  -2   6   0       1229.21       1135.74        18.66 o                         
  -1   6   0        102.26        102.12         2.97 o                         
   0   6   0         41.93         45.32         2.75 o                         
   1   6   0        289.52        283.36         3.74 o                         
   2   6   0          4.03          7.66         2.77 o                         
   3   6   0         43.96         44.45         3.13 o                         
   4   6   0          0.45          4.25         2.69 o                         
   5   6   0        200.15        189.37         7.46 o                         
   6   6   0         68.47         65.99         3.25 o                         
   7   6   0        158.54        128.62        12.84 o                         
 -10   7   0         21.22         20.53         2.92 o                         
  -9   7   0         19.62         17.25         2.60 o                         
  -8   7   0        254.06        258.84         6.24 o                         
  -7   7   0        579.82        616.46         6.26 o                         
  -6   7   0        215.60        220.40         2.82 o                         
  -5   7   0        217.91        224.14         5.18 o                         
  -4   7   0       1749.80       1806.54        28.59 o                         
  -3   7   0        293.13        274.65         8.33 o                         
  -2   7   0        106.63        104.09         2.52 o                         
  -1   7   0        208.32        231.56         2.90 o                         
   0   7   0        221.45        211.61         3.72 o                         
   1   7   0        416.65        432.52         9.80 o                         
   2   7   0         11.50         15.32         2.48 o                         
   3   7   0         75.78         70.01         3.18 o                         
   4   7   0        141.65        133.94         6.22 o                         
   5   7   0         28.24         23.00         2.69 o                         
   6   7   0          1.26          3.43         3.09 o                         
 -10   8   0         26.44         23.87         2.93 o                         
  -9   8   0         55.92         50.65         3.59 o                         
  -8   8   0         28.59         33.44         2.65 o                         
  -7   8   0         14.62         14.48         2.21 o                         
  -6   8   0        454.15        465.89         8.69 o                         
  -5   8   0        372.22        394.44         9.08 o                         
  -4   8   0        517.43        498.37        11.60 o                         
  -3   8   0         37.90         46.86         2.52 o                         
  -2   8   0        184.94        189.09         2.99 o                         
  -1   8   0        317.36        324.59         3.34 o                         
   0   8   0       1710.41       1755.43        25.50 o                         
   1   8   0        112.90        120.30         3.34 o                         
   2   8   0        534.51        563.12         6.19 o                         
   3   8   0          0.02         -0.68         2.54 o                         
   4   8   0         38.39         43.78         2.88 o                         
   5   8   0         34.68         30.31         3.12 o                         
 -10   9   0          8.88         12.22         2.90 o                         
  -9   9   0         17.80         21.85         2.28 o                         
  -8   9   0          9.73         12.37         2.62 o                         
  -7   9   0        467.16        496.88        12.94 o                         
  -6   9   0         49.34         50.02         3.25 o                         
  -5   9   0        113.26        117.95         2.81 o                         
  -4   9   0         43.49         43.07         2.71 o                         
  -3   9   0         84.98         95.71         2.57 o                         
  -2   9   0         14.16         15.57         2.26 o                         
  -1   9   0        265.15        267.92         3.65 o                         
   0   9   0        847.96        860.27        18.22 o                         
   1   9   0         68.73         68.06         3.04 o                         
   2   9   0         12.75         13.47         2.98 o                         
   3   9   0         23.43         21.64         2.90 o                         
   4   9   0        142.20        114.13         5.43 o                         
  -9  10   0        261.36        220.77         4.26 o                         
  -8  10   0         53.02         55.10         3.04 o                         
  -7  10   0        257.78        270.90         8.87 o                         
  -6  10   0        328.88        343.79        12.24 o                         
  -5  10   0        137.51        146.53         3.22 o                         
  -4  10   0         29.09         31.48         2.65 o                         
  -3  10   0          0.34         -1.55         2.05 o                         
  -2  10   0          3.83          7.01         2.31 o                         
  -1  10   0         70.14         74.27         2.83 o                         
   0  10   0         99.95         99.07         4.34 o                         
   1  10   0         48.63         48.16         3.32 o                         
   2  10   0         29.95         30.79         3.43 o                         
   3  10   0         99.78         89.91         5.17 o                         
  -9  11   0        141.79        117.92         7.63 o                         
  -8  11   0         88.94         87.67         8.47 o                         
  -7  11   0        163.37        172.40        10.27 o                         
  -6  11   0          7.26         15.58         2.22 o                         
  -5  11   0         31.09         37.92         2.71 o                         
  -4  11   0         28.06         31.19         2.73 o                         
  -3  11   0        155.50        143.27         5.18 o                         
  -2  11   0         67.10         74.30         2.29 o                         
  -1  11   0        178.39        181.74         6.82 o                         
   0  11   0         43.16         49.70         3.42 o                         
   1  11   0         26.41         22.87         4.77 o                         
   2  11   0        175.49        156.73         4.88 o                         
  -8  12   0          9.43          9.16         2.44 o                         
  -7  12   0          1.92          6.47         2.52 o                         
  -6  12   0         41.40         38.30         2.18 o                         
  -5  12   0         70.99         62.45         2.93 o                         
  -4  12   0        194.25        170.19         3.74 o                         
  -3  12   0        133.97        132.52         5.15 o                         
  -2  12   0         38.68         36.83         2.93 o                         
  -1  12   0          3.85          6.12         4.28 o                         
   0  12   0         15.80          8.91         2.94 o                         
  -6  13   0         15.92         14.21         2.42 o                         
  -5  13   0         60.61         53.60         2.59 o                         
  -4  13   0         58.36         51.12         3.12 o                         
  -3  13   0          6.62          7.85         3.23 o                         
  -2  13   0          2.02          2.33         2.77 o                         
   2 -13   1        140.67        101.29         7.49 o                         
   3 -13   1         13.79         13.29         2.81 o                         
   4 -13   1         15.38         12.22         2.69 o                         
   5 -13   1          3.22          7.61         2.35 o                         
   6 -13   1         48.54         36.60         2.61 o                         
   0 -12   1          1.30          3.65         3.32 o                         
   1 -12   1          0.15          2.29         2.79 o                         
   2 -12   1        148.51        155.57         7.19 o                         
   3 -12   1         12.37         12.32         2.75 o                         
   4 -12   1         53.07         49.21         3.83 o                         
   5 -12   1        150.86        153.38         8.69 o                         
   6 -12   1         66.79         66.88         2.78 o                         
   7 -12   1        176.98        148.71         3.95 o                         
   8 -12   1         47.36         35.82         2.80 o                         
  -2 -11   1        154.28        146.66         5.51 o                         
  -1 -11   1         83.02         81.63         3.59 o                         
   0 -11   1         89.60         87.45         3.55 o                         
   1 -11   1         87.23         83.44         3.00 o                         
   2 -11   1          0.01          0.60         2.60 o                         
   3 -11   1        142.55        159.86         4.91 o                         
   4 -11   1         89.94         81.64         2.23 o                         
   5 -11   1        109.13        115.43         3.17 o                         
   6 -11   1        220.60        216.42         5.24 o                         
   7 -11   1          0.14         -1.61         2.40 o                         
   8 -11   1         43.30         36.08         2.65 o                         
   9 -11   1         49.57         41.11         2.64 o                         
  -3 -10   1        138.67        127.10         6.16 o                         
  -2 -10   1        245.00        234.30         7.41 o                         
  -1 -10   1        413.83        421.09        14.10 o                         
   0 -10   1        144.32        161.71         3.55 o                         
   1 -10   1         83.40         85.57         2.84 o                         
   2 -10   1         49.61         49.43         2.49 o                         
   3 -10   1        158.70        154.92         2.70 o                         
   4 -10   1        150.29        161.97         5.96 o                         
   5 -10   1        104.74        113.26         4.41 o                         
   6 -10   1         17.44         19.08         2.60 o                         
   7 -10   1        113.24        115.36         2.76 o                         
   8 -10   1          8.91         11.89         2.67 o                         
   9 -10   1         96.84         84.61         3.87 o                         
  -4  -9   1          0.87          3.28         3.06 o                         
  -3  -9   1         73.64         76.59         3.48 o                         
  -2  -9   1        227.04        235.14         4.24 o                         
  -1  -9   1         61.74         63.02         3.17 o                         
   0  -9   1         18.91         18.52         2.93 o                         
   1  -9   1          8.50          6.13         2.58 o                         
   2  -9   1        785.93        815.83         9.46 o                         
   3  -9   1        303.65        296.51         3.20 o                         
   4  -9   1        245.86        241.79         3.07 o                         
   5  -9   1          0.93          4.22         2.18 o                         
   6  -9   1        420.67        435.04         9.44 o                         
   7  -9   1        101.93        100.92         3.80 o                         
   8  -9   1          6.54          8.03         2.33 o                         
   9  -9   1        163.72        158.91         3.70 o                         
  10  -9   1          8.18          7.13         2.88 o                         
  -5  -8   1         16.23         17.30         3.15 o                         
  -4  -8   1         29.44         27.05         2.75 o                         
  -3  -8   1        106.58        112.11         3.38 o                         
  -2  -8   1        103.49        111.69         5.35 o                         
  -1  -8   1        291.18        297.95         4.04 o                         
   0  -8   1        599.02        618.99        13.07 o                         
   1  -8   1       1294.83       1298.53        12.20 o                         
   2  -8   1        907.99        943.81        11.96 o                         
   3  -8   1        739.84        727.75        10.56 o                         
   4  -8   1        589.82        562.59         9.33 o                         
   5  -8   1          2.11          6.40         2.13 o                         
   6  -8   1         12.94         21.95         2.44 o                         
   7  -8   1         98.28        104.65         2.81 o                         
   8  -8   1        168.47        166.61         4.30 o                         
   9  -8   1         90.35         88.13         3.21 o                         
  10  -8   1          4.33          2.34         2.81 o                         
  -6  -7   1         11.68         12.77         3.68 o                         
  -5  -7   1        117.34        128.26         4.30 o                         
  -4  -7   1         83.69         79.27         2.96 o                         
  -3  -7   1          1.12          4.93         2.79 o                         
  -2  -7   1         46.07         44.18         2.89 o                         
  -1  -7   1       3295.56       3362.55        21.02 o                         
   0  -7   1        207.39        196.87         3.03 o                         
   1  -7   1          2.79          3.10         1.96 o                         
   2  -7   1        641.96        617.54         8.81 o                         
   3  -7   1         17.92         20.43         2.37 o                         
   4  -7   1          1.24          5.22         2.19 o                         
   5  -7   1         65.37         72.08         3.08 o                         
   6  -7   1        141.57        145.92         3.32 o                         
   7  -7   1        347.75        340.66         4.47 o                         
   8  -7   1          0.46         -0.66         2.47 o                         
   9  -7   1          1.01          2.05         2.53 o                         
  10  -7   1        127.96        118.80         6.51 o                         
  -7  -6   1        186.96        177.01        18.66 o                         
  -6  -6   1         70.73         76.62         3.92 o                         
  -5  -6   1        296.27        299.92         4.46 o                         
  -4  -6   1          5.40         11.47         2.81 o                         
  -3  -6   1         57.52         52.35         3.05 o                         
  -2  -6   1          8.13          4.15         2.78 o                         
  -1  -6   1          7.48          6.14         3.58 o                         
   0  -6   1         62.40         77.40         2.62 o                         
   1  -6   1        507.15        434.20         3.89 o                         
   2  -6   1        365.76        309.06         5.06 o                         
   3  -6   1        330.34        370.04         3.98 o                         
   4  -6   1       1335.79       1306.50        23.08 o                         
   5  -6   1       1020.88        970.45        19.55 o                         
   6  -6   1        246.59        245.02         6.47 o                         
   7  -6   1         67.57         63.60         2.61 o                         
   8  -6   1          1.00          2.39         2.22 o                         
   9  -6   1          0.86          3.13         2.70 o                         
  10  -6   1          4.28          6.90         2.97 o                         
  -7  -5   1          8.98         13.05         6.09 o                         
  -6  -5   1         20.67         29.41         4.64 o                         
  -5  -5   1         37.97         45.52         3.10 o                         
  -4  -5   1        177.33        192.08         3.47 o                         
  -3  -5   1        585.95        618.21         8.86 o                         
  -2  -5   1        947.53        962.87         6.92 o                         
  -1  -5   1        639.52        597.41        16.95 o                         
   0  -5   1          0.24          0.93         2.48 o                         
   1  -5   1        262.41        278.41         4.85 o                         
   2  -5   1       1802.97       1669.54        12.86 o                         
   3  -5   1       5418.07       5204.00        61.36 o                         
   4  -5   1        189.23        198.15         2.73 o                         
   5  -5   1         28.98         35.53         2.43 o                         
   6  -5   1         36.78         38.59         2.68 o                         
   7  -5   1         91.26         87.76         2.77 o                         
   8  -5   1        148.95        154.85         5.62 o                         
   9  -5   1          0.57         -0.17         2.25 o                         
  10  -5   1         56.43         54.54         4.10 o                         
  -8  -4   1          0.64          9.90         5.98 o                         
  -7  -4   1          6.31          6.35         5.64 o                         
  -6  -4   1        472.29        521.58         7.27 o                         
  -5  -4   1        645.19        685.19        10.96 o                         
  -4  -4   1          2.72          4.53         3.18 o                         
  -3  -4   1       1274.82       1349.72        12.82 o                         
  -2  -4   1        661.94        629.56        14.29 o                         
  -1  -4   1        807.77        760.55        18.05 o                         
   0  -4   1       1937.35       2052.73        24.79 o                         
   1  -4   1        299.64        262.22         3.92 o                         
   2  -4   1          8.38          7.39         2.48 o                         
   3  -4   1          1.77          4.73         2.31 o                         
   4  -4   1       1149.23       1032.96        20.46 o                         
   5  -4   1        232.98        220.20         4.11 o                         
   6  -4   1       1901.16       1874.73        43.00 o                         
   7  -4   1         20.04         19.91         2.26 o                         
   8  -4   1        157.21        178.45         6.82 o                         
   9  -4   1        225.02        214.94        13.06 o                         
  10  -4   1          2.22          3.22         3.73 o                         
  -8  -3   1          6.62          3.59         5.89 o                         
  -7  -3   1        164.76        188.87         6.49 o                         
  -6  -3   1        314.51        359.85         5.81 o                         
  -5  -3   1        700.93        771.84        20.33 o                         
  -4  -3   1        392.84        435.30         5.41 o                         
  -3  -3   1       1532.23       1538.96        24.65 o                         
  -2  -3   1        273.59        297.53         6.13 o                         
  -1  -3   1        187.80        189.18         7.93 o                         
   0  -3   1        772.16        690.86         8.91 o                         
   1  -3   1          6.78          8.28         3.85 o                         
   2  -3   1        352.43        391.97         4.37 o                         
   3  -3   1        175.05        212.62         6.67 o                         
   4  -3   1         87.86         96.68         2.90 o                         
   5  -3   1        201.72        198.81         4.80 o                         
   6  -3   1        170.94        160.01         5.98 o                         
   7  -3   1        640.05        635.88        17.59 o                         
   8  -3   1          0.39          3.73         2.79 o                         
   9  -3   1         93.30         92.52        12.85 o                         
  10  -3   1          2.86         -0.05         3.59 o                         
  -9  -2   1          3.48          3.17         5.69 o                         
  -8  -2   1         17.93         23.96         5.62 o                         
  -7  -2   1        108.68        115.58         6.14 o                         
  -6  -2   1        511.04        562.70         7.72 o                         
  -5  -2   1        466.42        479.36         6.36 o                         
  -4  -2   1         25.26         20.35         4.00 o                         
  -3  -2   1        113.47        121.11         4.26 o                         
   0  -2   1         42.25         48.48         4.41 o                         
   1  -2   1        696.75        661.96        11.08 o                         
   2  -2   1       1649.77       1708.44        21.71 o                         
   3  -2   1       1690.09       1691.41        17.15 o                         
   4  -2   1        235.39        219.53         3.63 o                         
   5  -2   1        502.77        503.86        11.73 o                         
   6  -2   1          2.49          1.26         2.71 o                         
   7  -2   1        105.87        102.56         3.87 o                         
   8  -2   1        386.36        385.75        36.04 o                         
   9  -2   1        513.18        529.58        39.39 o                         
  10  -2   1         97.71         92.62         8.44 o                         
  -9  -1   1          5.11          4.31         3.88 o                         
  -8  -1   1          3.33          6.51         5.50 o                         
  -7  -1   1        482.65        519.28         6.45 o                         
  -6  -1   1         67.21         74.75         5.19 o                         
  -5  -1   1       1694.83       1763.79        98.24 o                         
  -4  -1   1        142.32        169.83         9.24 o                         
  -3  -1   1         38.08         30.63         3.31 o                         
  -2  -1   1        621.70        573.95         9.55 o                         
  -1  -1   1       4878.72       5454.34        31.68 o                         
   0  -1   1        231.44        183.69         6.81 o                         
   1  -1   1       1023.71        926.38        29.83 o                         
   2  -1   1       8355.78       9502.06       165.43 o                         
   3  -1   1       2269.69       2171.78        18.11 o                         
   4  -1   1       5530.13       5751.83        68.05 o                         
   5  -1   1        132.78        131.70         5.10 o                         
   6  -1   1        265.56        264.96        18.10 o                         
   7  -1   1        249.86        266.58        19.17 o                         
   8  -1   1         18.89         23.27         3.49 o                         
   9  -1   1          4.06          4.50         3.62 o                         
  10  -1   1         15.10         15.99         4.25 o                         
 -10   0   1         10.87         11.76         4.06 o                         
  -9   0   1        148.69        157.87         6.50 o                         
  -8   0   1        670.47        666.07        56.45 o                         
  -7   0   1        118.01        109.95         7.01 o                         
  -6   0   1        403.11        394.58        17.22 o                         
  -5   0   1        245.51        253.50        15.22 o                         
  -4   0   1          1.48          3.42         3.35 o                         
  -3   0   1        512.30        531.62        16.27 o                         
  -2   0   1        132.16        132.50         6.33 o                         
  -1   0   1        338.67        336.70        16.11 o                         
   1   0   1       2302.26       2278.75        90.29 o                         
   4   0   1        288.26        272.45         7.14 o                         
   5   0   1        184.58        186.20         8.12 o                         
   6   0   1         41.08         48.06         3.44 o                         
   7   0   1        251.63        267.71        22.94 o                         
   8   0   1         21.41         23.87         5.09 o                         
   9   0   1          0.22         -2.44         5.47 o                         
 -10   1   1         15.90         13.57         3.99 o                         
  -9   1   1         29.27         30.46         4.34 o                         
  -8   1   1          7.22         10.62         2.41 o                         
  -7   1   1          8.04         10.00         3.25 o                         
  -6   1   1       1219.56       1240.66        62.87 o                         
  -5   1   1        355.40        315.83         9.02 o                         
  -4   1   1          0.89          3.86         2.48 o                         
  -3   1   1         17.72         25.53         3.78 o                         
  -2   1   1         60.93         61.56         4.46 o                         
  -1   1   1        414.72        459.16         7.20 o                         
   0   1   1       2789.38       3228.92        45.03 o                         
   1   1   1       1019.08       1095.92        12.69 o                         
   2   1   1        145.06        143.45         5.11 o                         
   3   1   1       1600.24       1520.14        62.31 o                         
   4   1   1       1417.23       1390.37        14.64 o                         
   5   1   1        571.20        575.13         7.48 o                         
   6   1   1         59.86         62.99         3.85 o                         
   7   1   1        367.95        387.41         6.84 o                         
   8   1   1         75.54         85.83         5.64 o                         
   9   1   1          5.01          4.92         3.94 o                         
 -10   2   1          0.87          3.96         3.85 o                         
  -9   2   1          4.62          5.06         2.44 o                         
  -8   2   1        639.56        675.83        61.39 o                         
  -7   2   1        382.93        409.29        35.03 o                         
  -6   2   1        225.54        216.77         3.44 o                         
  -5   2   1       5291.46       5344.19        62.80 o                         
  -4   2   1       1846.26       1687.09        11.41 o                         
  -3   2   1        113.17        130.99         3.27 o                         
  -2   2   1        148.85        174.81         4.12 o                         
  -1   2   1       1980.33       2059.64        10.11 o                         
   0   2   1        203.63        186.05         4.79 o                         
   1   2   1         54.64         75.39         5.18 o                         
   2   2   1        167.24        131.04         5.54 o                         
   3   2   1        646.91        559.14         5.38 o                         
   4   2   1       1161.20       1088.48        22.94 o                         
   5   2   1         20.28         18.41         4.02 o                         
   6   2   1       1498.38       1633.52        10.56 o                         
   7   2   1        368.89        402.87         7.00 o                         
   8   2   1         25.87         30.77         5.69 o                         
   9   2   1         23.65         21.35         6.04 o                         
 -10   3   1         18.29         13.87         3.91 o                         
  -9   3   1          2.64         -0.69         2.46 o                         
  -8   3   1         32.44         33.08         2.68 o                         
  -7   3   1        229.02        241.66         3.22 o                         
  -6   3   1       1075.52       1056.16         6.92 o                         
  -5   3   1          2.71          7.58         2.49 o                         
  -4   3   1        266.15        262.77         3.78 o                         
  -3   3   1         25.67         29.61         2.65 o                         
  -2   3   1       1904.30       1811.38        33.31 o                         
  -1   3   1        226.05        276.80         5.11 o                         
   0   3   1        461.26        503.39         5.42 o                         
   1   3   1        168.12        176.02         4.49 o                         
   2   3   1         34.03         51.59         4.01 o                         
   3   3   1       1818.24       2015.97        12.35 o                         
   4   3   1         38.08         41.39         3.32 o                         
   5   3   1        450.16        492.29        26.14 o                         
   6   3   1         76.40         92.85         5.59 o                         
   7   3   1          0.19         -0.17         3.93 o                         
   8   3   1         36.02         39.58         4.57 o                         
 -10   4   1        329.15        287.20        20.86 o                         
  -9   4   1          1.47          2.42         2.87 o                         
  -8   4   1         15.37         18.65         2.64 o                         
  -7   4   1         14.94         14.94         2.14 o                         
  -6   4   1        747.99        735.15         9.93 o                         
  -5   4   1        154.66        127.31         2.71 o                         
  -4   4   1        954.28        872.02         7.86 o                         
  -3   4   1       1472.78       1365.89        25.07 o                         
  -2   4   1          3.38          5.37         2.76 o                         
  -1   4   1       1556.23       1520.48        10.64 o                         
   0   4   1       1397.83       1401.79        17.77 o                         
   1   4   1       3659.11       3814.61        86.93 o                         
   2   4   1        340.83        344.58         6.12 o                         
   3   4   1        279.36        303.53         7.45 o                         
   4   4   1         40.45         36.92         2.90 o                         
   5   4   1         22.04         28.82         3.59 o                         
   6   4   1        533.47        525.66         6.32 o                         
   7   4   1        113.35        140.76         6.45 o                         
   8   4   1        156.98        150.58         7.36 o                         
 -10   5   1         84.48         70.14         3.77 o                         
  -9   5   1        324.14        325.07        11.79 o                         
  -8   5   1          1.01          3.04         2.21 o                         
  -7   5   1          5.04          9.46         2.49 o                         
  -6   5   1        456.33        468.30         7.54 o                         
  -5   5   1        454.24        417.98        11.51 o                         
  -4   5   1        569.90        570.15        10.32 o                         
  -3   5   1          6.92          2.88         2.47 o                         
  -2   5   1         53.57         57.01         2.76 o                         
  -1   5   1        761.22        706.26        12.11 o                         
   0   5   1         10.06         11.43         2.75 o                         
   1   5   1         10.07         18.60         2.82 o                         
   2   5   1       1455.29       1576.63        43.54 o                         
   3   5   1        219.26        223.46         9.01 o                         
   4   5   1         12.68         11.69         2.93 o                         
   5   5   1          9.54         10.15         2.65 o                         
   6   5   1         60.94         67.54         4.40 o                         
   7   5   1         69.26         70.39         6.47 o                         
 -10   6   1         28.97         31.77         2.72 o                         
  -9   6   1         56.14         55.75         2.94 o                         
  -8   6   1        313.19        319.55         5.90 o                         
  -7   6   1         34.89         34.96         2.47 o                         
  -6   6   1        725.80        712.04        16.01 o                         
  -5   6   1         44.31         44.84         2.22 o                         
  -4   6   1         34.43         29.61         2.03 o                         
  -3   6   1        229.93        204.76         3.17 o                         
  -2   6   1       2358.08       2389.55         9.19 o                         
  -1   6   1       1820.24       1804.53         6.14 o                         
   0   6   1       1471.77       1521.85         6.89 o                         
   1   6   1        372.95        387.71         8.45 o                         
   2   6   1        313.82        322.79         4.33 o                         
   3   6   1        393.83        371.10        14.21 o                         
   4   6   1         55.50         60.72         3.09 o                         
   5   6   1         48.07         47.34         2.80 o                         
   6   6   1         14.46         14.73         3.07 o                         
   7   6   1          3.64          0.66         4.71 o                         
 -10   7   1         10.31          9.75         2.44 o                         
  -9   7   1         25.96         24.93         2.43 o                         
  -8   7   1         77.56         80.64         2.78 o                         
  -7   7   1         15.60         19.84         2.51 o                         
  -6   7   1          3.01          4.61         2.11 o                         
  -5   7   1        875.30        888.34        18.55 o                         
  -4   7   1          0.12          2.94         2.48 o                         
  -3   7   1        135.52        126.95         4.26 o                         
  -2   7   1        887.48        891.12         9.06 o                         
  -1   7   1       1924.84       1926.27        20.77 o                         
   0   7   1        237.84        240.80         4.75 o                         
   1   7   1        157.36        152.76         5.46 o                         
   2   7   1        293.00        287.12         6.94 o                         
   3   7   1        529.48        561.64        15.03 o                         
   4   7   1        136.48        144.92         6.29 o                         
   5   7   1         19.80         23.13         3.23 o                         
   6   7   1         16.54         14.33         3.55 o                         
 -10   8   1        111.60         97.58         3.28 o                         
  -9   8   1         69.27         75.09         6.37 o                         
  -8   8   1        266.82        264.58        11.03 o                         
  -7   8   1        111.09        124.16         4.42 o                         
  -6   8   1         27.80         28.26         2.90 o                         
  -5   8   1         26.22         27.84         2.21 o                         
  -4   8   1          0.37          2.30         2.34 o                         
  -3   8   1          1.37          5.35         2.24 o                         
  -2   8   1        359.16        373.24         3.40 o                         
  -1   8   1         82.82         86.43         2.55 o                         
   0   8   1         42.46         43.90         2.55 o                         
   1   8   1         27.82         34.49         3.01 o                         
   2   8   1        297.58        312.14         4.17 o                         
   3   8   1        559.88        539.67         9.88 o                         
   4   8   1        284.32        254.53         9.26 o                         
   5   8   1        122.92        109.16         5.56 o                         
 -10   9   1         14.99         17.40         2.93 o                         
  -9   9   1        144.12        129.16         4.31 o                         
  -8   9   1        110.33        119.35         6.13 o                         
  -7   9   1          5.72          6.15         2.12 o                         
  -6   9   1          6.79          8.94         2.10 o                         
  -5   9   1        317.29        313.79         5.23 o                         
  -4   9   1        477.85        506.71         7.75 o                         
  -3   9   1          3.25          6.36         2.24 o                         
  -2   9   1        336.75        360.90         8.03 o                         
  -1   9   1       1066.57       1112.73         6.65 o                         
   0   9   1        331.55        332.40         3.95 o                         
   1   9   1         28.29         31.45         3.16 o                         
   2   9   1         67.25         73.25         3.39 o                         
   3   9   1        146.99        148.78         6.34 o                         
   4   9   1          2.18          4.53         3.09 o                         
  -9  10   1          2.97          2.25         2.58 o                         
  -8  10   1         18.43         18.96         2.32 o                         
  -7  10   1         56.33         64.20         2.60 o                         
  -6  10   1        367.07        368.37         8.42 o                         
  -5  10   1        240.82        263.94         6.00 o                         
  -4  10   1        332.21        348.79        12.16 o                         
  -3  10   1        361.72        365.33        12.33 o                         
  -2  10   1          4.41          3.75         2.28 o                         
  -1  10   1        268.00        272.08         3.96 o                         
   0  10   1          1.92          3.63         2.98 o                         
   1  10   1         68.91         76.96         3.45 o                         
   2  10   1         34.94         36.03         3.34 o                         
   3  10   1        158.12        134.52         7.16 o                         
  -9  11   1          4.72          6.04         2.94 o                         
  -8  11   1          0.28          1.55         2.47 o                         
  -7  11   1         61.93         56.71         2.54 o                         
  -6  11   1        228.29        229.69         6.48 o                         
  -5  11   1         73.62         80.05         7.69 o                         
  -4  11   1         51.07         55.71         2.26 o                         
  -3  11   1          7.39          7.29         2.69 o                         
  -2  11   1         34.42         37.19         2.89 o                         
  -1  11   1        123.14        102.96         2.84 o                         
   0  11   1        172.45        180.14         9.16 o                         
   1  11   1          7.82          8.33         3.25 o                         
   2  11   1         52.71         45.60         5.36 o                         
  -8  12   1          1.72         -2.07         2.31 o                         
  -7  12   1          7.86         14.41         2.34 o                         
  -6  12   1         19.09         21.74         2.82 o                         
  -5  12   1         12.89         14.91         2.14 o                         
  -4  12   1         37.75         38.10         2.84 o                         
  -3  12   1         90.01         84.16         3.00 o                         
  -2  12   1        210.91        197.40         3.61 o                         
  -1  12   1         79.64         78.37         3.13 o                         
   0  12   1        100.24         92.30         7.08 o                         
  -6  13   1        130.05        111.48        11.66 o                         
  -5  13   1         31.49         36.54         5.00 o                         
  -4  13   1         11.50         11.04         2.97 o                         
  -3  13   1         27.74         24.37         3.07 o                         
   2 -13   2         24.35         22.95         2.85 o                         
   3 -13   2         65.32         66.13         3.23 o                         
   4 -13   2        106.27         88.80         5.10 o                         
   5 -13   2         52.29         51.26         2.82 o                         
   6 -13   2         93.64         84.40         7.68 o                         
   0 -12   2          0.57          1.90         3.39 o                         
   1 -12   2          3.68          6.28         2.72 o                         
   2 -12   2         20.90         20.41         2.23 o                         
   3 -12   2         64.01         69.54         4.31 o                         
   4 -12   2         33.39         31.64         2.41 o                         
   5 -12   2          7.18          7.13         2.23 o                         
   6 -12   2          5.76          3.09         2.43 o                         
   7 -12   2         23.75         18.82         2.90 o                         
   8 -12   2          4.47          7.07         2.88 o                         
  -2 -11   2          3.39          8.15         3.50 o                         
  -1 -11   2          1.83          5.37         2.79 o                         
   0 -11   2        129.10        127.65         7.78 o                         
   1 -11   2        276.84        262.46         3.85 o                         
   2 -11   2        232.69        226.66         8.59 o                         
   3 -11   2         68.78         79.58         2.63 o                         
   4 -11   2          0.27          4.87         2.62 o                         
   5 -11   2         16.92         15.46         2.81 o                         
   6 -11   2         24.10         30.18         2.46 o                         
   7 -11   2         43.88         48.84         2.68 o                         
   8 -11   2        103.40         90.34         4.24 o                         
   9 -11   2         11.90         11.13         2.64 o                         
  -3 -10   2         57.45         60.69         3.32 o                         
  -2 -10   2         46.41         55.48         3.47 o                         
  -1 -10   2        257.04        284.24         8.76 o                         
   0 -10   2        314.59        322.10         8.90 o                         
   1 -10   2        638.78        655.36         7.87 o                         
   2 -10   2        503.41        498.57        12.98 o                         
   3 -10   2        151.03        147.75         4.63 o                         
   4 -10   2          8.37         11.14         2.26 o                         
   5 -10   2         49.06         55.83         2.73 o                         
   6 -10   2         98.38        101.42         3.02 o                         
   7 -10   2        167.75        181.13         5.73 o                         
   8 -10   2          0.90         -0.27         2.36 o                         
   9 -10   2          4.68          4.54         2.52 o                         
  -4  -9   2         89.48         71.34         3.40 o                         
  -3  -9   2         24.79         26.64         2.87 o                         
  -2  -9   2         73.67         67.66         3.19 o                         
  -1  -9   2          5.11          8.48         2.95 o                         
   0  -9   2        242.08        259.85         3.73 o                         
   1  -9   2        115.82        108.57         4.24 o                         
   2  -9   2          0.51          3.69         1.99 o                         
   3  -9   2         22.80         21.36         2.09 o                         
   4  -9   2         72.14         76.82         2.31 o                         
   5  -9   2        361.11        352.53         5.42 o                         
   6  -9   2        247.70        247.53         3.01 o                         
   7  -9   2        143.80        148.61         2.85 o                         
   8  -9   2        338.19        343.89         5.33 o                         
   9  -9   2         17.07         16.80         2.81 o                         
  10  -9   2          6.16          4.00         2.60 o                         
  -5  -8   2         17.64         15.94         3.21 o                         
  -4  -8   2          6.59          7.19         2.74 o                         
  -3  -8   2         24.46         23.49         3.08 o                         
  -2  -8   2          5.16          5.45         2.75 o                         
  -1  -8   2        400.37        396.65        12.46 o                         
   0  -8   2          2.38          1.75         2.47 o                         
   1  -8   2        214.92        212.54         3.09 o                         
   2  -8   2        191.31        210.99         3.91 o                         
   3  -8   2       1336.35       1344.31        26.24 o                         
   4  -8   2       1047.74       1067.27        18.29 o                         
   5  -8   2         86.95         95.28         2.43 o                         
   6  -8   2         13.75         18.04         2.49 o                         
   7  -8   2        101.45        103.08         3.48 o                         
   8  -8   2         27.70         28.21         3.15 o                         
   9  -8   2        126.09        125.99         3.37 o                         
  10  -8   2         11.15          9.23         2.97 o                         
  -6  -7   2          1.31          2.23         3.49 o                         
  -5  -7   2         55.63         59.04         3.12 o                         
  -4  -7   2         77.36         73.91         2.96 o                         
  -3  -7   2        270.32        273.23         3.37 o                         
  -2  -7   2        404.19        422.15         5.35 o                         
  -1  -7   2          6.53          6.28         2.69 o                         
   0  -7   2        552.47        596.66         9.96 o                         
   1  -7   2       2155.27       2096.07        40.66 o                         
   2  -7   2        444.69        434.03         3.40 o                         
   3  -7   2        104.36        115.93         2.33 o                         
   4  -7   2        379.84        389.47         8.63 o                         
   5  -7   2        306.41        309.76         8.33 o                         
   6  -7   2        152.50        150.22         2.62 o                         
   7  -7   2         60.59         60.92         2.61 o                         
   8  -7   2        152.03        155.93         4.47 o                         
   9  -7   2         73.05         72.53         2.66 o                         
  10  -7   2          0.17          1.56         2.56 o                         
  -7  -6   2         88.81         64.60         5.93 o                         
  -6  -6   2          0.42          3.38         3.57 o                         
  -5  -6   2        166.26        187.92         3.81 o                         
  -4  -6   2        687.26        745.24        11.59 o                         
  -3  -6   2          3.89          4.89         2.40 o                         
  -2  -6   2       1399.84       1423.33         6.77 o                         
  -1  -6   2         24.63         31.80         2.87 o                         
   0  -6   2        142.22        151.16         3.05 o                         
   1  -6   2          9.71         13.65         2.51 o                         
   2  -6   2       1079.91       1070.10         9.53 o                         
   3  -6   2        161.38        170.35         6.50 o                         
   4  -6   2       2499.73       2464.18        19.72 o                         
   5  -6   2         70.90         77.98         2.59 o                         
   6  -6   2        119.16        120.99         2.75 o                         
   7  -6   2        497.08        524.60        12.50 o                         
   8  -6   2         81.36         82.86         3.27 o                         
   9  -6   2         15.04         13.76         2.44 o                         
  10  -6   2          6.68          8.63         2.93 o                         
  -7  -5   2         13.96         18.81         6.04 o                         
  -6  -5   2        288.51        325.33        10.71 o                         
  -5  -5   2          4.79          7.34         2.91 o                         
  -4  -5   2         83.41         87.80         3.12 o                         
  -3  -5   2         53.19         54.61         3.01 o                         
  -2  -5   2        175.20        174.17         3.78 o                         
  -1  -5   2       1119.00       1120.61        30.13 o                         
   0  -5   2         66.62         63.40         2.92 o                         
   1  -5   2        265.80        357.65         4.82 o                         
   2  -5   2       1492.92       1521.37         7.05 o                         
   3  -5   2        447.53        451.75         9.77 o                         
   4  -5   2        124.39        104.40         2.91 o                         
   5  -5   2       2447.36       2381.84        41.97 o                         
   6  -5   2        381.49        376.08         8.12 o                         
   7  -5   2         96.61        102.98         3.76 o                         
   8  -5   2         11.57         14.66         2.53 o                         
   9  -5   2         13.27         10.47         2.66 o                         
  10  -5   2         50.73         40.77         3.25 o                         
  -8  -4   2         12.89         17.49         5.93 o                         
  -7  -4   2        410.03        439.50         8.22 o                         
  -6  -4   2          5.66         10.35         5.32 o                         
  -5  -4   2         74.34         79.36         4.11 o                         
  -4  -4   2        615.67        677.33        11.33 o                         
  -3  -4   2       5188.75       5517.39        21.97 o                         
  -2  -4   2       1136.81       1186.28        26.16 o                         
  -1  -4   2        331.68        318.36         8.90 o                         
   0  -4   2        658.18        660.36        11.67 o                         
   1  -4   2       1311.86       1445.93        13.46 o                         
   2  -4   2        578.95        633.89         5.87 o                         
   3  -4   2         32.44         34.74         2.64 o                         
   4  -4   2         29.83         34.68         2.59 o                         
   5  -4   2         28.14         26.44         2.60 o                         
   6  -4   2        422.05        412.88        11.83 o                         
   7  -4   2          5.03          6.29         2.09 o                         
   8  -4   2        631.96        651.91        21.14 o                         
   9  -4   2        172.30        172.45         7.56 o                         
  10  -4   2        165.46        143.15        11.30 o                         
  -8  -3   2         83.58         82.71         6.36 o                         
  -7  -3   2         18.18         23.77         5.42 o                         
  -6  -3   2        191.35        222.42         6.20 o                         
  -5  -3   2         44.46         49.37         4.34 o                         
  -4  -3   2        793.40        833.91         8.05 o                         
  -3  -3   2       2959.76       3089.99        14.08 o                         
  -2  -3   2       5749.16       5877.92        36.54 o                         
  -1  -3   2        627.13        683.97        30.47 o                         
   0  -3   2       3679.33       3747.37        88.34 o                         
   1  -3   2        344.03        311.11         6.02 o                         
   2  -3   2       3376.45       3301.28        44.24 o                         
   3  -3   2        700.39        661.42         7.13 o                         
   4  -3   2        171.06        202.48         4.54 o                         
   5  -3   2       1736.45       1871.05        72.32 o                         
   6  -3   2        115.91        109.64         4.10 o                         
   7  -3   2         39.32         39.05         2.39 o                         
   8  -3   2          0.34          2.93         2.12 o                         
   9  -3   2         18.43         23.30         3.08 o                         
  10  -3   2         88.57         74.60        17.80 o                         
  -9  -2   2          2.27         -3.86         5.93 o                         
  -8  -2   2        264.86        299.36         7.03 o                         
  -7  -2   2         32.53         32.76         5.29 o                         
  -6  -2   2          3.09          6.64         4.89 o                         
  -5  -2   2          0.98         -1.86         4.45 o                         
  -4  -2   2         21.89         31.62         3.98 o                         
  -3  -2   2       2374.66       2442.59        19.17 o                         
  -2  -2   2          0.06          0.51         3.49 o                         
  -1  -2   2       2061.54       2057.03        54.13 o                         
   0  -2   2        542.31        500.87         6.32 o                         
   2  -2   2       1397.64       1340.76        10.43 o                         
   3  -2   2         13.84         17.62         2.67 o                         
   4  -2   2        140.03        124.02         3.73 o                         
   5  -2   2        109.41         96.54         2.73 o                         
   6  -2   2        819.52        857.01        30.89 o                         
   7  -2   2          0.60          2.15         2.74 o                         
   8  -2   2        157.87        165.20         8.96 o                         
   9  -2   2        180.08        178.12        11.44 o                         
  10  -2   2         41.99         39.04         8.40 o                         
  -9  -1   2          7.34         -1.82         5.60 o                         
  -8  -1   2        238.02        275.35         6.80 o                         
  -7  -1   2        197.16        212.35         6.11 o                         
  -6  -1   2         30.10         28.51         3.40 o                         
  -5  -1   2        446.46        453.17        30.87 o                         
  -4  -1   2        325.01        310.89        21.40 o                         
  -3  -1   2         18.02         20.65         3.18 o                         
  -2  -1   2         18.44         14.20         3.43 o                         
  -1  -1   2        256.57        240.30         5.74 o                         
   0  -1   2        478.57        490.19         8.75 o                         
   1  -1   2         59.68         66.24         4.72 o                         
   2  -1   2       6095.98       6418.26       101.05 o                         
   3  -1   2        229.42        223.86         3.45 o                         
   4  -1   2       2990.68       2851.30        85.51 o                         
   5  -1   2       1646.07       1599.91        66.70 o                         
   6  -1   2       1452.72       1489.47        62.65 o                         
   7  -1   2        169.41        184.41        18.09 o                         
   8  -1   2          2.76          4.05         2.92 o                         
   9  -1   2        130.01        140.84         4.69 o                         
  10  -1   2         25.65         20.47         4.38 o                         
 -10   0   2          0.01          2.18         5.77 o                         
  -9   0   2        132.44        130.81         6.52 o                         
  -8   0   2         57.07         58.79         6.83 o                         
  -7   0   2        577.30        593.87        34.17 o                         
  -6   0   2       1548.97       1488.94        66.53 o                         
  -5   0   2        135.57        152.16         5.14 o                         
  -4   0   2        115.63        138.71         4.39 o                         
  -3   0   2        317.78        329.85         5.33 o                         
  -2   0   2        309.56        240.50         7.65 o                         
  -1   0   2        501.24        471.44        27.85 o                         
   0   0   2        240.96        234.47        27.16 o                         
   1   0   2        221.40        213.03         9.59 o                         
   2   0   2       1152.55       1046.77        39.52 o                         
   3   0   2        215.58        184.44         3.75 o                         
   4   0   2       1048.04       1016.16        22.63 o                         
   5   0   2       6230.95       6424.85       117.88 o                         
   6   0   2        983.89        989.45        35.74 o                         
   7   0   2         68.28         80.76         5.32 o                         
   8   0   2        129.29        137.71         5.80 o                         
   9   0   2         51.52         49.81         5.67 o                         
 -10   1   2          9.97          8.09         3.90 o                         
  -9   1   2         11.36         16.80         6.92 o                         
  -8   1   2        120.73        129.88        16.07 o                         
  -7   1   2         59.67         58.71         3.67 o                         
  -6   1   2        101.10         90.05         3.21 o                         
  -5   1   2         19.09         10.19         3.03 o                         
  -4   1   2       2891.42       2921.98        48.85 o                         
  -3   1   2       1799.02       1841.06        27.68 o                         
  -2   1   2       6778.33       7347.90        35.29 o                         
  -1   1   2        283.60        287.69         4.96 o                         
   0   1   2         77.07         81.30         5.03 o                         
   1   1   2         46.91         36.86         4.65 o                         
   2   1   2        152.15         96.57         4.13 o                         
   3   1   2        736.88        660.80        24.47 o                         
   4   1   2        323.52        319.17         4.74 o                         
   5   1   2         20.76         23.73         3.68 o                         
   6   1   2         15.32          6.79         4.88 o                         
   7   1   2        268.27        309.93         5.15 o                         
   8   1   2        180.50        197.52         5.13 o                         
   9   1   2          5.94          4.81         4.10 o                         
 -10   2   2          0.46          9.58         3.97 o                         
  -9   2   2         48.06         43.15         3.24 o                         
  -8   2   2        227.88        243.17        18.25 o                         
  -7   2   2         56.17         51.61         3.49 o                         
  -6   2   2        713.58        718.20        17.20 o                         
  -5   2   2       1467.17       1425.25        21.20 o                         
  -4   2   2       1021.38        971.57         9.32 o                         
  -3   2   2        226.98        196.31         3.71 o                         
  -1   2   2       5024.25       5659.05        78.43 o                         
   0   2   2       2930.82       3026.70        57.09 o                         
   1   2   2         93.51        110.86         4.48 o                         
   2   2   2       2029.19       2068.63        18.68 o                         
   3   2   2       1054.25       1086.75        10.86 o                         
   4   2   2        554.07        503.81        16.59 o                         
   5   2   2        347.21        338.85         4.47 o                         
   6   2   2        507.07        573.27         7.45 o                         
   7   2   2        378.25        437.05         7.34 o                         
   8   2   2         13.82         14.82         5.52 o                         
   9   2   2        174.76        190.39         7.28 o                         
 -10   3   2          5.15          4.01         3.09 o                         
  -9   3   2         14.23         13.99         3.00 o                         
  -8   3   2         34.71         36.38         2.71 o                         
  -7   3   2        398.21        396.35        11.36 o                         
  -6   3   2        203.45        180.88         2.94 o                         
  -5   3   2       1756.55       1730.56        16.77 o                         
  -4   3   2        802.09        871.17        18.53 o                         
  -3   3   2          4.26          1.00         2.48 o                         
  -2   3   2        378.01        403.97        10.38 o                         
  -1   3   2        469.02        478.96         4.71 o                         
   0   3   2         80.49         72.71         4.06 o                         
   1   3   2        344.49        283.16         4.76 o                         
   2   3   2        467.08        460.50        19.24 o                         
   3   3   2         25.24         29.06         3.09 o                         
   4   3   2        111.91        132.02         3.92 o                         
   5   3   2        988.64       1040.62        70.07 o                         
   6   3   2        234.89        279.97        15.07 o                         
   7   3   2        207.21        226.69         5.55 o                         
   8   3   2         13.90         19.51         4.39 o                         
 -10   4   2         33.64         30.31         3.38 o                         
  -9   4   2         77.38         82.97         3.28 o                         
  -8   4   2        201.18        195.51         6.46 o                         
  -7   4   2        589.52        605.71         8.06 o                         
  -6   4   2         26.04         35.09         2.48 o                         
  -5   4   2          1.32          5.93         2.55 o                         
  -4   4   2        117.52        104.61         2.55 o                         
  -3   4   2        237.56        230.28         6.07 o                         
  -2   4   2       3522.84       3463.50        76.42 o                         
  -1   4   2       1083.12        974.02         9.99 o                         
   0   4   2        586.17        631.00         6.67 o                         
   1   4   2        349.36        337.98         5.28 o                         
   2   4   2       1669.00       1666.74        32.72 o                         
   3   4   2        367.82        331.57         6.34 o                         
   4   4   2         22.31         26.03         3.33 o                         
   5   4   2         45.08         52.10         4.17 o                         
   6   4   2        214.10        221.47         4.51 o                         
   7   4   2         14.44         22.78         6.01 o                         
   8   4   2         84.02         88.26         6.69 o                         
 -10   5   2          3.52          5.39         3.05 o                         
  -9   5   2         31.66         29.86         2.82 o                         
  -8   5   2          0.67          5.61         2.62 o                         
  -7   5   2        552.72        538.69         7.76 o                         
  -6   5   2        393.75        378.94         3.42 o                         
  -5   5   2        130.97        140.70         3.22 o                         
  -4   5   2        161.97        147.13         4.85 o                         
  -3   5   2       3450.03       3461.97        58.37 o                         
  -2   5   2        324.76        290.45         5.66 o                         
  -1   5   2         78.99         72.06         2.53 o                         
   0   5   2        167.80        148.25         2.68 o                         
   1   5   2       1356.42       1420.96         8.24 o                         
   2   5   2       1898.54       1936.79        22.39 o                         
   3   5   2        124.68        121.93         3.16 o                         
   4   5   2         12.35         13.71         2.65 o                         
   5   5   2         53.52         55.46         3.32 o                         
   6   5   2         46.80         50.15         3.69 o                         
   7   5   2          5.83          7.76         4.31 o                         
 -10   6   2         43.82         42.33         2.78 o                         
  -9   6   2        189.98        189.73         3.92 o                         
  -8   6   2        142.23        157.82         2.81 o                         
  -7   6   2         66.68         70.56         2.60 o                         
  -6   6   2        135.86        149.54         2.79 o                         
  -5   6   2        249.40        237.89         7.14 o                         
  -4   6   2        975.73       1011.93        24.63 o                         
  -3   6   2        681.57        650.40        15.20 o                         
  -2   6   2         44.20         49.04         2.12 o                         
  -1   6   2         11.80         16.25         2.05 o                         
   0   6   2       1021.94       1016.73        19.11 o                         
   1   6   2       2263.20       2313.98         7.71 o                         
   2   6   2       1112.91       1113.94        20.04 o                         
   3   6   2       1366.24       1375.76        53.90 o                         
   4   6   2         68.02         62.88         2.81 o                         
   5   6   2        113.32        115.97         3.51 o                         
   6   6   2          1.60          3.32         3.31 o                         
 -10   7   2         57.72         52.17         2.74 o                         
  -9   7   2         22.66         26.74         2.71 o                         
  -8   7   2         35.90         38.85         2.38 o                         
  -7   7   2         34.54         37.80         2.33 o                         
  -6   7   2        331.61        346.87         4.64 o                         
  -5   7   2        120.53        139.59         3.94 o                         
  -4   7   2        341.17        367.43         5.09 o                         
  -3   7   2        290.55        307.03         4.64 o                         
  -2   7   2        473.04        463.49         4.12 o                         
  -1   7   2         93.72         92.09         3.42 o                         
   0   7   2        165.89        168.07         2.77 o                         
   1   7   2        918.31        960.03         9.93 o                         
   2   7   2        421.37        373.24         4.85 o                         
   3   7   2          0.37          3.11         2.97 o                         
   4   7   2         90.66         88.82         3.07 o                         
   5   7   2         52.08         50.67         2.68 o                         
   6   7   2        130.06        117.08         4.09 o                         
 -10   8   2         26.78         25.38         2.98 o                         
  -9   8   2        113.42        105.70         5.22 o                         
  -8   8   2        108.35        104.55         3.70 o                         
  -7   8   2        247.02        264.33         8.54 o                         
  -6   8   2        113.70        119.02         4.35 o                         
  -5   8   2       1331.13       1368.96        15.47 o                         
  -4   8   2          8.30          6.79         1.94 o                         
  -3   8   2        231.10        238.86         6.10 o                         
  -2   8   2         15.86         17.34         2.93 o                         
  -1   8   2        112.35        119.53         4.22 o                         
   0   8   2        179.20        196.93         7.34 o                         
   1   8   2         40.80         40.73         2.98 o                         
   2   8   2        135.22        126.23         3.53 o                         
   3   8   2          0.55          3.12         3.01 o                         
   4   8   2        129.28        129.46         3.97 o                         
   5   8   2        150.34        120.41         4.11 o                         
 -10   9   2          0.00          1.34         2.88 o                         
  -9   9   2          9.67         11.02         2.52 o                         
  -8   9   2        280.88        280.16         8.04 o                         
  -7   9   2        139.00        138.50         5.22 o                         
  -6   9   2        166.41        175.63         4.25 o                         
  -5   9   2          5.13         10.04         2.24 o                         
  -4   9   2         23.04         23.98         2.15 o                         
  -3   9   2        123.62        132.95         2.62 o                         
  -2   9   2        553.78        541.76         9.77 o                         
  -1   9   2        288.40        324.14         4.77 o                         
   0   9   2         63.08         65.37         3.27 o                         
   1   9   2          0.34          2.60         2.60 o                         
   2   9   2         65.67         63.63         3.28 o                         
   3   9   2        242.35        215.68         3.88 o                         
   4   9   2         13.68         13.02         2.70 o                         
  -9  10   2          0.15          0.44         2.28 o                         
  -8  10   2         47.63         50.36         2.92 o                         
  -7  10   2        116.33        119.73         3.77 o                         
  -6  10   2          7.02         10.71         2.31 o                         
  -5  10   2        121.73        135.45         2.89 o                         
  -4  10   2        467.41        483.71        14.16 o                         
  -3  10   2        310.99        313.14        10.84 o                         
  -2  10   2        567.30        613.22        10.07 o                         
  -1  10   2        117.05        110.71         3.06 o                         
   0  10   2         63.74         75.74         2.96 o                         
   1  10   2         33.22         32.51         2.90 o                         
   2  10   2         69.94         72.95         3.61 o                         
   3  10   2         25.41         27.05         3.54 o                         
  -8  11   2         10.04         11.14         2.56 o                         
  -7  11   2         81.29         94.91         4.27 o                         
  -6  11   2          1.30          3.65         2.39 o                         
  -5  11   2          1.08          0.40         1.96 o                         
  -4  11   2          5.16          5.96         2.35 o                         
  -3  11   2         95.11         85.45         2.51 o                         
  -2  11   2        257.72        249.69         4.03 o                         
  -1  11   2          0.61          2.26         2.70 o                         
   0  11   2          3.16          8.40         3.19 o                         
   1  11   2         47.37         39.76         3.77 o                         
  -7  12   2          2.13          2.88         2.58 o                         
  -6  12   2          5.31          8.15         2.93 o                         
  -5  12   2         12.29         10.87         2.53 o                         
  -4  12   2         92.96         91.71         3.30 o                         
  -3  12   2         46.42         42.67         2.47 o                         
  -2  12   2        119.77        109.57         4.41 o                         
  -1  12   2         49.32         45.85         5.13 o                         
   0  12   2         46.62         39.35         3.45 o                         
  -5  13   2          0.82          1.81         2.63 o                         
  -4  13   2         26.90         15.33         2.47 o                         
  -3  13   2        218.50        203.97         9.64 o                         
   3 -13   3         12.83         12.35         3.06 o                         
   4 -13   3          1.52          4.22         2.94 o                         
   5 -13   3          2.41          2.20         2.91 o                         
   6 -13   3         84.76         80.64         6.60 o                         
   0 -12   3         33.36         30.04         3.06 o                         
   1 -12   3        227.96        208.48        19.06 o                         
   2 -12   3          0.03          3.84         2.84 o                         
   3 -12   3          3.89          5.92         2.30 o                         
   4 -12   3         66.89         63.34         2.92 o                         
   5 -12   3          0.41          4.87         2.24 o                         
   6 -12   3         13.79          9.70         2.31 o                         
   7 -12   3          5.83          2.51         2.16 o                         
  -2 -11   3         13.24         16.14         3.55 o                         
  -1 -11   3        165.15        156.94         8.11 o                         
   0 -11   3         39.03         38.60         3.31 o                         
   1 -11   3         10.27         13.07         2.51 o                         
   2 -11   3         11.76         14.88         2.40 o                         
   3 -11   3         79.91         77.45         2.44 o                         
   4 -11   3        264.03        254.60         4.42 o                         
   5 -11   3        212.52        212.46         5.78 o                         
   6 -11   3          3.02          2.81         2.29 o                         
   7 -11   3         27.72         23.13         2.54 o                         
   8 -11   3          2.32          3.43         2.48 o                         
  -3 -10   3         10.13          6.94         3.17 o                         
  -2 -10   3         16.00         18.73         3.32 o                         
  -1 -10   3         10.22         11.02         3.12 o                         
   0 -10   3         27.42         24.65         2.72 o                         
   1 -10   3        316.65        348.59         5.37 o                         
   2 -10   3        537.87        530.02         8.40 o                         
   3 -10   3        286.82        285.92         5.78 o                         
   4 -10   3         98.35        110.25         5.25 o                         
   5 -10   3        168.09        163.63         6.47 o                         
   6 -10   3          0.20          2.03         2.23 o                         
   7 -10   3          7.12         11.21         2.66 o                         
   8 -10   3         12.01         17.25         2.36 o                         
   9 -10   3          6.97          3.59         2.75 o                         
  -4  -9   3        230.65        210.52        17.05 o                         
  -3  -9   3         27.58         30.60         2.94 o                         
  -2  -9   3         14.11         18.95         3.01 o                         
  -1  -9   3          0.46          2.74         2.94 o                         
   0  -9   3        824.44        819.28         7.17 o                         
   1  -9   3        132.83        134.49         4.82 o                         
   2  -9   3         25.12         28.72         2.05 o                         
   3  -9   3        342.64        363.08         8.34 o                         
   4  -9   3         92.19         92.13         2.68 o                         
   5  -9   3        177.21        187.78         5.29 o                         
   6  -9   3          0.47          0.84         1.98 o                         
   7  -9   3        496.32        524.71         8.26 o                         
   8  -9   3        187.66        176.85         7.45 o                         
   9  -9   3          9.98          7.20         2.48 o                         
  10  -9   3          2.76          4.47         2.63 o                         
  -5  -8   3        139.87        122.52         6.20 o                         
  -4  -8   3        223.10        223.87         7.73 o                         
  -3  -8   3        329.50        342.62        12.15 o                         
  -2  -8   3          0.46          2.93         2.72 o                         
  -1  -8   3          0.49          0.45         2.77 o                         
   0  -8   3         25.81         22.93         2.47 o                         
   1  -8   3        265.10        248.96         4.54 o                         
   2  -8   3        653.10        626.31         8.39 o                         
   3  -8   3        474.20        468.02         9.35 o                         
   4  -8   3         83.25         83.42         3.73 o                         
   5  -8   3        907.30        947.37        14.34 o                         
   6  -8   3        108.03        107.29         5.03 o                         
   7  -8   3        264.81        281.83         6.47 o                         
   8  -8   3          7.61          9.99         2.31 o                         
   9  -8   3        128.35        109.11         5.15 o                         
  10  -8   3         23.50         20.46         2.59 o                         
  -6  -7   3          0.31          0.18         3.57 o                         
  -5  -7   3         78.24         84.66         3.49 o                         
  -4  -7   3         15.98         19.07         2.66 o                         
  -3  -7   3          1.02          1.07         2.54 o                         
  -2  -7   3        205.37        208.22         3.46 o                         
  -1  -7   3          1.50          4.11         2.69 o                         
   0  -7   3        438.04        430.91         3.75 o                         
   1  -7   3          4.46          4.39         2.21 o                         
   2  -7   3        139.69        155.04         2.69 o                         
   3  -7   3        708.27        703.42         4.37 o                         
   4  -7   3       1898.11       1901.39        21.20 o                         
   5  -7   3         55.30         53.27         2.20 o                         
   6  -7   3         53.49         54.67         2.26 o                         
   7  -7   3        195.11        204.53         5.26 o                         
   8  -7   3         59.80         65.76         3.29 o                         
   9  -7   3        136.56        131.77         4.69 o                         
  10  -7   3          6.54          7.75         2.47 o                         
  -7  -6   3          4.00          5.14         4.54 o                         
  -6  -6   3         12.48         14.02         3.66 o                         
  -5  -6   3        596.35        644.55        12.04 o                         
  -4  -6   3        818.63        890.68        18.46 o                         
  -3  -6   3        137.60        133.72         4.82 o                         
  -2  -6   3       1186.68       1216.85        21.49 o                         
  -1  -6   3        196.42        201.40         4.42 o                         
   0  -6   3         62.59         85.65         3.81 o                         
   1  -6   3        191.18        179.04         3.71 o                         
   2  -6   3        144.56        160.64         3.11 o                         
   3  -6   3         69.85         57.97         2.89 o                         
   4  -6   3        144.16        128.29         2.62 o                         
   5  -6   3        107.64        104.60         4.65 o                         
   6  -6   3         33.05         37.88         2.21 o                         
   7  -6   3       1005.21       1008.11         9.99 o                         
   8  -6   3        141.20        149.43         6.41 o                         
   9  -6   3        132.49        135.64         5.73 o                         
  10  -6   3        133.37        108.40         5.88 o                         
  -7  -5   3          1.65          7.69         6.20 o                         
  -6  -5   3         10.18          9.34         4.61 o                         
  -5  -5   3        366.66        396.65        11.38 o                         
  -4  -5   3        728.92        777.41         6.53 o                         
  -3  -5   3       2703.06       2896.82        24.88 o                         
  -2  -5   3        300.28        304.99         4.11 o                         
  -1  -5   3        628.01        693.80        11.00 o                         
   0  -5   3        210.32        222.14         4.16 o                         
   1  -5   3       2998.65       3062.11        33.09 o                         
   2  -5   3         11.90         20.88         2.35 o                         
   3  -5   3          9.33         12.12         2.47 o                         
   4  -5   3          7.56         13.71         2.50 o                         
   5  -5   3         83.94         85.66         5.18 o                         
   6  -5   3         47.34         53.55         2.85 o                         
   7  -5   3        213.08        210.92         5.04 o                         
   8  -5   3        475.23        490.54        11.60 o                         
   9  -5   3          2.06          2.03         2.60 o                         
  10  -5   3          6.24          6.96         2.62 o                         
  -8  -4   3          5.95         10.81         6.27 o                         
  -7  -4   3        138.32        142.39         6.57 o                         
  -6  -4   3         14.99         16.15         5.40 o                         
  -5  -4   3        189.60        206.90         4.64 o                         
  -4  -4   3          3.52          5.74         3.20 o                         
  -3  -4   3        143.44        157.02         3.37 o                         
  -2  -4   3         41.68         39.42         3.06 o                         
  -1  -4   3       5286.35       5161.93       124.00 o                         
   0  -4   3       2368.55       2250.36        31.59 o                         
   1  -4   3       2144.67       2303.26        16.17 o                         
   2  -4   3       2325.52       2247.53        24.02 o                         
   3  -4   3         56.86         54.40         2.31 o                         
   4  -4   3        465.37        478.36        10.82 o                         
   5  -4   3         48.34         55.61         2.11 o                         
   6  -4   3         58.75         67.22         4.43 o                         
   7  -4   3        137.60        130.55         3.00 o                         
   8  -4   3        159.29        153.90         4.32 o                         
   9  -4   3         60.63         55.48         3.05 o                         
  10  -4   3         83.60         72.96         5.41 o                         
  -8  -3   3          0.44          3.24         5.80 o                         
  -7  -3   3          2.07          2.77         3.63 o                         
  -6  -3   3        162.93        186.62         6.23 o                         
  -5  -3   3          0.62          2.97         3.79 o                         
  -4  -3   3        300.33        314.48         4.93 o                         
  -3  -3   3        347.30        379.59         4.95 o                         
  -2  -3   3       1199.51       1180.16        19.10 o                         
  -1  -3   3       1741.36       1681.69        54.54 o                         
   0  -3   3       5959.14       5747.66       122.34 o                         
   1  -3   3       8509.58       8763.69       167.91 o                         
   2  -3   3       6711.17       7050.06       133.07 o                         
   3  -3   3        292.10        263.26         6.13 o                         
   4  -3   3       1385.74       1411.74        26.47 o                         
   5  -3   3       2436.07       2456.97        41.30 o                         
   6  -3   3         18.05         21.19         2.49 o                         
   7  -3   3        427.59        426.30        14.37 o                         
   8  -3   3        228.05        231.72         9.03 o                         
   9  -3   3        133.52        135.93         7.09 o                         
  10  -3   3         52.08         46.59        11.06 o                         
  -9  -2   3          2.07          4.66         5.77 o                         
  -8  -2   3        384.43        421.24         8.06 o                         
  -7  -2   3        200.21        210.99         6.27 o                         
  -6  -2   3          0.73         -4.07         4.89 o                         
  -5  -2   3        546.37        583.92         8.16 o                         
  -4  -2   3         17.81         20.04         3.61 o                         
  -3  -2   3         26.32         20.00         2.93 o                         
  -2  -2   3          1.93          2.92         3.07 o                         
  -1  -2   3       1839.08       1788.69        41.54 o                         
   0  -2   3       1062.79       1080.35         9.48 o                         
   1  -2   3         29.90         28.01         3.46 o                         
   2  -2   3        261.91        245.25         7.36 o                         
   3  -2   3       4067.14       3716.19        92.33 o                         
   4  -2   3       8871.40       9065.95       201.48 o                         
   5  -2   3         25.12         18.21         2.25 o                         
   6  -2   3        267.69        277.90         7.32 o                         
   7  -2   3         95.06         94.36         7.99 o                         
   8  -2   3        470.85        463.02        10.53 o                         
   9  -2   3        129.99        127.43        17.54 o                         
  10  -2   3         14.28          7.85         5.69 o                         
  -9  -1   3         61.59         59.98         4.96 o                         
  -8  -1   3         63.63         72.36         5.85 o                         
  -7  -1   3         28.53         28.08         4.96 o                         
  -6  -1   3          0.04          1.76         3.39 o                         
  -5  -1   3       1425.12       1497.14       120.44 o                         
  -4  -1   3         13.20         12.73         2.96 o                         
  -3  -1   3         49.49         56.63         3.24 o                         
  -2  -1   3        219.29        197.47         4.31 o                         
  -1  -1   3        402.87        408.30         6.58 o                         
   0  -1   3          8.22         12.83         4.18 o                         
   1  -1   3        189.00        160.80         4.51 o                         
   2  -1   3        130.54        102.09         3.27 o                         
   3  -1   3        164.11        162.56         4.20 o                         
   4  -1   3        641.53        587.70        14.19 o                         
   5  -1   3        244.11        215.25         9.76 o                         
   6  -1   3        497.70        498.00        14.96 o                         
   7  -1   3        172.09        186.46         4.28 o                         
   8  -1   3        126.68        119.17        10.94 o                         
   9  -1   3         86.72         84.43         4.29 o                         
  10  -1   3          7.81          6.10         5.81 o                         
  -9   0   3          5.82          6.76         4.31 o                         
  -8   0   3          1.08          4.93         3.39 o                         
  -7   0   3        138.69        139.15        10.19 o                         
  -6   0   3        241.70        245.18        11.64 o                         
  -5   0   3        159.85        135.70         3.86 o                         
  -4   0   3       4755.92       4542.37        91.29 o                         
  -3   0   3       2152.36       2071.50        51.66 o                         
  -2   0   3        890.88        786.27        39.22 o                         
  -1   0   3        854.75        735.36        48.59 o                         
   0   0   3       1917.90       1800.19       219.26 o                         
   1   0   3          1.77          1.72         5.19 o                         
   2   0   3       2970.49       2756.52       108.32 o                         
   3   0   3          0.18          1.65         3.09 o                         
   4   0   3        944.72        845.73        17.47 o                         
   5   0   3        639.53        653.17        12.49 o                         
   6   0   3        168.50        166.37         4.22 o                         
   7   0   3       2735.60       3066.73        13.47 o                         
   8   0   3        169.71        187.57         6.13 o                         
   9   0   3          4.08          1.06         3.90 o                         
 -10   1   3          2.56          1.99         3.94 o                         
  -9   1   3          5.50          6.59         4.46 o                         
  -8   1   3         61.73         63.70         3.75 o                         
  -7   1   3          5.35          7.46         2.77 o                         
  -6   1   3        523.98        556.31        32.19 o                         
  -5   1   3        131.51        130.38         4.59 o                         
  -4   1   3         78.13        100.75         2.72 o                         
  -3   1   3       1005.15        935.48        18.78 o                         
  -1   1   3        239.23        201.34         4.40 o                         
   0   1   3       3074.00       3304.00       128.47 o                         
   1   1   3        293.40        271.50         5.19 o                         
   2   1   3        640.24        628.89        12.33 o                         
   3   1   3        374.22        324.81        12.11 o                         
   4   1   3       2025.74       1961.51        70.38 o                         
   5   1   3        599.90        588.74        11.74 o                         
   6   1   3        143.05        155.06         7.21 o                         
   7   1   3         85.63         97.69         4.16 o                         
   8   1   3          7.75         11.41         5.37 o                         
   9   1   3         41.54         42.69         5.98 o                         
 -10   2   3        107.63         87.92         5.63 o                         
  -9   2   3        221.28        198.01        11.77 o                         
  -8   2   3         11.34          8.70         3.58 o                         
  -7   2   3          1.28          3.85         2.89 o                         
  -6   2   3          0.96          1.43         2.48 o                         
  -5   2   3       1085.05       1085.20        19.49 o                         
  -4   2   3       1260.16       1277.22         7.06 o                         
  -3   2   3        689.46        562.25        10.86 o                         
  -2   2   3       4423.88       4350.74        49.55 o                         
  -1   2   3        340.55        365.74         5.57 o                         
   1   2   3       6124.54       6429.15       156.63 o                         
   2   2   3        823.12        769.65        16.22 o                         
   3   2   3         94.28        103.69         3.49 o                         
   4   2   3         49.21         45.18         2.95 o                         
   5   2   3         31.45         33.05         2.88 o                         
   6   2   3         50.68         51.98         3.91 o                         
   7   2   3        141.36        150.85         5.94 o                         
   8   2   3        177.42        208.25         6.58 o                         
   9   2   3        202.03        190.42         6.07 o                         
 -10   3   3         23.15         23.96         4.44 o                         
  -9   3   3         57.20         67.62         5.74 o                         
  -8   3   3        363.15        360.09        11.65 o                         
  -7   3   3         13.92         13.44         2.54 o                         
  -6   3   3        178.75        163.19         6.34 o                         
  -5   3   3       1239.82       1266.48        28.33 o                         
  -4   3   3       2407.54       2349.05        30.29 o                         
  -3   3   3        756.98        684.23        13.18 o                         
  -2   3   3       1052.60       1047.01         5.47 o                         
  -1   3   3        535.45        537.04        10.25 o                         
   0   3   3        501.12        477.12        16.52 o                         
   1   3   3        112.44        135.55         6.20 o                         
   2   3   3        972.54        866.33        12.34 o                         
   3   3   3        296.27        285.48         4.99 o                         
   4   3   3        230.18        223.58        11.00 o                         
   5   3   3          0.07          1.71         3.25 o                         
   6   3   3         14.07         14.04         4.41 o                         
   7   3   3        258.21        269.91         7.11 o                         
   8   3   3        129.16        134.42         6.97 o                         
 -10   4   3        171.60        167.24         6.24 o                         
  -9   4   3         43.44         39.29         2.83 o                         
  -8   4   3          3.78          5.58         2.30 o                         
  -7   4   3        587.40        589.92        10.06 o                         
  -6   4   3         56.20         58.45         2.62 o                         
  -5   4   3        900.71        883.31        18.11 o                         
  -4   4   3        317.99        304.29         9.08 o                         
  -3   4   3       1433.85       1444.93        20.63 o                         
  -2   4   3          0.77          2.18         2.60 o                         
  -1   4   3       1922.39       1833.22        32.96 o                         
   0   4   3       5844.52       6422.18       148.32 o                         
   1   4   3       3200.39       3213.25        84.25 o                         
   2   4   3        750.83        744.13        10.20 o                         
   3   4   3        315.55        329.51         4.36 o                         
   4   4   3        162.56        159.33         4.52 o                         
   5   4   3          5.35          5.31         3.20 o                         
   6   4   3        408.51        422.40        16.83 o                         
   7   4   3          5.86          5.40         6.02 o                         
   8   4   3          7.99          9.48         6.47 o                         
 -10   5   3         14.00         16.99         3.20 o                         
  -9   5   3         22.31         25.08         4.52 o                         
  -8   5   3          4.66          6.14         2.64 o                         
  -7   5   3         34.24         35.47         2.65 o                         
  -6   5   3          3.83          6.93         2.30 o                         
  -5   5   3          1.35          4.39         2.11 o                         
  -4   5   3       1828.90       1818.54        36.55 o                         
  -3   5   3         86.03         84.89         2.70 o                         
  -2   5   3        242.81        214.61         3.14 o                         
  -1   5   3        377.55        358.42         3.56 o                         
   0   5   3        797.57        762.36        33.96 o                         
   1   5   3       1720.32       1796.24        34.28 o                         
   2   5   3        141.13        158.80         3.51 o                         
   3   5   3          2.91          3.67         2.93 o                         
   4   5   3        579.74        615.40         4.23 o                         
   5   5   3         60.52         74.55         3.00 o                         
   6   5   3          0.89          1.74         2.54 o                         
   7   5   3         28.93         28.65         3.39 o                         
 -10   6   3          1.53          5.32         2.54 o                         
  -9   6   3         23.09         29.34         2.70 o                         
  -8   6   3        306.93        306.04         8.41 o                         
  -7   6   3        172.44        171.19         5.93 o                         
  -6   6   3        273.42        282.99         4.49 o                         
  -5   6   3          6.22          9.67         2.11 o                         
  -4   6   3         47.32         40.67         2.10 o                         
  -3   6   3         11.94          7.93         2.01 o                         
  -2   6   3         10.84         16.13         2.29 o                         
  -1   6   3        480.60        501.85         3.55 o                         
   0   6   3         49.53         53.79         2.50 o                         
   1   6   3         76.83         68.53         3.05 o                         
   2   6   3        123.27        140.00         3.88 o                         
   3   6   3        153.37        175.72         7.69 o                         
   4   6   3       1103.06       1013.89        18.12 o                         
   5   6   3        221.87        238.68         3.84 o                         
   6   6   3         78.39         71.45         3.30 o                         
 -10   7   3         51.78         42.72         2.77 o                         
  -9   7   3         19.94         24.43         2.70 o                         
  -8   7   3        217.80        219.52         6.44 o                         
  -7   7   3         28.83         29.02         2.52 o                         
  -6   7   3         52.29         58.83         3.12 o                         
  -5   7   3        196.85        207.92         4.85 o                         
  -4   7   3        284.70        301.89         4.40 o                         
  -3   7   3        995.00       1014.81        21.47 o                         
  -2   7   3         12.35         11.22         2.49 o                         
  -1   7   3         62.04         58.16         2.91 o                         
   0   7   3        387.32        398.90         8.90 o                         
   1   7   3        649.28        672.16         8.06 o                         
   2   7   3        149.32        157.74         3.45 o                         
   3   7   3        206.24        198.92        15.12 o                         
   4   7   3         92.78         91.51         5.26 o                         
   5   7   3          0.37          0.07         2.57 o                         
   6   7   3          1.51          0.82         2.91 o                         
 -10   8   3          5.57          4.69         2.39 o                         
  -9   8   3         91.10         86.16         5.82 o                         
  -8   8   3         62.73         71.05         2.83 o                         
  -7   8   3         25.09         28.08         2.12 o                         
  -6   8   3        173.97        183.85         6.62 o                         
  -5   8   3        760.15        744.58        26.61 o                         
  -4   8   3        847.30        900.82        28.06 o                         
  -3   8   3        789.00        812.19         7.21 o                         
  -2   8   3        587.52        609.90         5.14 o                         
  -1   8   3         16.06         14.15         2.28 o                         
   0   8   3        566.35        618.96         4.51 o                         
   1   8   3         57.65         64.53         3.12 o                         
   2   8   3          0.27          6.67         7.55 o                         
   3   8   3         18.05         14.74         2.81 o                         
   4   8   3        131.84        118.56         5.52 o                         
   5   8   3          8.42          9.36         3.21 o                         
 -10   9   3          6.91          8.45         2.57 o                         
  -9   9   3         21.33         22.70         2.60 o                         
  -8   9   3          0.04          3.54         2.33 o                         
  -7   9   3         59.92         63.42         2.86 o                         
  -6   9   3         61.71         68.45         2.61 o                         
  -5   9   3        117.69        128.52         3.03 o                         
  -4   9   3        199.84        197.54         4.49 o                         
  -3   9   3        599.04        647.49        20.43 o                         
  -2   9   3          7.32         10.31         2.73 o                         
  -1   9   3          0.35          5.61         3.12 o                         
   0   9   3        485.19        507.12         5.71 o                         
   1   9   3        233.62        263.44         7.93 o                         
   2   9   3          0.03          3.59         2.74 o                         
   3   9   3        122.52        117.85         6.25 o                         
   4   9   3         23.15         17.24         2.69 o                         
  -9  10   3         18.64         16.55         2.68 o                         
  -8  10   3          4.04          4.67         2.22 o                         
  -7  10   3          0.20          2.87         2.72 o                         
  -6  10   3         36.92         41.24         2.70 o                         
  -5  10   3         42.06         45.78         2.74 o                         
  -4  10   3         25.34         29.09         2.37 o                         
  -3  10   3        312.44        322.25         8.84 o                         
  -2  10   3        190.32        196.45         7.78 o                         
  -1  10   3         61.80         63.61         4.52 o                         
   0  10   3        237.41        228.38         5.89 o                         
   1  10   3        154.23        151.67         8.92 o                         
   2  10   3         68.31         58.99         3.45 o                         
   3  10   3          1.10         -1.12         3.56 o                         
  -8  11   3         11.76         18.86         2.92 o                         
  -7  11   3        120.48        113.11         3.16 o                         
  -6  11   3          1.50          2.01         3.65 o                         
  -5  11   3        186.25        176.55         5.94 o                         
  -4  11   3        234.72        244.27         9.54 o                         
  -3  11   3         85.36         86.18         3.66 o                         
  -2  11   3        130.19        125.93         2.74 o                         
  -1  11   3         10.73         18.29         3.91 o                         
   0  11   3         35.97         38.64         2.92 o                         
   1  11   3         54.38         45.16         3.09 o                         
  -7  12   3         10.13          8.36         2.62 o                         
  -6  12   3         39.89         38.42         3.03 o                         
  -5  12   3         14.93         18.11         2.68 o                         
  -4  12   3         43.94         38.01         2.95 o                         
  -3  12   3         11.05         12.79         5.06 o                         
  -2  12   3         71.90         63.93         2.61 o                         
  -1  12   3         86.35         81.20         5.44 o                         
  -4  13   3          2.87         -0.28         2.25 o                         
   3 -13   4         27.17         24.93         3.15 o                         
   4 -13   4          3.84          5.17         2.53 o                         
   5 -13   4          3.53          6.16         2.62 o                         
   0 -12   4        120.22        101.92         7.27 o                         
   1 -12   4         37.54         30.74         3.52 o                         
   2 -12   4        210.08        200.85         8.27 o                         
   3 -12   4        145.85        133.71         4.72 o                         
   4 -12   4          6.53          5.55         2.22 o                         
   5 -12   4          0.01          1.53         2.24 o                         
   6 -12   4         52.69         52.57         2.95 o                         
   7 -12   4         26.04         21.75         4.26 o                         
  -2 -11   4         31.78         29.82         3.62 o                         
  -1 -11   4          4.71          3.52         3.48 o                         
   0 -11   4          4.13         12.32         3.62 o                         
   1 -11   4        310.20        316.57        15.81 o                         
   2 -11   4        115.11        106.25         2.48 o                         
   3 -11   4          0.00          5.13         2.65 o                         
   4 -11   4         17.94         15.89         2.68 o                         
   5 -11   4         81.33         86.84         5.28 o                         
   6 -11   4        306.67        294.29         3.38 o                         
   7 -11   4         79.99         77.44         2.96 o                         
   8 -11   4         38.79         30.97         2.63 o                         
  -3 -10   4         21.49         22.88         3.15 o                         
  -2 -10   4         29.39         33.62         3.50 o                         
  -1 -10   4          2.11          5.14         3.05 o                         
   0 -10   4         21.61         21.52         2.71 o                         
   1 -10   4        114.95        124.65         2.77 o                         
   2 -10   4          2.57          5.61         2.05 o                         
   3 -10   4         45.36         45.95         2.68 o                         
   4 -10   4        373.33        365.31         5.67 o                         
   5 -10   4        114.07        118.33         2.84 o                         
   6 -10   4         83.56         91.93         3.48 o                         
   7 -10   4         42.62         47.95         3.93 o                         
   8 -10   4        164.53        152.06         3.12 o                         
   9 -10   4          1.04          3.07         2.56 o                         
  -4  -9   4          9.64         12.00         3.08 o                         
  -3  -9   4         51.96         53.11         2.91 o                         
  -2  -9   4        178.45        199.94         5.62 o                         
  -1  -9   4        340.77        368.35         6.45 o                         
   0  -9   4         78.05         85.54         3.25 o                         
   1  -9   4         96.09         91.27         3.03 o                         
   2  -9   4        180.24        206.46         5.97 o                         
   3  -9   4         95.58         91.74         3.07 o                         
   4  -9   4         48.36         45.23         2.41 o                         
   5  -9   4         55.43         50.01         2.19 o                         
   6  -9   4         84.07         91.98         2.59 o                         
   7  -9   4        233.75        232.28         6.49 o                         
   8  -9   4          8.17          8.00         2.43 o                         
   9  -9   4         14.81         17.47         2.81 o                         
  -5  -8   4          1.98          1.42         3.26 o                         
  -4  -8   4        166.29        171.23         6.23 o                         
  -3  -8   4        377.85        409.74        10.09 o                         
  -2  -8   4         62.20         62.80         2.86 o                         
  -1  -8   4        734.36        731.64        26.10 o                         
   0  -8   4         35.04         30.53         2.97 o                         
   1  -8   4          1.97          2.52         2.41 o                         
   2  -8   4         14.25         13.89         2.34 o                         
   3  -8   4        205.26        194.82         2.91 o                         
   4  -8   4         23.55         23.50         1.98 o                         
   5  -8   4       2010.74       2078.77        19.30 o                         
   6  -8   4         35.80         31.76         2.22 o                         
   7  -8   4        506.33        511.19        13.46 o                         
   8  -8   4        329.14        327.32         6.94 o                         
   9  -8   4         60.27         54.31         2.95 o                         
  10  -8   4          0.21         -1.78         2.56 o                         
  -6  -7   4         40.37         35.31         3.94 o                         
  -5  -7   4        388.53        376.24         9.73 o                         
  -4  -7   4        121.56        120.69         3.28 o                         
  -3  -7   4          5.27          5.52         2.60 o                         
  -2  -7   4          5.68          7.70         2.90 o                         
  -1  -7   4        110.16        117.13         2.88 o                         
   0  -7   4        265.08        281.42         4.66 o                         
   1  -7   4         75.87         85.70         3.74 o                         
   2  -7   4         30.01         25.46         2.86 o                         
   3  -7   4        292.66        295.32         6.90 o                         
   4  -7   4         17.60         15.15         2.30 o                         
   5  -7   4          5.87          6.40         2.67 o                         
   6  -7   4       2516.36       2622.93        28.56 o                         
   7  -7   4        162.37        162.09         4.23 o                         
   8  -7   4         18.98         24.98         2.59 o                         
   9  -7   4         49.68         55.53         3.48 o                         
  10  -7   4          1.21          3.52         2.77 o                         
  -6  -6   4        141.44        140.95         4.36 o                         
  -5  -6   4          5.02          4.12         3.21 o                         
  -4  -6   4          4.64          7.08         2.66 o                         
  -3  -6   4        978.20       1030.39        14.74 o                         
  -2  -6   4        457.20        484.10         6.94 o                         
  -1  -6   4        607.29        622.82         9.99 o                         
   0  -6   4        952.63        974.05        21.84 o                         
   1  -6   4        880.61        901.22        10.89 o                         
   2  -6   4        194.82        225.16         2.96 o                         
   3  -6   4        772.83        813.16        13.99 o                         
   4  -6   4          0.79          0.04         2.05 o                         
   5  -6   4         88.81         86.86         2.42 o                         
   6  -6   4        251.22        246.23         8.87 o                         
   7  -6   4         70.28         79.18         2.51 o                         
   8  -6   4          0.38          0.82         2.47 o                         
   9  -6   4        114.29        114.30         6.47 o                         
  10  -6   4         49.78         46.74         2.76 o                         
  -7  -5   4         41.83         36.20         4.62 o                         
  -6  -5   4          9.01          9.94         3.57 o                         
  -5  -5   4         80.11         87.79         3.38 o                         
  -4  -5   4          0.74         -0.17         2.72 o                         
  -3  -5   4        812.72        850.48         8.16 o                         
  -2  -5   4       1316.86       1333.62        12.57 o                         
  -1  -5   4       4748.68       4716.25        70.12 o                         
   0  -5   4         38.17         44.68         2.68 o                         
   1  -5   4       2634.32       2743.92         7.99 o                         
   2  -5   4         94.83         98.25         2.88 o                         
   3  -5   4       1340.46       1285.40        14.04 o                         
   4  -5   4       1092.54       1075.10        13.42 o                         
   5  -5   4         24.63         27.95         2.05 o                         
   6  -5   4        233.97        243.72         7.38 o                         
   7  -5   4        133.03        119.92         6.13 o                         
   8  -5   4        186.69        190.53         4.64 o                         
   9  -5   4         12.96         19.98         2.71 o                         
  10  -5   4        139.28        122.62         6.94 o                         
  -8  -4   4          0.34         -1.51         6.20 o                         
  -7  -4   4        221.46        244.55         7.23 o                         
  -6  -4   4        122.83        145.17         6.16 o                         
  -5  -4   4         85.68         98.71         5.11 o                         
  -4  -4   4        269.13        266.06         4.40 o                         
  -3  -4   4        141.94        137.95         3.65 o                         
  -2  -4   4        679.32        683.08         8.45 o                         
  -1  -4   4          3.09          5.44         3.15 o                         
   0  -4   4        248.99        269.02         6.46 o                         
   1  -4   4       1093.16        978.64         5.62 o                         
   2  -4   4      11814.21      12144.59       123.31 o                         
   3  -4   4       1829.01       1819.62        17.41 o                         
   4  -4   4        605.94        576.03         8.57 o                         
   5  -4   4       1143.43       1179.62        32.11 o                         
   6  -4   4         74.32         78.49         3.03 o                         
   7  -4   4        228.45        258.79        11.57 o                         
   8  -4   4         61.94         61.44         2.46 o                         
   9  -4   4          2.07          1.92         2.46 o                         
  10  -4   4         13.58         11.14         3.26 o                         
  -8  -3   4         33.82         34.53         6.13 o                         
  -7  -3   4         48.80         62.44         5.97 o                         
  -6  -3   4         79.61         96.57         5.75 o                         
  -5  -3   4        122.71        122.80         4.29 o                         
  -4  -3   4        212.91        213.38         4.26 o                         
  -3  -3   4        646.26        673.33        14.40 o                         
  -2  -3   4         10.66         21.74         2.63 o                         
  -1  -3   4        616.69        619.50        10.90 o                         
   0  -3   4        401.08        413.85         5.91 o                         
   1  -3   4       2243.70       2191.06        41.95 o                         
   2  -3   4       2508.25       2329.31        41.34 o                         
   3  -3   4       5758.97       5741.20       131.33 o                         
   4  -3   4         19.21         13.42         1.99 o                         
   5  -3   4        594.31        581.73        18.83 o                         
   6  -3   4        199.88        214.34         6.73 o                         
   7  -3   4        222.79        219.18        12.71 o                         
   8  -3   4         56.86         59.35         4.24 o                         
   9  -3   4          3.46          3.04         2.97 o                         
  10  -3   4         55.08         40.14         3.05 o                         
  -9  -2   4         15.24         10.41         4.51 o                         
  -8  -2   4         80.90         87.33         5.87 o                         
  -7  -2   4        202.73        225.80         6.35 o                         
  -6  -2   4        398.05        438.04         7.28 o                         
  -5  -2   4       1314.58       1348.51         9.63 o                         
  -4  -2   4          0.45          1.62         3.09 o                         
  -3  -2   4         77.18         87.06         5.57 o                         
  -2  -2   4        137.50        145.88         3.98 o                         
  -1  -2   4        192.01        223.37         5.38 o                         
   0  -2   4         99.92        101.02         4.23 o                         
   1  -2   4        198.83        225.05         4.28 o                         
   2  -2   4        330.40        380.79         5.83 o                         
   3  -2   4         17.29         14.10         2.65 o                         
   4  -2   4        219.60        238.52         4.06 o                         
   5  -2   4        470.22        438.24        16.19 o                         
   6  -2   4       2791.44       2834.84       144.29 o                         
   7  -2   4        169.82        167.66         8.04 o                         
   8  -2   4         74.77         75.09         3.18 o                         
   9  -2   4          3.55          3.54         2.98 o                         
  10  -2   4         99.57         83.06         6.50 o                         
  -9  -1   4         14.30         18.25         5.80 o                         
  -8  -1   4         32.23         34.33         5.42 o                         
  -7  -1   4        325.74        335.57        34.22 o                         
  -6  -1   4        181.09        165.33         6.70 o                         
  -5  -1   4        552.34        532.91        24.98 o                         
  -4  -1   4         52.65         39.72         2.96 o                         
  -3  -1   4       2844.98       2702.45        85.77 o                         
  -2  -1   4       2118.10       1974.36        45.30 o                         
  -1  -1   4        151.00        156.77         4.64 o                         
   0  -1   4       1323.33       1171.30        11.52 o                         
   1  -1   4        323.42        303.18         5.09 o                         
   2  -1   4        316.69        237.48         4.52 o                         
   3  -1   4       5802.03       6018.69       123.45 o                         
   4  -1   4        568.31        485.79        15.10 o                         
   5  -1   4         42.00         39.31         2.25 o                         
   6  -1   4          0.96          4.57         2.55 o                         
   7  -1   4         12.47         10.61         2.42 o                         
   8  -1   4         94.67        102.84         4.63 o                         
   9  -1   4        177.80        197.57         6.55 o                         
  10  -1   4         11.87         19.64         6.14 o                         
  -9   0   4         85.87         83.39        16.65 o                         
  -8   0   4         29.50         30.85         3.74 o                         
  -7   0   4          0.62          1.95         3.27 o                         
  -6   0   4         59.09         61.94         4.57 o                         
  -5   0   4         64.40         82.77         3.43 o                         
  -4   0   4        724.59        666.32        15.98 o                         
  -3   0   4          5.04          8.04         2.67 o                         
  -2   0   4        502.82        382.76        15.66 o                         
   0   0   4       4128.07       3990.32       436.17 o                         
   1   0   4        184.10        131.36         4.69 o                         
   2   0   4          4.25          2.91         2.93 o                         
   3   0   4        467.25        367.63        15.22 o                         
   4   0   4        155.28        119.19         5.71 o                         
   5   0   4        295.25        277.16        11.75 o                         
   6   0   4         25.85         27.10         3.27 o                         
   7   0   4        593.05        664.29        16.91 o                         
   8   0   4         85.17         98.10         5.66 o                         
   9   0   4          4.61          5.35         5.64 o                         
 -10   1   4        241.48        213.62        32.72 o                         
  -9   1   4         33.13         27.87         4.08 o                         
  -8   1   4         12.93         13.58         2.96 o                         
  -7   1   4         27.92         30.52         3.48 o                         
  -6   1   4        388.09        409.96        13.31 o                         
  -5   1   4        267.72        233.75         8.95 o                         
  -4   1   4         40.02         44.33         2.74 o                         
  -3   1   4          3.19          2.31         2.71 o                         
  -2   1   4       2297.01       2313.35        45.10 o                         
  -1   1   4       1373.75       1406.17        32.47 o                         
   0   1   4        411.73        404.87        23.65 o                         
   1   1   4        430.68        379.66         6.12 o                         
   2   1   4       1972.65       1695.01        75.67 o                         
   3   1   4          6.68         11.03         2.88 o                         
   4   1   4        228.62        240.19         8.39 o                         
   5   1   4         90.69         84.50         3.45 o                         
   6   1   4        449.16        486.44        21.67 o                         
   7   1   4        387.58        429.59        13.42 o                         
   8   1   4         20.11         27.34         5.57 o                         
   9   1   4          0.61         10.01         5.84 o                         
 -10   2   4         57.95         49.74        10.77 o                         
  -9   2   4        127.42        130.72        17.29 o                         
  -8   2   4        170.99        170.54         4.11 o                         
  -7   2   4         65.74         61.80         3.23 o                         
  -6   2   4        132.10        122.52         4.19 o                         
  -5   2   4         87.00         68.16         2.56 o                         
  -4   2   4        266.81        236.95         3.26 o                         
  -3   2   4        556.89        532.32         8.03 o                         
  -2   2   4       6788.21       7251.85        69.98 o                         
   0   2   4       7408.90       7952.50       241.41 o                         
   1   2   4        421.03        397.51        21.77 o                         
   2   2   4        661.28        652.73         6.66 o                         
   3   2   4       2252.63       2183.61        43.19 o                         
   4   2   4         15.13         16.35         2.63 o                         
   5   2   4        122.62        122.70         4.38 o                         
   6   2   4         56.70         54.69         3.10 o                         
   7   2   4         73.14         88.08         9.94 o                         
   8   2   4          1.46         -2.54         3.71 o                         
 -10   3   4          5.95          5.41         3.07 o                         
  -9   3   4          0.86          8.14         3.95 o                         
  -8   3   4         29.49         23.82         2.59 o                         
  -7   3   4         39.98         42.92         2.76 o                         
  -6   3   4        957.50        966.73        21.13 o                         
  -5   3   4        514.91        565.62         9.93 o                         
  -4   3   4       1844.00       1766.33        51.12 o                         
  -3   3   4         89.04         77.57         2.45 o                         
  -2   3   4       1838.00       1854.05        37.45 o                         
  -1   3   4       2836.08       2699.96        17.60 o                         
   0   3   4       1646.07       1572.56        73.49 o                         
   1   3   4       2550.78       2798.44        46.26 o                         
   2   3   4        170.47        166.64         3.72 o                         
   3   3   4        525.19        541.44         5.92 o                         
   4   3   4          9.96          9.43         2.91 o                         
   5   3   4         26.11         31.58         3.49 o                         
   6   3   4          1.85          4.12         3.62 o                         
   7   3   4         76.41         84.46         4.95 o                         
   8   3   4          7.08          9.49         4.54 o                         
 -10   4   4        147.03        135.95        26.00 o                         
  -9   4   4         46.17         43.39         3.14 o                         
  -8   4   4        460.91        468.09        11.47 o                         
  -7   4   4        157.09        168.10         3.97 o                         
  -6   4   4          0.47          2.21         2.52 o                         
  -5   4   4        208.74        196.35         3.20 o                         
  -4   4   4       3038.29       3099.51        64.09 o                         
  -3   4   4       1629.59       1680.81        16.93 o                         
  -2   4   4        496.75        483.36         4.32 o                         
  -1   4   4         20.87         16.14         2.18 o                         
   0   4   4        613.77        676.58        16.04 o                         
   1   4   4       1977.42       2120.64        38.93 o                         
   2   4   4       1041.36        970.66        17.28 o                         
   3   4   4       1147.68       1140.80        27.68 o                         
   4   4   4        779.02        826.46        24.53 o                         
   5   4   4         36.27         33.99         2.87 o                         
   6   4   4         75.34         74.39         4.98 o                         
   7   4   4         14.25         17.23         3.55 o                         
 -10   5   4         56.32         46.17         3.44 o                         
  -9   5   4        135.15        137.90         7.29 o                         
  -8   5   4         16.65         17.98         2.40 o                         
  -7   5   4        198.33        207.71         3.05 o                         
  -6   5   4         31.92         31.61         2.22 o                         
  -5   5   4        590.92        583.72        18.29 o                         
  -4   5   4          0.60          0.20         2.37 o                         
  -3   5   4        225.96        205.58         2.76 o                         
  -2   5   4        242.08        244.71         3.80 o                         
  -1   5   4        177.66        223.14         3.04 o                         
   0   5   4        541.97        524.76        14.68 o                         
   1   5   4        577.22        592.70         9.44 o                         
   2   5   4        676.95        672.07        11.37 o                         
   3   5   4        658.88        665.25         8.38 o                         
   4   5   4          1.52          6.58         2.65 o                         
   5   5   4        114.57        112.38         3.20 o                         
   6   5   4         51.87         46.67         3.34 o                         
   7   5   4        172.06        169.31         4.56 o                         
 -10   6   4        100.98         90.24         3.07 o                         
  -9   6   4        101.05        101.25         3.05 o                         
  -8   6   4         48.88         50.97         4.65 o                         
  -7   6   4        126.11        136.23         2.88 o                         
  -6   6   4        509.29        557.55        14.25 o                         
  -5   6   4        234.79        245.78         9.13 o                         
  -4   6   4       2304.59       2389.98        59.12 o                         
  -3   6   4         58.96         51.99         2.41 o                         
  -2   6   4        517.91        511.73         7.63 o                         
  -1   6   4         18.93         21.22         2.30 o                         
   0   6   4         85.12         83.26         2.51 o                         
   1   6   4        805.85        780.31        14.58 o                         
   2   6   4          2.24          2.03         3.72 o                         
   3   6   4          1.43          1.17         2.89 o                         
   4   6   4         11.69         13.08         2.83 o                         
   5   6   4        270.94        265.73         4.63 o                         
   6   6   4        194.57        156.15         3.94 o                         
 -10   7   4          1.87         -2.06         2.64 o                         
  -9   7   4         97.61         94.03         2.83 o                         
  -8   7   4          5.15          6.31         2.04 o                         
  -7   7   4        162.47        177.66         4.03 o                         
  -6   7   4         87.40         98.10         4.29 o                         
  -5   7   4        798.71        849.93        33.80 o                         
  -4   7   4         28.31         32.76         2.98 o                         
  -3   7   4          7.48          8.05         2.16 o                         
  -2   7   4         77.54         91.17         2.20 o                         
  -1   7   4       1052.86       1084.37         5.96 o                         
   0   7   4        355.22        381.35         9.51 o                         
   1   7   4        283.73        295.30         4.24 o                         
   2   7   4         28.52         30.27         2.29 o                         
   3   7   4         16.58         17.85         2.68 o                         
   4   7   4        177.23        158.53         6.76 o                         
   5   7   4          0.54          0.87         2.88 o                         
 -10   8   4          0.94          3.02         2.98 o                         
  -9   8   4         15.08         19.42         2.78 o                         
  -8   8   4         36.77         34.21         2.49 o                         
  -7   8   4         80.31         84.19         2.47 o                         
  -6   8   4        135.60        141.22         5.74 o                         
  -5   8   4          0.47          1.93         2.21 o                         
  -4   8   4        410.28        437.10        15.72 o                         
  -3   8   4        360.06        367.08         5.50 o                         
  -2   8   4        546.97        561.30         5.79 o                         
  -1   8   4       1180.07       1229.24        17.07 o                         
   0   8   4        195.87        216.02         3.55 o                         
   1   8   4        164.61        175.24         9.18 o                         
   2   8   4        219.97        220.38         4.55 o                         
   3   8   4        223.10        235.42         4.87 o                         
   4   8   4          2.80          6.20         2.57 o                         
   5   8   4          3.77          6.62         2.93 o                         
  -9   9   4         40.12         32.20         3.37 o                         
  -8   9   4         61.41         61.83         2.81 o                         
  -7   9   4         44.39         45.59         2.78 o                         
  -6   9   4        315.88        339.06         9.28 o                         
  -5   9   4          0.19         -0.75         2.83 o                         
  -4   9   4          0.35          2.35         2.47 o                         
  -3   9   4         35.63         45.87         2.20 o                         
  -2   9   4        238.86        259.87         5.28 o                         
  -1   9   4        569.04        600.72         7.40 o                         
   0   9   4         34.27         30.78         2.73 o                         
   1   9   4         12.00         12.27         3.05 o                         
   2   9   4         21.49         19.92         4.03 o                         
   3   9   4        185.05        169.02         5.61 o                         
   4   9   4         63.00         49.76         3.27 o                         
  -9  10   4          9.01          9.86         3.03 o                         
  -8  10   4         17.55         18.98         2.78 o                         
  -7  10   4         71.49         61.19         2.27 o                         
  -6  10   4         80.07         82.25         2.81 o                         
  -5  10   4        124.54        136.85         2.95 o                         
  -4  10   4         24.82         31.19         5.40 o                         
  -3  10   4          3.61         10.79         3.52 o                         
  -2  10   4        354.13        349.40         3.85 o                         
  -1  10   4        131.99        125.40         6.14 o                         
   0  10   4         44.81         38.70         4.26 o                         
   1  10   4          5.23          5.76         2.57 o                         
   2  10   4         31.73         26.70         3.14 o                         
  -8  11   4          1.12          3.99         2.71 o                         
  -7  11   4         16.87         13.63         2.48 o                         
  -6  11   4          8.06         11.32         2.45 o                         
  -5  11   4         26.59         28.96         3.33 o                         
  -4  11   4         17.68         14.54         2.43 o                         
  -3  11   4          3.96          5.85         2.45 o                         
  -2  11   4        312.35        305.84         7.82 o                         
  -1  11   4         22.86         26.37         4.28 o                         
   0  11   4         40.76         33.95         3.38 o                         
   1  11   4         63.60         58.72         3.15 o                         
  -7  12   4         87.22         89.05         8.18 o                         
  -6  12   4         75.62         65.21         2.63 o                         
  -5  12   4         15.04         16.91         4.71 o                         
  -4  12   4          3.11          3.87         2.52 o                         
  -3  12   4          0.81          1.86         2.07 o                         
  -2  12   4          4.48          4.40         2.60 o                         
  -1  12   4          2.25          2.38         3.00 o                         
   3 -13   5          0.33         -1.82         2.65 o                         
   4 -13   5         51.69         43.85         4.24 o                         
   5 -13   5         35.16         27.75         3.08 o                         
   0 -12   5         28.53         29.79         3.40 o                         
   1 -12   5          8.71          8.24         3.24 o                         
   2 -12   5         60.93         63.11         3.14 o                         
   3 -12   5        149.32        133.04         6.13 o                         
   4 -12   5        159.80        155.82         6.41 o                         
   5 -12   5        134.70        145.37         4.57 o                         
   6 -12   5        170.64        157.46         6.62 o                         
   7 -12   5          1.35          7.78         2.85 o                         
  -1 -11   5          0.03          3.11         3.19 o                         
   0 -11   5         31.28         41.17         5.62 o                         
   1 -11   5        110.24        119.43         9.25 o                         
   2 -11   5         32.38         31.35         2.89 o                         
   3 -11   5         10.05         12.14         2.70 o                         
   4 -11   5        150.04        154.58         2.83 o                         
   5 -11   5         25.15         20.36         2.43 o                         
   6 -11   5          3.45          3.22         2.20 o                         
   7 -11   5          4.55          5.12         2.46 o                         
   8 -11   5          9.10         12.10         2.50 o                         
  -3 -10   5         82.49         73.00         3.45 o                         
  -2 -10   5          5.90          7.97         2.81 o                         
  -1 -10   5          3.35          5.13         2.62 o                         
   0 -10   5        108.14        120.32         6.22 o                         
   1 -10   5         85.87         95.17         3.03 o                         
   2 -10   5        169.19        151.25         3.03 o                         
   3 -10   5        219.23        227.24         8.29 o                         
   4 -10   5         60.07         70.47         2.48 o                         
   5 -10   5         72.93         67.04         2.31 o                         
   6 -10   5        316.91        313.79         7.51 o                         
   7 -10   5         30.52         23.91         2.72 o                         
   8 -10   5         31.15         29.71         2.49 o                         
   9 -10   5          1.19          5.81         2.47 o                         
  -4  -9   5          1.52          4.30         3.21 o                         
  -3  -9   5          1.95          2.29         2.79 o                         
  -2  -9   5         71.33         83.40         3.73 o                         
  -1  -9   5          7.27          8.72         3.09 o                         
   0  -9   5        133.01        147.90         3.61 o                         
   1  -9   5        331.30        354.80         3.28 o                         
   2  -9   5        243.74        234.87         5.42 o                         
   3  -9   5        115.34        108.88         3.96 o                         
   4  -9   5        177.35        189.44         8.91 o                         
   5  -9   5        519.13        547.51        10.00 o                         
   6  -9   5         48.71         49.35         2.58 o                         
   7  -9   5         10.26         14.81         2.34 o                         
   8  -9   5         54.96         48.50         2.35 o                         
   9  -9   5         56.13         53.28         2.94 o                         
  -5  -8   5          0.41          1.37         3.04 o                         
  -4  -8   5        348.84        352.72        10.18 o                         
  -3  -8   5        238.06        241.64         8.01 o                         
  -2  -8   5          5.09          6.99         2.81 o                         
  -1  -8   5       1218.53       1318.43        16.65 o                         
   0  -8   5        311.01        299.63         3.88 o                         
   1  -8   5         28.32         22.43         2.25 o                         
   2  -8   5         27.30         28.93         2.48 o                         
   3  -8   5        166.25        158.66         3.26 o                         
   4  -8   5          2.77          4.04         2.71 o                         
   5  -8   5         62.85         58.69         3.02 o                         
   6  -8   5         18.05         16.73         2.04 o                         
   7  -8   5          2.49          8.40         2.53 o                         
   8  -8   5        303.24        319.24         5.78 o                         
   9  -8   5         25.09         26.71         2.53 o                         
  10  -8   5        103.44         81.35         4.28 o                         
  -6  -7   5         41.14         39.79         3.77 o                         
  -5  -7   5         20.39         21.44         3.40 o                         
  -4  -7   5        152.02        167.84         3.51 o                         
  -3  -7   5        182.54        176.43         3.28 o                         
  -2  -7   5       2322.75       2416.88        31.67 o                         
  -1  -7   5        582.50        556.07        12.86 o                         
   0  -7   5         34.99         38.62         3.35 o                         
   1  -7   5         39.02         40.04         2.59 o                         
   2  -7   5        421.13        414.36         5.76 o                         
   3  -7   5        155.19        167.83         4.87 o                         
   4  -7   5         87.34         92.46         2.38 o                         
   5  -7   5         10.09         10.76         2.13 o                         
   6  -7   5          0.18          2.43         2.34 o                         
   7  -7   5        271.68        269.51         8.57 o                         
   8  -7   5        203.77        212.04         5.97 o                         
   9  -7   5        238.19        219.74         9.07 o                         
  10  -7   5          9.56          9.04         2.46 o                         
  -6  -6   5         54.41         56.51         3.76 o                         
  -5  -6   5          8.88         11.44         3.20 o                         
  -4  -6   5        158.95        166.55         3.36 o                         
  -3  -6   5         12.15         17.93         2.68 o                         
  -2  -6   5          1.24          2.89         3.17 o                         
  -1  -6   5         41.97         35.13         3.00 o                         
   0  -6   5       3074.16       3131.86        51.19 o                         
   1  -6   5       2430.47       2463.49        44.56 o                         
   2  -6   5       1193.24       1233.57         5.20 o                         
   3  -6   5       2598.24       2591.01        13.76 o                         
   4  -6   5          4.61          5.61         2.06 o                         
   5  -6   5         83.50         84.15         2.83 o                         
   6  -6   5        240.67        249.25        10.33 o                         
   7  -6   5          1.40          5.06         2.41 o                         
   8  -6   5         27.63         22.98         2.73 o                         
   9  -6   5          0.15          2.98         2.66 o                         
  10  -6   5          4.61          5.19         2.90 o                         
  -7  -5   5         39.30         33.14         4.63 o                         
  -6  -5   5          2.04          3.00         3.62 o                         
  -5  -5   5         30.27         32.24         3.12 o                         
  -4  -5   5        241.77        246.32         3.96 o                         
  -3  -5   5         21.93         23.74         2.91 o                         
  -2  -5   5         10.85         12.54         2.62 o                         
  -1  -5   5        313.11        310.77         7.34 o                         
   0  -5   5       1281.57       1344.12         9.95 o                         
   1  -5   5       3727.41       3525.47        31.57 o                         
   2  -5   5       3231.07       3175.02        43.36 o                         
   3  -5   5        144.31        137.10         2.78 o                         
   4  -5   5        303.54        291.05         3.41 o                         
   5  -5   5         10.20         15.84         2.27 o                         
   6  -5   5        816.18        823.73        32.85 o                         
   7  -5   5        192.21        201.76         8.72 o                         
   8  -5   5        204.73        202.67         5.78 o                         
   9  -5   5          0.59          0.70         2.15 o                         
  10  -5   5        113.37         81.65         3.06 o                         
  -8  -4   5         41.89         26.34         6.49 o                         
  -7  -4   5        267.30        292.95         9.04 o                         
  -6  -4   5        115.17        134.33         5.95 o                         
  -5  -4   5        253.68        268.70         9.05 o                         
  -4  -4   5        488.70        509.62         6.30 o                         
  -3  -4   5          2.06          3.53         2.87 o                         
  -2  -4   5         77.98         77.48         3.15 o                         
  -1  -4   5        962.67        994.17        17.42 o                         
   0  -4   5       1290.03       1370.13        13.33 o                         
   1  -4   5         11.45         12.28         2.54 o                         
   2  -4   5          2.39          4.76         2.55 o                         
   3  -4   5         31.83         28.90         2.27 o                         
   4  -4   5       2266.81       2188.35        32.76 o                         
   5  -4   5       2643.44       2622.20        44.02 o                         
   6  -4   5         78.68         79.61         4.04 o                         
   7  -4   5        133.38        144.52         5.79 o                         
   8  -4   5          3.96          1.19         2.15 o                         
   9  -4   5        233.42        226.85        12.45 o                         
  10  -4   5         47.87         38.95         3.39 o                         
  -8  -3   5         57.33         61.98         6.37 o                         
  -7  -3   5         87.47         96.07         6.28 o                         
  -6  -3   5        180.10        198.37         6.44 o                         
  -5  -3   5          0.12          3.34         3.45 o                         
  -4  -3   5       1349.87       1350.37        45.89 o                         
  -3  -3   5        380.49        368.84         9.76 o                         
  -2  -3   5        228.17        220.63         7.72 o                         
  -1  -3   5        671.80        631.91         6.23 o                         
   0  -3   5       1168.78       1086.51        10.13 o                         
   1  -3   5        990.22        888.41         8.10 o                         
   2  -3   5        615.97        596.39        11.40 o                         
   3  -3   5        259.91        244.86         5.98 o                         
   4  -3   5        450.54        464.53         8.85 o                         
   5  -3   5       1279.76       1187.75        35.48 o                         
   6  -3   5        654.30        648.93        27.75 o                         
   7  -3   5        212.72        203.87        14.49 o                         
   8  -3   5         78.94         83.33         7.00 o                         
   9  -3   5         43.95         44.15         4.10 o                         
  10  -3   5        125.18         95.13         8.75 o                         
  -9  -2   5          6.83         14.73         7.44 o                         
  -8  -2   5         17.78         22.39         5.82 o                         
  -7  -2   5          8.93         10.75         5.02 o                         
  -6  -2   5        134.02        139.50         5.47 o                         
  -5  -2   5         66.77         67.80         4.20 o                         
  -4  -2   5        452.67        424.03        16.74 o                         
  -3  -2   5       5957.51       5711.85       197.72 o                         
  -2  -2   5       1048.91        945.82        12.32 o                         
  -1  -2   5         62.34         87.93         4.30 o                         
   0  -2   5        877.61        827.38        21.61 o                         
   1  -2   5        337.55        255.55         5.85 o                         
   2  -2   5        355.60        293.75         7.30 o                         
   3  -2   5       1541.40       1707.80        26.54 o                         
   4  -2   5        140.22        180.99         5.60 o                         
   5  -2   5        297.16        266.04         7.72 o                         
   6  -2   5        221.38        222.22         9.86 o                         
   7  -2   5        196.09        186.88        11.97 o                         
   8  -2   5        626.43        621.59        45.84 o                         
   9  -2   5        172.88        192.55        15.00 o                         
  10  -2   5          1.14          4.04         5.66 o                         
  -9  -1   5         13.01          9.02         5.97 o                         
  -8  -1   5          0.29          3.97         5.17 o                         
  -7  -1   5        360.61        350.18        32.16 o                         
  -6  -1   5          8.46          7.93         3.21 o                         
  -5  -1   5        816.19        853.76        32.82 o                         
  -4  -1   5         79.37         60.79         2.87 o                         
  -3  -1   5         28.30         26.76         2.71 o                         
  -2  -1   5        699.05        635.11        20.28 o                         
  -1  -1   5        398.23        389.77        18.78 o                         
   0  -1   5       4858.47       4496.26       331.91 o                         
   1  -1   5        138.22        150.35         3.59 o                         
   2  -1   5         19.20         13.00         2.71 o                         
   3  -1   5        804.86        807.40        15.18 o                         
   4  -1   5       1532.91       1399.20        58.80 o                         
   5  -1   5       1911.74       1979.51        81.89 o                         
   6  -1   5        735.85        739.02        50.86 o                         
   7  -1   5          2.59          6.55         3.07 o                         
   8  -1   5          7.66          8.49         3.62 o                         
   9  -1   5         22.18         30.71         4.10 o                         
  -9   0   5          6.14          8.49         3.84 o                         
  -8   0   5        109.72        100.67         3.92 o                         
  -7   0   5         12.96         12.20         3.43 o                         
  -6   0   5        341.31        344.38        10.31 o                         
  -5   0   5         85.12         80.28         3.05 o                         
  -4   0   5        590.52        533.64        13.40 o                         
  -3   0   5       1298.28       1142.85        46.12 o                         
  -2   0   5       1119.74        940.67        52.27 o                         
  -1   0   5        880.91        752.35        45.75 o                         
   0   0   5          9.40          6.51         3.20 o                         
   1   0   5       1480.13       1201.84        57.91 o                         
   2   0   5       1802.44       1522.90        61.41 o                         
   3   0   5        994.37        870.97        33.41 o                         
   4   0   5         30.52         29.09         2.82 o                         
   5   0   5         13.20         12.37         2.89 o                         
   6   0   5        728.72        742.21        23.56 o                         
   7   0   5          3.04          3.39         3.54 o                         
   8   0   5         16.08         27.51         5.65 o                         
   9   0   5        117.12        121.49         4.64 o                         
 -10   1   5          2.36          6.16         4.13 o                         
  -9   1   5          9.59         14.44         3.89 o                         
  -8   1   5         99.74        104.14         3.87 o                         
  -7   1   5        900.01        936.31        60.35 o                         
  -6   1   5          7.82          8.15         2.64 o                         
  -5   1   5          6.83          9.72         2.51 o                         
  -4   1   5        256.40        270.32         9.61 o                         
  -3   1   5        550.47        516.74        14.84 o                         
  -2   1   5       1387.89       1261.57        27.33 o                         
  -1   1   5       1984.26       1879.65        75.57 o                         
   0   1   5        101.15        121.17        10.51 o                         
   1   1   5       1565.10       1395.31        25.99 o                         
   2   1   5         10.32         11.95         3.77 o                         
   3   1   5        576.00        550.58        20.60 o                         
   4   1   5       1661.37       1649.78        38.29 o                         
   5   1   5        210.78        193.58         3.39 o                         
   6   1   5        118.11        112.54         3.27 o                         
   7   1   5          0.83          1.52         3.51 o                         
   8   1   5         41.15         42.05         5.69 o                         
   9   1   5         60.96         72.99         6.22 o                         
 -10   2   5         27.01         16.97         4.11 o                         
  -9   2   5        154.01        147.88        15.59 o                         
  -8   2   5         44.63         46.34         3.90 o                         
  -7   2   5         95.73         96.13         5.02 o                         
  -6   2   5       1044.94       1034.76        44.28 o                         
  -5   2   5         22.47         25.17         2.38 o                         
  -4   2   5          3.24          2.62         2.43 o                         
  -3   2   5        481.59        432.27         9.34 o                         
  -2   2   5       1270.77       1252.01        13.16 o                         
  -1   2   5        435.24        465.79         6.92 o                         
   0   2   5       3310.90       3349.82       112.95 o                         
   1   2   5       3118.36       2921.50        40.78 o                         
   2   2   5       4129.76       3912.15        45.05 o                         
   3   2   5        954.41        951.78        23.04 o                         
   4   2   5        348.15        319.60        15.49 o                         
   5   2   5       2436.77       2482.37        82.35 o                         
   6   2   5          9.19         15.19         3.75 o                         
   7   2   5        145.48        156.82         5.34 o                         
   8   2   5         50.84         48.15         6.03 o                         
 -10   3   5         12.49         16.48         6.59 o                         
  -9   3   5          0.19         -0.07         2.90 o                         
  -8   3   5         18.06         23.86         2.78 o                         
  -7   3   5          9.41          6.87         2.89 o                         
  -6   3   5        316.41        324.69        10.76 o                         
  -5   3   5        162.78        150.48         4.49 o                         
  -4   3   5       2178.06       2243.05        33.71 o                         
  -3   3   5         15.78         23.39         2.65 o                         
  -2   3   5        896.69        826.21        14.02 o                         
  -1   3   5        961.04        851.51        10.01 o                         
   0   3   5        813.66        798.88        25.19 o                         
   1   3   5       1215.28       1146.32        48.46 o                         
   2   3   5       2633.27       2746.01        73.03 o                         
   3   3   5        232.49        228.73         4.64 o                         
   4   3   5          0.03          1.11         2.82 o                         
   5   3   5        689.43        731.42        28.20 o                         
   6   3   5         84.47        101.42         6.39 o                         
   7   3   5         19.83         21.31         4.18 o                         
   8   3   5          1.48         -1.12         6.37 o                         
 -10   4   5         27.55         29.15         4.50 o                         
  -9   4   5         14.54         16.09         2.57 o                         
  -8   4   5        134.90        139.17         3.08 o                         
  -7   4   5        843.98        879.11        23.65 o                         
  -6   4   5        775.74        816.09        16.50 o                         
  -5   4   5        507.16        483.63         8.36 o                         
  -4   4   5       1119.53       1102.16        22.11 o                         
  -3   4   5         24.20         23.09         2.43 o                         
  -2   4   5       1799.72       1768.25        20.90 o                         
  -1   4   5        139.41        101.02         2.76 o                         
   0   4   5       3519.81       3698.38       119.92 o                         
   1   4   5         37.60         39.65         2.72 o                         
   2   4   5         73.33         71.33         3.09 o                         
   3   4   5        189.26        197.90         9.88 o                         
   4   4   5        351.68        370.33         7.97 o                         
   5   4   5        771.12        756.31        17.10 o                         
   6   4   5        351.83        382.91        16.61 o                         
   7   4   5        119.14        114.77         4.31 o                         
 -10   5   5         16.90         14.20         2.74 o                         
  -9   5   5        116.52        112.22         3.20 o                         
  -8   5   5        134.03        150.58         7.08 o                         
  -7   5   5        573.25        615.49        31.46 o                         
  -6   5   5        648.42        681.09        24.16 o                         
  -5   5   5        122.03        123.46         2.77 o                         
  -4   5   5          8.72         13.17         2.14 o                         
  -3   5   5        477.70        432.14         7.38 o                         
  -2   5   5         69.64         46.67         2.40 o                         
  -1   5   5        326.17        335.44         4.17 o                         
   0   5   5        247.79        251.14         6.97 o                         
   1   5   5          2.08          0.62         2.75 o                         
   2   5   5        432.53        436.51        11.96 o                         
   3   5   5        110.58        113.08         6.57 o                         
   4   5   5         55.13         68.40         2.92 o                         
   5   5   5        243.76        252.52         8.79 o                         
   6   5   5         33.63         29.63         2.97 o                         
   7   5   5         32.15         31.80         3.86 o                         
 -10   6   5          0.06          0.65         2.75 o                         
  -9   6   5         20.43         23.92         2.50 o                         
  -8   6   5         55.47         52.85         2.72 o                         
  -7   6   5        190.99        208.28         7.93 o                         
  -6   6   5          5.69          7.76         2.12 o                         
  -5   6   5          3.95          4.63         2.52 o                         
  -4   6   5        348.16        372.22        12.86 o                         
  -3   6   5       1171.52       1182.36        25.01 o                         
  -2   6   5       1701.73       1708.52        19.95 o                         
  -1   6   5        324.10        344.02         5.67 o                         
   0   6   5        323.72        353.03         8.22 o                         
   1   6   5       1153.05       1181.18        15.71 o                         
   2   6   5          2.15          7.68         2.49 o                         
   3   6   5         95.71         88.88         5.28 o                         
   4   6   5         67.14         63.13         2.96 o                         
   5   6   5        155.68        151.82         3.36 o                         
   6   6   5         16.20         22.43         3.44 o                         
 -10   7   5         15.95         16.64         2.89 o                         
  -9   7   5          0.22          0.46         2.30 o                         
  -8   7   5         24.70         28.28         2.68 o                         
  -7   7   5         33.75         38.48         2.99 o                         
  -6   7   5        133.04        146.79         5.43 o                         
  -5   7   5        173.61        185.21         8.01 o                         
  -4   7   5        150.74        173.21         4.40 o                         
  -3   7   5        328.71        341.41         9.21 o                         
  -2   7   5        547.93        576.03         9.14 o                         
  -1   7   5        102.48        108.82         2.83 o                         
   0   7   5         39.34         43.43         3.18 o                         
   1   7   5        674.71        645.44         8.21 o                         
   2   7   5        658.03        679.69        20.08 o                         
   3   7   5          2.84          9.43         2.91 o                         
   4   7   5         69.66         76.98         3.41 o                         
   5   7   5          9.03          8.25         3.09 o                         
 -10   8   5         37.57         23.51         4.88 o                         
  -9   8   5         16.87         12.50         2.30 o                         
  -8   8   5          1.08          3.95         2.60 o                         
  -7   8   5         69.90         71.37         2.68 o                         
  -6   8   5          6.94          7.13         2.77 o                         
  -5   8   5         18.63         22.35         2.27 o                         
  -4   8   5         36.08         35.20         2.46 o                         
  -3   8   5          0.12          2.18         2.47 o                         
  -2   8   5        261.91        281.80         3.22 o                         
  -1   8   5         71.46         75.85         2.86 o                         
   0   8   5         93.02         96.33         5.60 o                         
   1   8   5         84.34        103.49         3.38 o                         
   2   8   5        820.88        759.95        23.35 o                         
   3   8   5        152.30        156.21         5.15 o                         
   4   8   5          0.10         -0.79         3.60 o                         
  -9   9   5          4.16          3.45         2.52 o                         
  -8   9   5          0.59          3.63         2.71 o                         
  -7   9   5         46.95         45.46         2.54 o                         
  -6   9   5         41.75         40.33         2.74 o                         
  -5   9   5         10.50         13.14         1.91 o                         
  -4   9   5        353.51        375.23        13.15 o                         
  -3   9   5        408.60        447.59        10.25 o                         
  -2   9   5        112.53        133.08         4.68 o                         
  -1   9   5        531.62        590.36         9.98 o                         
   0   9   5          0.35          1.83         2.34 o                         
   1   9   5          9.28         12.97         2.69 o                         
   2   9   5         18.36         18.35         2.83 o                         
   3   9   5         19.57         15.58         3.49 o                         
  -9  10   5         73.44         56.11         2.66 o                         
  -8  10   5         53.13         49.98         3.08 o                         
  -7  10   5        124.22        117.08         4.87 o                         
  -6  10   5          8.53          7.76         2.37 o                         
  -5  10   5          1.31          0.80         2.32 o                         
  -4  10   5          1.35          1.10         2.14 o                         
  -3  10   5        235.86        248.19         6.85 o                         
  -2  10   5        100.32        110.02         6.02 o                         
  -1  10   5         64.66         74.86         5.21 o                         
   0  10   5         79.19         87.40         3.11 o                         
   1  10   5         56.10         56.58         4.26 o                         
   2  10   5        206.09        161.47        16.13 o                         
  -8  11   5         33.22         32.56         2.79 o                         
  -7  11   5         10.55         10.61         2.87 o                         
  -6  11   5         14.20         15.63         2.37 o                         
  -5  11   5          5.47          8.01         2.28 o                         
  -4  11   5         28.18         33.06         3.31 o                         
  -3  11   5          5.96          8.66         2.96 o                         
  -2  11   5         58.86         45.98         3.13 o                         
  -1  11   5          2.01          4.87         2.87 o                         
   0  11   5         94.13         81.02         3.32 o                         
   1  11   5         94.03         78.38         4.75 o                         
  -6  12   5          8.04          7.75         2.60 o                         
  -5  12   5        167.10        150.66         6.65 o                         
  -4  12   5         87.52         82.64         2.91 o                         
  -3  12   5          0.44          2.43         2.69 o                         
  -2  12   5          0.19          4.96         2.37 o                         
  -1  12   5          0.34          1.70         3.46 o                         
   1 -12   6          0.18          3.02         2.82 o                         
   2 -12   6         83.36         81.02         3.22 o                         
   3 -12   6         11.74         13.55         2.85 o                         
   4 -12   6         74.99         66.80         2.84 o                         
   5 -12   6        181.06        158.53         5.93 o                         
   6 -12   6        129.68        120.44         3.13 o                         
   7 -12   6          0.82          4.54         2.59 o                         
  -1 -11   6        153.30        154.13         7.42 o                         
   0 -11   6         13.98         12.28         3.44 o                         
   1 -11   6         11.93         12.16         3.16 o                         
   2 -11   6         24.91         26.91         2.81 o                         
   3 -11   6        260.14        289.59        10.66 o                         
   4 -11   6        191.18        189.31         9.94 o                         
   5 -11   6         25.42         29.76         2.80 o                         
   6 -11   6        219.68        220.57         3.79 o                         
   7 -11   6         24.17         23.50         2.81 o                         
   8 -11   6         27.13         27.01         3.96 o                         
  -3 -10   6        167.54        136.16         7.88 o                         
  -2 -10   6         98.53         91.29         4.41 o                         
  -1 -10   6          9.50          9.76         3.39 o                         
   0 -10   6         50.01         54.07         3.07 o                         
   1 -10   6         59.25         66.25         2.90 o                         
   2 -10   6         49.62         44.30         2.93 o                         
   3 -10   6          9.15         10.37         2.34 o                         
   4 -10   6         94.67        106.55         3.84 o                         
   5 -10   6         25.19         23.25         2.58 o                         
   6 -10   6        173.41        189.53         5.90 o                         
   7 -10   6          2.33          4.50         3.43 o                         
   8 -10   6         17.69         15.85         2.82 o                         
   9 -10   6        154.81        126.48         8.66 o                         
  -4  -9   6        152.89        127.91         8.81 o                         
  -3  -9   6         39.99         41.03         3.49 o                         
  -2  -9   6         10.81         13.02         2.94 o                         
  -1  -9   6         17.49         19.92         3.23 o                         
   0  -9   6        110.25        108.13         4.71 o                         
   1  -9   6        156.84        168.66         6.06 o                         
   2  -9   6          5.25          5.05         3.04 o                         
   3  -9   6         86.37         82.80         3.41 o                         
   4  -9   6        117.95        109.22         2.86 o                         
   5  -9   6          1.89          3.49         2.79 o                         
   6  -9   6         15.24         13.82         2.29 o                         
   7  -9   6        461.69        466.12        11.05 o                         
   8  -9   6          7.29         10.84         2.65 o                         
   9  -9   6          8.32         10.12         2.55 o                         
  -5  -8   6         80.94         65.98         3.55 o                         
  -4  -8   6         29.89         30.15         3.06 o                         
  -3  -8   6          1.73          4.05         2.81 o                         
  -2  -8   6        282.49        283.90         8.54 o                         
  -1  -8   6        538.53        598.80        10.90 o                         
   0  -8   6        580.54        609.18         6.14 o                         
   1  -8   6        793.40        817.78        13.83 o                         
   2  -8   6        929.33        928.41        26.09 o                         
   3  -8   6          7.79          5.79         2.11 o                         
   4  -8   6         33.93         35.11         3.04 o                         
   5  -8   6         60.47         61.52         2.60 o                         
   6  -8   6         95.74        103.84         6.62 o                         
   7  -8   6          3.02          3.90         3.52 o                         
   8  -8   6         54.51         58.01         2.60 o                         
   9  -8   6         29.32         28.19         2.90 o                         
  -5  -7   6        132.32        124.50         3.95 o                         
  -4  -7   6        106.95        116.23         3.33 o                         
  -3  -7   6         29.70         35.68         2.89 o                         
  -2  -7   6         59.02         63.12         2.92 o                         
  -1  -7   6       1070.05       1110.68         9.20 o                         
   0  -7   6       1246.60       1309.07         6.14 o                         
   1  -7   6        111.04        116.68         3.00 o                         
   2  -7   6         69.71         66.13         2.53 o                         
   3  -7   6          0.10          0.97         2.32 o                         
   4  -7   6         79.70         81.15         3.14 o                         
   5  -7   6        899.43        927.52        27.00 o                         
   6  -7   6          4.19          2.47         2.30 o                         
   7  -7   6          1.00          1.37         2.32 o                         
   8  -7   6         11.63          8.44         2.55 o                         
   9  -7   6         50.43         41.73         2.91 o                         
  10  -7   6          3.15          3.26         2.92 o                         
  -6  -6   6         86.70         88.04         4.49 o                         
  -5  -6   6        175.14        180.05         4.86 o                         
  -4  -6   6          0.23          1.97         2.84 o                         
  -3  -6   6        928.42        955.55         9.32 o                         
  -2  -6   6         16.49         17.98         2.82 o                         
  -1  -6   6        137.46        141.80         3.45 o                         
   0  -6   6         12.95         17.86         2.66 o                         
   1  -6   6         41.25         45.85         2.09 o                         
   2  -6   6       1290.10       1253.95         5.53 o                         
   3  -6   6       6688.47       6933.28       124.56 o                         
   4  -6   6          3.85          3.23         2.30 o                         
   5  -6   6       1142.39       1162.86        42.54 o                         
   6  -6   6        152.51        154.44         2.63 o                         
   7  -6   6        144.19        157.96         8.24 o                         
   8  -6   6         90.50         92.21         7.06 o                         
   9  -6   6          6.30          4.69         2.94 o                         
  10  -6   6          6.32          4.97         2.27 o                         
  -7  -5   6         97.98         89.89        15.08 o                         
  -6  -5   6         47.01         45.35         3.83 o                         
  -5  -5   6          0.28          2.57         3.21 o                         
  -4  -5   6         57.20         64.26         3.35 o                         
  -3  -5   6         88.38         88.67         3.11 o                         
  -2  -5   6          8.86         12.11         2.77 o                         
  -1  -5   6        443.01        459.68         4.36 o                         
   0  -5   6        400.41        426.52         4.63 o                         
   1  -5   6        120.78        146.39         2.91 o                         
   2  -5   6        931.85        951.36         4.72 o                         
   3  -5   6       1038.72        989.85        11.01 o                         
   4  -5   6       6062.22       6212.96       132.72 o                         
   5  -5   6         59.76         69.84         2.41 o                         
   6  -5   6        311.42        324.14         8.21 o                         
   7  -5   6         46.61         46.58         2.84 o                         
   8  -5   6        245.14        261.78        13.52 o                         
   9  -5   6        177.92        172.62         9.35 o                         
  10  -5   6          0.09          1.15         2.65 o                         
  -7  -4   6         89.64         90.19         6.55 o                         
  -6  -4   6         98.20        110.53         5.34 o                         
  -5  -4   6        737.08        784.34        20.69 o                         
  -4  -4   6        703.52        728.52        21.20 o                         
  -3  -4   6          0.34          0.67         2.86 o                         
  -2  -4   6        189.72        187.75         3.70 o                         
  -1  -4   6         34.77         34.52         3.06 o                         
   0  -4   6          9.76         23.45         2.69 o                         
   1  -4   6        747.36        799.36         7.44 o                         
   2  -4   6         43.55         44.41         2.42 o                         
   3  -4   6         95.63         90.53         2.67 o                         
   4  -4   6         50.47         45.14         2.45 o                         
   5  -4   6        111.63        105.25         6.00 o                         
   6  -4   6         65.15         76.23         2.54 o                         
   7  -4   6        843.48        894.71        43.05 o                         
   8  -4   6        152.20        157.08        11.22 o                         
   9  -4   6        108.31         97.81         9.02 o                         
  10  -4   6         15.68         13.95         2.53 o                         
  -8  -3   6         22.38         20.86         5.93 o                         
  -7  -3   6          4.87         11.31         5.30 o                         
  -6  -3   6         80.27         85.13         4.65 o                         
  -5  -3   6        332.20        342.65        11.67 o                         
  -4  -3   6        241.82        225.51         4.39 o                         
  -3  -3   6        693.91        662.18        13.21 o                         
  -2  -3   6        534.75        428.22        10.67 o                         
  -1  -3   6       2862.82       2874.92        11.00 o                         
   0  -3   6         68.43         78.77         3.17 o                         
   1  -3   6        970.58        867.76        11.64 o                         
   2  -3   6         59.20         55.15         2.61 o                         
   3  -3   6        385.30        313.47         3.12 o                         
   4  -3   6       2212.73       2355.11        65.71 o                         
   5  -3   6        186.58        157.82         4.45 o                         
   6  -3   6          7.36          8.16         2.09 o                         
   7  -3   6          0.11          2.86         2.21 o                         
   8  -3   6        148.15        156.15        11.14 o                         
   9  -3   6          8.91         12.16         3.22 o                         
  10  -3   6          7.69          4.76         4.21 o                         
  -8  -2   6         54.03         48.79         6.13 o                         
  -7  -2   6        101.96        110.93         6.11 o                         
  -6  -2   6        134.83        152.59         5.54 o                         
  -5  -2   6        171.54        165.48         4.59 o                         
  -4  -2   6        181.80        176.48        10.83 o                         
  -3  -2   6        943.02        891.10        29.53 o                         
  -2  -2   6         29.88         26.18         3.44 o                         
  -1  -2   6       2181.06       2012.05        31.30 o                         
   0  -2   6       3978.32       3706.02       149.54 o                         
   1  -2   6          4.81          6.01         3.02 o                         
   2  -2   6         93.62         89.57         2.64 o                         
   3  -2   6        157.45        167.66         2.69 o                         
   4  -2   6        616.18        531.16         8.10 o                         
   5  -2   6        153.04        145.64         5.23 o                         
   6  -2   6         44.04         48.49         2.40 o                         
   7  -2   6         59.82         56.22         3.60 o                         
   8  -2   6        501.84        561.35        53.75 o                         
   9  -2   6         72.57         78.28         5.38 o                         
  -9  -1   6         82.03         78.21         6.62 o                         
  -8  -1   6         92.16         95.08         6.25 o                         
  -7  -1   6         21.46         22.82         3.54 o                         
  -6  -1   6         17.09         16.00         2.88 o                         
  -5  -1   6        236.05        228.85         6.76 o                         
  -4  -1   6       1343.80       1251.12        18.91 o                         
  -3  -1   6       2535.95       2367.74        74.25 o                         
  -2  -1   6        404.27        391.29        17.19 o                         
  -1  -1   6        280.81        259.50        11.30 o                         
   0  -1   6         15.87         14.15         2.56 o                         
   1  -1   6        966.36        861.64         5.82 o                         
   2  -1   6       2586.91       2432.60        73.13 o                         
   3  -1   6        424.86        375.33        11.00 o                         
   4  -1   6          6.33          6.11         3.51 o                         
   5  -1   6        132.61        133.60         7.31 o                         
   6  -1   6         98.16         94.29         6.08 o                         
   7  -1   6        205.34        217.13        16.42 o                         
   8  -1   6        264.63        301.98        11.21 o                         
   9  -1   6        105.99        111.64         7.84 o                         
  -9   0   6         38.16         36.30         4.24 o                         
  -8   0   6        155.36        151.81        15.93 o                         
  -7   0   6        121.57        119.68        10.19 o                         
  -6   0   6         27.52         22.41         2.78 o                         
  -5   0   6         81.05         71.38         2.94 o                         
  -4   0   6        186.74        179.21         5.95 o                         
  -3   0   6        685.64        595.56        18.88 o                         
  -2   0   6         69.54         58.46         2.98 o                         
  -1   0   6        781.35        663.26        36.71 o                         
   0   0   6       3051.02       2794.25       206.14 o                         
   1   0   6        319.66        231.50         5.65 o                         
   2   0   6        132.56        134.26         4.38 o                         
   3   0   6        128.93         98.11         3.06 o                         
   4   0   6       1308.26       1198.05        49.95 o                         
   5   0   6        106.22        108.96         5.26 o                         
   6   0   6         61.39         73.28         4.80 o                         
   7   0   6          1.60          4.27         2.78 o                         
   8   0   6        103.59        105.39         7.04 o                         
   9   0   6          7.33          2.62         3.89 o                         
  -9   1   6         18.12         17.60         3.96 o                         
  -8   1   6          9.57         14.45         3.48 o                         
  -7   1   6         10.19         13.49         2.87 o                         
  -6   1   6         48.20         52.78         2.80 o                         
  -5   1   6       1565.05       1608.94        60.77 o                         
  -4   1   6        118.94        121.43         4.08 o                         
  -3   1   6       2676.92       2540.64        70.37 o                         
  -2   1   6         76.20         72.26         3.07 o                         
  -1   1   6       2122.57       1970.35       110.95 o                         
   0   1   6        942.09        829.91        70.09 o                         
   1   1   6       3287.26       2851.50        63.98 o                         
   2   1   6         31.20         20.79         3.66 o                         
   3   1   6        999.32        945.96        21.69 o                         
   4   1   6       1107.07       1032.14        23.63 o                         
   5   1   6        414.74        422.95         4.60 o                         
   6   1   6          6.55          7.89         2.65 o                         
   7   1   6        149.62        159.90         7.21 o                         
   8   1   6         67.78         65.32         4.33 o                         
   9   1   6          0.64          4.04         6.12 o                         
 -10   2   6          0.67          3.52         4.03 o                         
  -9   2   6         92.02         90.05         4.25 o                         
  -8   2   6        101.80        103.92         5.24 o                         
  -7   2   6        143.03        150.61         5.68 o                         
  -6   2   6        373.91        352.11        13.46 o                         
  -5   2   6         85.63         89.27         4.29 o                         
  -4   2   6          3.09          2.53         2.15 o                         
  -3   2   6       9382.91       9857.32       185.71 o                         
  -2   2   6       7781.43       8235.93       205.32 o                         
  -1   2   6       1119.50       1029.98        39.25 o                         
   0   2   6         44.28         49.25         3.33 o                         
   1   2   6        505.87        495.56        41.06 o                         
   2   2   6        945.43        872.91        23.12 o                         
   3   2   6       2040.86       1915.42        75.86 o                         
   4   2   6        663.37        669.57        17.76 o                         
   5   2   6       1359.26       1444.38        41.40 o                         
   6   2   6        140.98        138.09         3.57 o                         
   7   2   6         12.20         12.81         3.17 o                         
   8   2   6         91.29         95.09         5.10 o                         
 -10   3   6         21.99         15.66         4.12 o                         
  -9   3   6         16.89         22.29         3.42 o                         
  -8   3   6        278.22        288.58         9.81 o                         
  -7   3   6         40.86         37.79         3.04 o                         
  -6   3   6          0.47          0.25         2.31 o                         
  -5   3   6         20.35         19.50         2.37 o                         
  -4   3   6       1182.23       1179.58        23.62 o                         
  -3   3   6         77.42         68.12         2.38 o                         
  -2   3   6          0.91          0.47         2.19 o                         
  -1   3   6        317.27        300.44         9.48 o                         
   0   3   6         51.86         49.58         2.78 o                         
   1   3   6        113.26         90.28         6.32 o                         
   2   3   6         86.09         86.30         7.70 o                         
   3   3   6        414.82        414.89         8.66 o                         
   4   3   6        824.94        786.29        27.78 o                         
   5   3   6        256.55        261.57         7.84 o                         
   6   3   6          7.01         11.34         3.35 o                         
   7   3   6         65.03         72.70         4.12 o                         
   8   3   6         76.76         68.60         4.50 o                         
 -10   4   6          2.82          5.02         3.21 o                         
  -9   4   6         16.48         19.21         2.96 o                         
  -8   4   6         14.73         17.97         2.58 o                         
  -7   4   6         42.36         45.08         2.40 o                         
  -6   4   6        144.60        161.43         8.14 o                         
  -5   4   6        735.15        753.30        38.17 o                         
  -4   4   6       2890.58       2950.18        45.36 o                         
  -3   4   6       2821.37       2984.53        44.24 o                         
  -2   4   6        428.99        378.12        11.04 o                         
  -1   4   6        768.61        782.65         4.51 o                         
   0   4   6         54.85         47.16         3.46 o                         
   1   4   6        300.20        288.30         9.08 o                         
   2   4   6        103.31         85.88         3.13 o                         
   3   4   6         19.50         18.69         2.93 o                         
   4   4   6        118.41        130.02         4.46 o                         
   5   4   6          9.19          9.18         3.23 o                         
   6   4   6        151.08        169.93        13.11 o                         
   7   4   6        166.17        157.79         5.21 o                         
 -10   5   6         45.44         31.98         3.38 o                         
  -9   5   6          0.03          0.60         2.83 o                         
  -8   5   6         39.36         43.04         3.06 o                         
  -7   5   6         33.52         31.68         2.92 o                         
  -6   5   6        849.34        917.01        37.23 o                         
  -5   5   6        407.96        434.04        12.48 o                         
  -4   5   6       1738.67       1841.34        47.93 o                         
  -3   5   6        625.52        616.90         9.38 o                         
  -2   5   6         64.56         58.43         3.33 o                         
  -1   5   6         23.60         34.63         3.36 o                         
   0   5   6       1676.25       1691.65        50.66 o                         
   1   5   6        443.64        456.63         4.20 o                         
   2   5   6        467.85        448.20         3.92 o                         
   3   5   6        115.90        119.06         4.13 o                         
   4   5   6        364.75        362.84        10.11 o                         
   5   5   6        446.72        461.79        19.47 o                         
   6   5   6         11.87         13.51         3.02 o                         
 -10   6   6         35.14         26.96         2.86 o                         
  -9   6   6          7.33          9.03         2.81 o                         
  -8   6   6         82.11         79.12         3.21 o                         
  -7   6   6         57.65         60.60         4.02 o                         
  -6   6   6         73.62         77.43         2.69 o                         
  -5   6   6        360.50        391.05        12.58 o                         
  -4   6   6         23.62         20.24         1.93 o                         
  -3   6   6          2.77          1.96         2.18 o                         
  -2   6   6         55.07         58.88         2.64 o                         
  -1   6   6        925.93        983.67        17.74 o                         
   0   6   6        815.85        839.04        30.64 o                         
   1   6   6        872.16        886.01         6.55 o                         
   2   6   6        221.54        217.79         3.66 o                         
   3   6   6        195.50        204.00         5.54 o                         
   4   6   6        420.48        405.46        14.04 o                         
   5   6   6         12.55         14.44         2.86 o                         
   6   6   6         90.26         82.62         7.73 o                         
 -10   7   6          1.33          3.37         2.93 o                         
  -9   7   6          7.00          6.86         2.33 o                         
  -8   7   6         52.88         51.01         2.80 o                         
  -7   7   6         53.05         54.28         3.57 o                         
  -6   7   6        120.50        127.28         3.31 o                         
  -5   7   6        483.60        534.79        18.27 o                         
  -4   7   6          0.74          2.97         1.95 o                         
  -3   7   6         83.90        101.23         2.29 o                         
  -2   7   6        123.07        129.49         2.76 o                         
  -1   7   6          1.60          1.27         2.51 o                         
   0   7   6        103.19        104.85         6.24 o                         
   1   7   6         76.45         74.29         2.81 o                         
   2   7   6         47.06         35.20         3.06 o                         
   3   7   6         50.60         47.99         3.23 o                         
   4   7   6        117.39        109.51         4.23 o                         
   5   7   6         89.61         87.55         5.22 o                         
  -9   8   6         31.98         32.81         2.96 o                         
  -8   8   6         72.82         71.26         5.42 o                         
  -7   8   6          3.91          1.83         2.29 o                         
  -6   8   6        147.26        153.03         4.84 o                         
  -5   8   6        317.59        344.17        15.05 o                         
  -4   8   6        325.25        330.97         5.41 o                         
  -3   8   6          0.25          2.83         2.06 o                         
  -2   8   6         28.93         34.35         2.70 o                         
  -1   8   6         28.02         26.01         2.73 o                         
   0   8   6        310.63        312.41         9.06 o                         
   1   8   6        170.04        166.41         3.58 o                         
   2   8   6         26.73         35.86         2.92 o                         
   3   8   6        160.54        147.80         8.05 o                         
   4   8   6         64.29         48.13         3.35 o                         
  -9   9   6         53.18         48.31         5.81 o                         
  -8   9   6          0.02          0.34         2.71 o                         
  -7   9   6          1.41          4.21         2.63 o                         
  -6   9   6         17.39         16.25         3.25 o                         
  -5   9   6         20.06         23.17         2.43 o                         
  -4   9   6         78.52         87.96         2.80 o                         
  -3   9   6         92.45         90.96         2.79 o                         
  -2   9   6         15.49         12.18         2.42 o                         
  -1   9   6        417.46        461.68         5.39 o                         
   0   9   6         58.44         65.59         3.42 o                         
   1   9   6         81.08         80.13         3.44 o                         
   2   9   6         72.35         60.98         2.97 o                         
   3   9   6          4.56          4.95         2.97 o                         
  -8  10   6          2.42          1.71         2.60 o                         
  -7  10   6         63.68         68.77         5.43 o                         
  -6  10   6        210.66        232.92        13.24 o                         
  -5  10   6        152.95        157.91         7.95 o                         
  -4  10   6          0.29          4.90         2.22 o                         
  -3  10   6         21.85         20.50         2.97 o                         
  -2  10   6          8.32         12.38         2.33 o                         
  -1  10   6          0.50          1.11         2.79 o                         
   0  10   6         58.11         54.61         4.22 o                         
   1  10   6          0.54          2.04         3.30 o                         
   2  10   6         50.80         42.67         4.56 o                         
  -7  11   6          6.73          6.43         2.68 o                         
  -6  11   6         10.22          8.69         2.77 o                         
  -5  11   6          2.09          3.41         2.51 o                         
  -4  11   6          2.08          5.90         2.53 o                         
  -3  11   6         20.85         14.18         2.63 o                         
  -2  11   6         67.00         61.44         4.35 o                         
  -1  11   6          3.07          1.15         3.45 o                         
   0  11   6          4.91          0.16         4.25 o                         
  -6  12   6         25.41         23.32         3.54 o                         
  -5  12   6         21.72         28.68         3.08 o                         
  -4  12   6        195.19        144.99         9.83 o                         
  -3  12   6        130.68        113.05         3.78 o                         
  -2  12   6         37.10         32.61         4.00 o                         
   1 -12   7          0.34          3.79         3.56 o                         
   2 -12   7          2.54          4.52         2.68 o                         
   3 -12   7         22.67         20.03         2.93 o                         
   4 -12   7         29.32         30.69         3.72 o                         
   5 -12   7          3.90          0.84         2.58 o                         
   6 -12   7         40.74         33.23         2.53 o                         
  -1 -11   7          0.72          2.35         3.54 o                         
   0 -11   7          3.20          4.46         2.85 o                         
   1 -11   7          3.14          6.10         3.30 o                         
   2 -11   7          1.84          4.18         2.76 o                         
   3 -11   7          3.08          1.55         2.41 o                         
   4 -11   7         30.31         31.43         2.57 o                         
   5 -11   7        119.55        114.13         3.49 o                         
   6 -11   7        188.51        174.49         3.22 o                         
   7 -11   7          2.09          5.00         2.52 o                         
   8 -11   7         87.60         69.71         2.80 o                         
  -2 -10   7        162.60        145.02         7.34 o                         
  -1 -10   7         48.83         48.32         3.75 o                         
   0 -10   7        379.86        390.41         9.45 o                         
   1 -10   7         75.47         75.30         3.77 o                         
   2 -10   7          5.04          5.10         2.64 o                         
   3 -10   7          3.52          6.98         2.30 o                         
   4 -10   7          0.15         -0.70         2.55 o                         
   5 -10   7         63.12         63.16         3.61 o                         
   6 -10   7         67.63         70.06         2.49 o                         
   7 -10   7         28.70         27.31         2.75 o                         
   8 -10   7         28.80         28.60         2.87 o                         
  -3  -9   7         47.76         51.46         3.40 o                         
  -2  -9   7        301.30        296.13        10.75 o                         
  -1  -9   7        418.50        453.36        11.92 o                         
   0  -9   7          4.54          9.89         3.19 o                         
   1  -9   7          2.20          5.82         2.99 o                         
   2  -9   7          0.08          2.25         2.73 o                         
   3  -9   7         89.00        100.05         5.15 o                         
   4  -9   7        170.81        165.30         4.08 o                         
   5  -9   7          8.92          4.82         2.21 o                         
   6  -9   7         75.76         76.30         2.87 o                         
   7  -9   7          6.96         10.51         2.95 o                         
   8  -9   7         12.71          9.12         2.72 o                         
   9  -9   7         36.40         32.24         3.05 o                         
  -4  -8   7          1.09          3.42         3.09 o                         
  -3  -8   7        104.18         96.95         3.45 o                         
  -2  -8   7        154.41        170.82         4.14 o                         
  -1  -8   7          9.53         10.46         4.10 o                         
   0  -8   7         16.20         11.20         2.96 o                         
   1  -8   7       1703.93       1667.07        30.99 o                         
   2  -8   7        590.18        646.62        15.20 o                         
   3  -8   7        228.11        222.41         8.10 o                         
   4  -8   7        805.11        835.22        25.76 o                         
   5  -8   7         85.05         92.20         3.00 o                         
   6  -8   7         29.88         31.30         2.44 o                         
   7  -8   7         58.45         56.53         5.94 o                         
   8  -8   7          5.29          5.12         2.91 o                         
   9  -8   7         10.38          7.21         2.91 o                         
  -5  -7   7         25.75         29.81         3.45 o                         
  -4  -7   7         58.05         68.24         3.49 o                         
  -3  -7   7          5.52          7.54         2.83 o                         
  -2  -7   7         43.02         42.40         3.62 o                         
  -1  -7   7        119.71        136.97         3.60 o                         
   0  -7   7          2.82          5.83         2.51 o                         
   1  -7   7        203.53        221.96         6.05 o                         
   2  -7   7       1409.17       1485.90        30.10 o                         
   3  -7   7       1292.50       1319.29         8.99 o                         
   4  -7   7          2.46          2.44         2.30 o                         
   5  -7   7        460.01        483.05        14.64 o                         
   6  -7   7         30.42         31.47         3.20 o                         
   7  -7   7        791.75        852.60        36.23 o                         
   8  -7   7        127.90        126.37        11.67 o                         
   9  -7   7         44.21         40.88         2.64 o                         
  -6  -6   7        402.53        368.45        16.85 o                         
  -5  -6   7        209.00        225.60         5.55 o                         
  -4  -6   7         75.72         78.12         3.24 o                         
  -3  -6   7        930.92       1000.66        17.56 o                         
  -2  -6   7          1.78          1.45         2.92 o                         
  -1  -6   7         20.93         20.48         2.87 o                         
   0  -6   7         82.30         77.32         3.29 o                         
   1  -6   7          4.05          5.78         2.44 o                         
   2  -6   7         20.96         19.97         2.17 o                         
   3  -6   7         48.10         55.46         2.32 o                         
   4  -6   7        223.06        226.79         2.79 o                         
   5  -6   7        370.70        375.72        15.26 o                         
   6  -6   7       1370.71       1493.43        53.03 o                         
   7  -6   7        222.59        223.92        15.27 o                         
   8  -6   7        369.14        388.20        34.92 o                         
   9  -6   7         30.48         27.99         2.75 o                         
  10  -6   7         68.86         51.28         3.04 o                         
  -7  -5   7         38.22         32.17         6.76 o                         
  -6  -5   7        155.55        155.24         4.91 o                         
  -5  -5   7         82.05         80.25         3.57 o                         
  -4  -5   7        633.49        679.17        13.51 o                         
  -3  -5   7        739.10        753.59        15.14 o                         
  -2  -5   7         61.87         69.85         3.23 o                         
  -1  -5   7          2.75          0.38         3.11 o                         
   0  -5   7        101.85         95.34         3.43 o                         
   1  -5   7        811.75        825.18         9.87 o                         
   2  -5   7        431.96        398.60         6.34 o                         
   3  -5   7        137.99        131.32         4.18 o                         
   4  -5   7          1.16          5.02         2.04 o                         
   5  -5   7        364.75        387.92        14.71 o                         
   6  -5   7        708.47        749.59        24.12 o                         
   7  -5   7        314.62        335.18        17.55 o                         
   8  -5   7         76.36         78.21         7.00 o                         
   9  -5   7          8.16          8.83         2.93 o                         
  10  -5   7          4.74          8.88         2.99 o                         
  -7  -4   7          1.83          1.60         7.03 o                         
  -6  -4   7          1.48          1.34         3.76 o                         
  -5  -4   7        303.33        306.88        23.20 o                         
  -4  -4   7         28.34         28.06         2.98 o                         
  -3  -4   7        445.44        432.79         4.61 o                         
  -2  -4   7       1885.49       1875.98        21.75 o                         
  -1  -4   7         55.98         56.21         4.54 o                         
   0  -4   7         66.50         68.52         3.61 o                         
   1  -4   7        283.04        273.09         5.11 o                         
   2  -4   7       1144.39       1068.41        16.23 o                         
   3  -4   7        684.69        649.86         9.49 o                         
   4  -4   7          0.80          1.53         1.96 o                         
   5  -4   7         87.45         95.16         2.50 o                         
   6  -4   7        466.04        454.04        20.19 o                         
   7  -4   7        155.08        161.69         9.03 o                         
   8  -4   7          0.38          3.19         2.37 o                         
   9  -4   7        154.42        152.05        10.09 o                         
  10  -4   7         69.56         53.70         7.97 o                         
  -8  -3   7         10.10         11.70         7.42 o                         
  -7  -3   7          4.45          8.68         6.63 o                         
  -6  -3   7         59.72         65.43         4.52 o                         
  -5  -3   7        239.50        234.90         6.79 o                         
  -4  -3   7        692.12        673.88        24.77 o                         
  -3  -3   7        604.42        599.00        11.62 o                         
  -2  -3   7         74.44         67.23         3.62 o                         
  -1  -3   7        640.83        541.50        12.59 o                         
   0  -3   7         58.47         63.49         3.26 o                         
   1  -3   7       3651.36       3467.02        60.83 o                         
   2  -3   7         21.35         17.67         2.17 o                         
   3  -3   7        196.41        200.80         4.24 o                         
   4  -3   7        785.73        732.50        16.61 o                         
   5  -3   7         71.35         68.89         2.25 o                         
   6  -3   7       1154.10       1156.41        50.48 o                         
   7  -3   7        106.99        117.58         8.85 o                         
   8  -3   7        277.74        290.60        27.05 o                         
   9  -3   7          6.71          9.79         3.35 o                         
  -8  -2   7          3.21          9.43         5.87 o                         
  -7  -2   7         69.20         76.67         5.68 o                         
  -6  -2   7         40.83         43.32         3.88 o                         
  -5  -2   7        354.01        368.00        10.50 o                         
  -4  -2   7          0.35          3.72         2.75 o                         
  -3  -2   7        733.29        683.62        22.37 o                         
  -2  -2   7         54.35         52.48         3.66 o                         
  -1  -2   7       1232.11       1163.04        10.18 o                         
   0  -2   7        655.04        610.12        19.59 o                         
   1  -2   7         53.80         47.65         3.02 o                         
   2  -2   7       1775.85       1522.70        47.16 o                         
   3  -2   7        754.61        729.17        13.54 o                         
   4  -2   7        356.10        361.18        11.06 o                         
   5  -2   7        146.94        148.51         5.68 o                         
   6  -2   7          3.43          3.85         2.79 o                         
   7  -2   7        219.45        228.30        17.00 o                         
   8  -2   7          1.05          4.50         2.78 o                         
   9  -2   7         65.51         67.10         3.49 o                         
  -9  -1   7          1.25          4.79         6.14 o                         
  -8  -1   7          6.71          5.21         5.43 o                         
  -7  -1   7         76.76         79.36        11.51 o                         
  -6  -1   7        505.99        515.81        24.40 o                         
  -5  -1   7         27.05         29.61         2.56 o                         
  -4  -1   7         26.65         20.58         2.56 o                         
  -3  -1   7        301.87        268.58        13.64 o                         
  -2  -1   7       2681.40       2341.85        86.97 o                         
  -1  -1   7       2705.64       2244.39        95.47 o                         
   0  -1   7       1319.58       1121.29        82.29 o                         
   1  -1   7         33.73         36.05         2.70 o                         
   2  -1   7        377.85        305.68         7.64 o                         
   3  -1   7          5.02          4.43         2.43 o                         
   4  -1   7         69.44         81.63         3.09 o                         
   5  -1   7        808.67        792.32        44.39 o                         
   6  -1   7         71.34         63.07         3.54 o                         
   7  -1   7         44.44         49.94         5.82 o                         
   8  -1   7          1.55          2.94         3.49 o                         
   9  -1   7         54.88         46.38         4.10 o                         
  -9   0   7         20.49         18.87         4.31 o                         
  -8   0   7        136.31        128.16        19.93 o                         
  -7   0   7         65.64         70.44         4.39 o                         
  -6   0   7        171.66        171.30         6.49 o                         
  -5   0   7       1014.04        995.43        41.23 o                         
  -4   0   7         22.53         19.98         2.53 o                         
  -3   0   7        691.48        627.43        31.17 o                         
  -2   0   7        472.21        466.98        21.62 o                         
  -1   0   7       1730.17       1562.12        64.37 o                         
   0   0   7         74.20         60.13         4.97 o                         
   1   0   7       4299.01       3774.53        41.22 o                         
   2   0   7        333.70        229.84         5.96 o                         
   3   0   7       1966.89       1729.30        59.25 o                         
   4   0   7        505.13        472.56        28.32 o                         
   5   0   7        184.65        173.22        10.84 o                         
   6   0   7       1186.52       1204.27        50.42 o                         
   7   0   7         30.03         25.46         2.93 o                         
   8   0   7        169.29        189.68        10.90 o                         
   9   0   7          0.96          1.71         3.52 o                         
  -9   1   7        168.06        149.95        24.84 o                         
  -8   1   7          7.68         11.16         4.57 o                         
  -7   1   7        203.04        217.52         8.02 o                         
  -6   1   7         21.17         28.12         2.62 o                         
  -5   1   7          1.03          1.41         2.38 o                         
  -4   1   7        269.97        268.11         8.51 o                         
  -3   1   7       1178.40       1178.22        54.28 o                         
  -2   1   7        365.83        303.85        10.47 o                         
  -1   1   7         37.68         28.38         2.44 o                         
   0   1   7         22.08         14.96         2.34 o                         
   1   1   7          7.71          6.41         2.20 o                         
   2   1   7       3298.49       2906.25        52.72 o                         
   3   1   7       2060.53       1923.39        49.87 o                         
   4   1   7        591.28        565.51        15.68 o                         
   5   1   7        250.54        248.06         7.46 o                         
   6   1   7        375.93        394.66         4.30 o                         
   7   1   7         85.52         96.92         3.82 o                         
   8   1   7          0.39          3.03         3.96 o                         
  -9   2   7          1.38          3.35         3.75 o                         
  -8   2   7          2.00          2.19         3.15 o                         
  -7   2   7         36.41         40.91         2.83 o                         
  -6   2   7        535.53        538.50        24.05 o                         
  -5   2   7        884.38        856.96        36.08 o                         
  -4   2   7         39.55         31.76         2.43 o                         
  -3   2   7          4.78          4.74         2.51 o                         
  -2   2   7        236.60        228.01         5.74 o                         
  -1   2   7        814.12        734.59        35.31 o                         
   0   2   7          0.73          0.44         2.45 o                         
   1   2   7        454.37        412.43        36.36 o                         
   2   2   7         29.20         29.40         2.90 o                         
   3   2   7          5.23          7.64         2.75 o                         
   4   2   7         12.95         10.98         2.82 o                         
   5   2   7        309.69        316.34        13.61 o                         
   6   2   7        260.18        275.97         7.39 o                         
   7   2   7        393.88        413.50        18.14 o                         
   8   2   7        165.67        155.90         4.66 o                         
 -10   3   7         24.91         17.83         4.24 o                         
  -9   3   7         80.83         70.52         5.28 o                         
  -8   3   7         84.01         92.51         3.18 o                         
  -7   3   7        115.02        133.66         6.85 o                         
  -6   3   7        599.86        652.83        19.53 o                         
  -5   3   7        461.16        473.76        14.87 o                         
  -4   3   7          0.34          2.69         2.05 o                         
  -3   3   7          3.28          4.09         2.22 o                         
  -2   3   7       2602.18       2552.00        61.96 o                         
  -1   3   7       1878.28       1811.50        70.32 o                         
   0   3   7          5.29          8.30         2.20 o                         
   1   3   7         39.50         51.05         5.17 o                         
   2   3   7        258.06        264.26         8.11 o                         
   3   3   7       2428.66       2313.12        31.10 o                         
   4   3   7          0.80          0.64         2.86 o                         
   5   3   7         54.53         54.21         2.84 o                         
   6   3   7        220.09        222.10         5.23 o                         
   7   3   7         29.77         25.35         3.21 o                         
 -10   4   7          0.00          1.95         3.51 o                         
  -9   4   7          4.89          6.46         2.95 o                         
  -8   4   7        137.61        136.24         6.30 o                         
  -7   4   7         24.08         25.43         2.68 o                         
  -6   4   7          3.64          6.68         2.34 o                         
  -5   4   7         37.70         37.64         3.41 o                         
  -4   4   7        163.88        159.92         5.27 o                         
  -3   4   7        828.92        870.74        18.73 o                         
  -2   4   7       2687.39       2803.44        43.05 o                         
  -1   4   7       4790.19       5148.93        92.25 o                         
   0   4   7       2212.22       2244.41       106.39 o                         
   1   4   7         57.87         60.10         3.00 o                         
   2   4   7        650.73        650.90        27.85 o                         
   3   4   7        504.59        495.99         5.03 o                         
   4   4   7         89.53         95.11         3.58 o                         
   5   4   7        120.87        121.71         4.90 o                         
   6   4   7        261.27        249.82         6.14 o                         
   7   4   7         23.59         26.88         5.22 o                         
 -10   5   7          0.49          0.60         3.30 o                         
  -9   5   7          3.20          4.39         2.43 o                         
  -8   5   7          0.96          3.46         2.43 o                         
  -7   5   7        175.02        174.29        10.03 o                         
  -6   5   7          2.70         -0.46         2.43 o                         
  -5   5   7         36.92         39.89         2.25 o                         
  -4   5   7        720.15        747.46        19.88 o                         
  -3   5   7        241.67        222.37         3.88 o                         
  -2   5   7        119.95        116.21         5.75 o                         
  -1   5   7        426.54        412.84         8.15 o                         
   0   5   7       1011.12       1116.55        36.21 o                         
   1   5   7         62.47         70.23         3.07 o                         
   2   5   7         66.58         72.23         2.79 o                         
   3   5   7        367.81        405.53        16.22 o                         
   4   5   7          4.25          4.61         2.75 o                         
   5   5   7        118.88        117.43         5.11 o                         
   6   5   7        103.32         91.01         5.35 o                         
 -10   6   7         37.78         28.56         3.14 o                         
  -9   6   7        107.82         96.06         4.23 o                         
  -8   6   7         16.56         16.63         2.70 o                         
  -7   6   7         12.47         15.32         2.35 o                         
  -6   6   7         18.78         16.78         2.49 o                         
  -5   6   7        110.31        117.23         3.56 o                         
  -4   6   7         44.05         41.32         2.11 o                         
  -3   6   7         39.07         40.20         2.31 o                         
  -2   6   7        153.50        180.95         2.94 o                         
  -1   6   7        473.08        517.02        16.19 o                         
   0   6   7         56.45         61.54         3.14 o                         
   1   6   7        240.79        259.91         6.78 o                         
   2   6   7         92.40         98.38         3.23 o                         
   3   6   7        585.32        545.59        11.46 o                         
   4   6   7         66.76         80.27         3.09 o                         
   5   6   7         16.47         17.29         2.75 o                         
   6   6   7        102.28         75.97         3.69 o                         
  -9   7   7         42.30         36.81         2.98 o                         
  -8   7   7          1.27          6.19         2.64 o                         
  -7   7   7          0.77          2.06         2.23 o                         
  -6   7   7         74.98         82.58         7.41 o                         
  -5   7   7        135.53        138.02         4.41 o                         
  -4   7   7          7.91          8.17         2.23 o                         
  -3   7   7        584.38        625.91        15.67 o                         
  -2   7   7        162.24        176.50         2.75 o                         
  -1   7   7        110.36        116.72         3.81 o                         
   0   7   7        403.23        398.94        16.53 o                         
   1   7   7         26.16         31.84         3.91 o                         
   2   7   7         15.04         20.28         3.07 o                         
   3   7   7         38.02         39.79         3.26 o                         
   4   7   7          1.06          0.15         2.85 o                         
   5   7   7         11.15         11.48         2.99 o                         
  -9   8   7          0.05          7.46         2.83 o                         
  -8   8   7         77.47         82.04         4.39 o                         
  -7   8   7         60.81         66.16         5.40 o                         
  -6   8   7        105.27        114.50         8.77 o                         
  -5   8   7         27.84         34.33         3.23 o                         
  -4   8   7         25.52         30.74         2.30 o                         
  -3   8   7         11.11          8.82         2.10 o                         
  -2   8   7        376.66        402.71         7.16 o                         
  -1   8   7        168.61        183.19         2.92 o                         
   0   8   7        123.24        134.89         3.39 o                         
   1   8   7          0.97          2.44         3.07 o                         
   2   8   7         32.84         30.65         2.88 o                         
   3   8   7        237.33        230.60         4.94 o                         
   4   8   7          8.55         10.58         2.73 o                         
  -9   9   7         17.99         12.42         2.75 o                         
  -8   9   7          0.10          0.13         3.16 o                         
  -7   9   7         43.89         53.56         4.14 o                         
  -6   9   7          0.03          3.56         2.33 o                         
  -5   9   7          3.18         10.24         2.33 o                         
  -4   9   7          6.46         11.21         1.95 o                         
  -3   9   7         66.55         77.01         4.38 o                         
  -2   9   7         19.88         22.73         2.82 o                         
  -1   9   7        159.12        146.90         4.32 o                         
   0   9   7         14.60         11.69         2.77 o                         
   1   9   7        241.79        231.79         8.83 o                         
   2   9   7        213.97        213.23        11.83 o                         
   3   9   7         17.23         13.51         3.63 o                         
  -8  10   7          0.26          0.53         2.96 o                         
  -7  10   7         20.53         24.80         3.26 o                         
  -6  10   7         77.73         81.87         6.82 o                         
  -5  10   7         58.94         64.33         2.94 o                         
  -4  10   7        393.72        432.74        25.67 o                         
  -3  10   7         78.29         81.59         3.44 o                         
  -2  10   7          2.12          5.39         2.58 o                         
  -1  10   7          0.15          7.10         3.21 o                         
   0  10   7         48.07         37.80         2.76 o                         
   1  10   7          0.11          0.90         2.88 o                         
  -7  11   7          9.37          4.17         3.59 o                         
  -6  11   7        163.25        146.06         4.30 o                         
  -5  11   7        184.83        181.70        14.84 o                         
  -4  11   7         15.56         15.13         2.63 o                         
  -3  11   7        153.73        164.21        10.18 o                         
  -2  11   7         15.35         13.63         2.59 o                         
  -1  11   7          7.36          6.93         2.46 o                         
   0  11   7          0.21         -1.13         2.88 o                         
  -4  12   7          0.31          1.61         4.46 o                         
  -3  12   7         51.08         49.49         2.96 o                         
   2 -12   8         16.75         14.05         3.27 o                         
   3 -12   8          0.09          0.78         3.08 o                         
   4 -12   8         20.74         23.52         3.00 o                         
   5 -12   8         48.71         48.17         5.21 o                         
   6 -12   8          5.09          9.47         2.96 o                         
  -1 -11   8         23.88         22.77         3.60 o                         
   0 -11   8         75.90         70.71         3.90 o                         
   1 -11   8         19.63         25.60         3.49 o                         
   2 -11   8         15.87         14.87         2.56 o                         
   3 -11   8         14.47         13.46         2.56 o                         
   4 -11   8          5.59          4.90         2.53 o                         
   5 -11   8         30.37         31.94         2.55 o                         
   6 -11   8         10.19         10.37         2.57 o                         
   7 -11   8         21.53         20.53         3.68 o                         
  -2 -10   8          0.25          3.42         3.53 o                         
  -1 -10   8         28.87         30.54         3.26 o                         
   0 -10   8        522.42        507.69         4.51 o                         
   1 -10   8         60.47         64.06         3.51 o                         
   2 -10   8        278.57        275.23        12.55 o                         
   3 -10   8        207.63        207.50        13.81 o                         
   4 -10   8          2.32          3.56         2.54 o                         
   5 -10   8         55.88         52.17         2.87 o                         
   6 -10   8         19.28         23.58         3.12 o                         
   7 -10   8          0.18          2.11         3.05 o                         
   8 -10   8         18.91         16.57         2.57 o                         
  -3  -9   8         98.31         99.31         6.16 o                         
  -2  -9   8          2.51          4.01         3.21 o                         
  -1  -9   8         61.50         75.80         4.69 o                         
   0  -9   8        514.44        571.26        25.04 o                         
   1  -9   8        778.90        880.55        11.70 o                         
   2  -9   8        287.97        291.27        10.83 o                         
   3  -9   8         16.58         15.36         3.23 o                         
   4  -9   8          0.43          3.18         2.42 o                         
   5  -9   8        179.45        184.82         5.63 o                         
   6  -9   8        352.05        357.48        21.07 o                         
   7  -9   8          0.31          4.92         2.61 o                         
   8  -9   8         67.77         65.01         5.29 o                         
   9  -9   8          0.01          1.50         2.88 o                         
  -4  -8   8          7.54          7.31         3.42 o                         
  -3  -8   8          0.54          3.24         3.22 o                         
  -2  -8   8         19.54         14.83         4.09 o                         
  -1  -8   8         11.32          9.43         2.69 o                         
   0  -8   8        265.67        254.05         3.77 o                         
   1  -8   8         88.50         95.59         3.05 o                         
   2  -8   8        114.32        107.20         2.69 o                         
   3  -8   8        107.81        109.05         3.88 o                         
   4  -8   8       1471.00       1603.31        38.78 o                         
   5  -8   8         18.08         17.83         2.22 o                         
   6  -8   8        624.66        645.30        28.04 o                         
   7  -8   8        242.37        251.46        16.54 o                         
   8  -8   8         26.59         32.32         3.44 o                         
   9  -8   8        174.03        150.22         3.86 o                         
  -5  -7   8          2.29          2.49         3.71 o                         
  -4  -7   8         25.20         32.80         3.38 o                         
  -3  -7   8         36.96         46.46         4.49 o                         
  -2  -7   8        119.32        126.82         3.87 o                         
  -1  -7   8          5.34          6.52         2.58 o                         
   0  -7   8        103.61        103.53         3.39 o                         
   1  -7   8        106.07         90.02         2.93 o                         
   2  -7   8         61.53         62.14         3.70 o                         
   3  -7   8         11.49         11.08         2.18 o                         
   4  -7   8        164.97        174.84         5.48 o                         
   5  -7   8       1630.24       1733.29        52.65 o                         
   6  -7   8         10.09         12.90         2.24 o                         
   7  -7   8         29.69         31.95         3.50 o                         
   8  -7   8          1.20          3.84         2.35 o                         
   9  -7   8         48.38         40.83         2.91 o                         
  -6  -6   8         58.53         46.91         4.16 o                         
  -5  -6   8         56.65         56.88         3.52 o                         
  -4  -6   8        766.80        840.74        28.50 o                         
  -3  -6   8        169.51        182.45         4.19 o                         
  -2  -6   8        139.27        132.73         3.57 o                         
  -1  -6   8        260.96        264.54         4.71 o                         
   0  -6   8         64.36         68.01         3.41 o                         
   1  -6   8        283.66        282.74         7.19 o                         
   2  -6   8         74.99         79.81         2.36 o                         
   3  -6   8         62.24         61.54         2.25 o                         
   4  -6   8        512.73        518.27         6.70 o                         
   5  -6   8        451.16        444.07        13.53 o                         
   6  -6   8          2.10          4.39         2.33 o                         
   7  -6   8        234.48        266.06         9.13 o                         
   8  -6   8        319.94        341.57        21.33 o                         
   9  -6   8         70.08         61.21         7.10 o                         
  -6  -5   8         51.27         50.38         4.25 o                         
  -5  -5   8        144.71        142.08         4.11 o                         
  -4  -5   8        223.65        218.57         4.04 o                         
  -3  -5   8        304.80        304.08        11.95 o                         
  -2  -5   8        397.78        374.32         8.41 o                         
  -1  -5   8        277.93        257.34         4.10 o                         
   0  -5   8        363.96        371.52        12.34 o                         
   1  -5   8          1.79          2.64         2.63 o                         
   2  -5   8        295.37        266.62         4.46 o                         
   3  -5   8        136.04        137.01         5.27 o                         
   4  -5   8        554.85        554.91        13.25 o                         
   5  -5   8        327.65        319.14         8.30 o                         
   6  -5   8        329.76        352.90        12.46 o                         
   7  -5   8        270.07        272.03        17.01 o                         
   8  -5   8         35.12         41.38         2.91 o                         
   9  -5   8        200.10        180.79        21.53 o                         
  -7  -4   8          0.85          2.21         5.78 o                         
  -6  -4   8        121.40        127.45         5.05 o                         
  -5  -4   8        390.42        400.24         8.39 o                         
  -4  -4   8          7.94          8.07         3.16 o                         
  -3  -4   8         34.63         31.19         3.42 o                         
  -2  -4   8        483.30        482.85         5.10 o                         
  -1  -4   8        160.09        150.22         3.28 o                         
   0  -4   8       1295.94       1225.83        30.17 o                         
   1  -4   8       3535.97       3505.56        52.02 o                         
   2  -4   8       1006.17       1023.24        21.32 o                         
   3  -4   8        373.73        353.39         6.94 o                         
   4  -4   8         43.43         42.37         2.19 o                         
   5  -4   8        478.00        497.67        14.80 o                         
   6  -4   8          6.85         12.08         2.37 o                         
   7  -4   8          1.07          3.87         2.39 o                         
   8  -4   8        119.12        115.94         7.53 o                         
   9  -4   8         37.41         37.58         6.11 o                         
  -8  -3   8         60.08         50.22         6.83 o                         
  -7  -3   8          0.41          1.33         5.46 o                         
  -6  -3   8          5.94          6.38         3.60 o                         
  -5  -3   8          0.14          1.31         3.20 o                         
  -4  -3   8        273.77        260.04         8.36 o                         
  -3  -3   8       1015.64        933.50        12.87 o                         
  -2  -3   8       1969.56       1921.88         8.79 o                         
  -1  -3   8         27.15         33.15         2.75 o                         
   0  -3   8        239.73        248.59         6.93 o                         
   1  -3   8         28.64         22.42         2.41 o                         
   2  -3   8        772.86        723.89        15.74 o                         
   3  -3   8        736.07        670.95        24.46 o                         
   4  -3   8        623.02        611.35        15.71 o                         
   5  -3   8         40.70         40.08         2.20 o                         
   6  -3   8         13.54         14.42         2.08 o                         
   7  -3   8         21.55         18.64         2.64 o                         
   8  -3   8        204.73        226.78        22.02 o                         
   9  -3   8        160.68        165.20        17.18 o                         
  -8  -2   8         91.59         88.84         6.98 o                         
  -7  -2   8        119.07        129.78         5.53 o                         
  -6  -2   8         95.52        100.93         5.76 o                         
  -5  -2   8        240.15        245.84         7.77 o                         
  -4  -2   8         95.24        104.51         4.56 o                         
  -3  -2   8        235.93        213.43         8.95 o                         
  -2  -2   8        183.91        153.81         3.52 o                         
  -1  -2   8          6.28          5.05         3.59 o                         
   0  -2   8        872.60        816.89        15.64 o                         
   1  -2   8       2472.97       2289.05        57.89 o                         
   2  -2   8        680.69        568.29        15.42 o                         
   3  -2   8         94.68         90.72         5.42 o                         
   4  -2   8        468.50        460.81        20.96 o                         
   5  -2   8        494.43        497.48        29.64 o                         
   6  -2   8        106.31        122.24         8.96 o                         
   7  -2   8          0.55         -0.62         2.86 o                         
   8  -2   8         27.22         24.73         2.83 o                         
   9  -2   8         83.26         78.37         5.70 o                         
  -8  -1   8         32.82         36.27         5.82 o                         
  -7  -1   8         33.64         30.72         3.80 o                         
  -6  -1   8         58.39         57.24         3.13 o                         
  -5  -1   8          1.07          2.35         2.78 o                         
  -4  -1   8       1041.78        964.73        29.57 o                         
  -3  -1   8        711.65        698.63        26.46 o                         
  -2  -1   8         88.88         78.59         3.25 o                         
  -1  -1   8         86.54         81.37         3.08 o                         
   0  -1   8       2328.70       2039.56       133.38 o                         
   1  -1   8       2057.24       1582.10        26.41 o                         
   2  -1   8       4969.67       4872.09       108.05 o                         
   3  -1   8        149.67        128.48         4.74 o                         
   4  -1   8        263.40        259.63         7.11 o                         
   5  -1   8         84.37         91.29         3.00 o                         
   6  -1   8         24.84         25.31         2.80 o                         
   7  -1   8         68.37         75.04         8.02 o                         
   8  -1   8          7.30          8.62         3.31 o                         
   9  -1   8         28.13         28.06         3.44 o                         
  -9   0   8          3.71          8.84         4.20 o                         
  -8   0   8        107.93        104.50        15.09 o                         
  -7   0   8        182.64        174.47        10.13 o                         
  -6   0   8         67.01         73.07         3.43 o                         
  -5   0   8        138.10        139.08         5.65 o                         
  -4   0   8         44.34         48.04         2.74 o                         
  -3   0   8        710.59        637.18        25.50 o                         
  -2   0   8       1494.11       1453.31        60.60 o                         
  -1   0   8        663.61        567.97        18.12 o                         
   0   0   8          8.01         10.38         2.32 o                         
   1   0   8          0.50          3.21         2.78 o                         
   2   0   8        338.86        293.58         4.11 o                         
   3   0   8        121.92        128.30         4.13 o                         
   4   0   8        964.58        890.84        35.88 o                         
   5   0   8        272.47        252.52        13.71 o                         
   6   0   8       1015.03       1040.16        50.44 o                         
   7   0   8          0.51          2.75         3.14 o                         
   8   0   8         32.51         32.99         3.71 o                         
  -9   1   8         83.19         61.76         7.58 o                         
  -8   1   8         53.67         54.37         3.78 o                         
  -7   1   8        576.22        609.71        30.61 o                         
  -6   1   8        306.77        293.07        15.03 o                         
  -5   1   8         78.18         79.77         2.77 o                         
  -4   1   8         45.67         48.89         2.57 o                         
  -3   1   8        645.09        640.05        20.21 o                         
  -2   1   8        164.84        158.68         6.52 o                         
  -1   1   8        258.38        225.97        14.77 o                         
   0   1   8        921.48        841.77        70.94 o                         
   1   1   8         69.13         75.19         4.82 o                         
   2   1   8       1295.60       1123.86        39.57 o                         
   3   1   8         18.03         12.96         2.72 o                         
   4   1   8        902.81        835.62        19.48 o                         
   5   1   8        566.75        564.52        20.70 o                         
   6   1   8        398.83        427.82        19.61 o                         
   7   1   8         15.68         21.62         2.98 o                         
   8   1   8         59.62         64.48         6.28 o                         
  -9   2   8          3.91          3.99         3.16 o                         
  -8   2   8         36.13         37.28         3.11 o                         
  -7   2   8         55.19         53.47         3.85 o                         
  -6   2   8         99.03        104.36         4.48 o                         
  -5   2   8        152.09        146.58         6.79 o                         
  -4   2   8        602.42        568.19        23.23 o                         
  -3   2   8       2103.85       2084.22        54.79 o                         
  -2   2   8       3074.43       3033.03        83.73 o                         
  -1   2   8         65.76         61.42         5.78 o                         
   0   2   8        375.71        349.88        21.08 o                         
   1   2   8         59.56         50.31         4.96 o                         
   2   2   8         62.08         55.16         2.98 o                         
   3   2   8        124.33        117.26         8.44 o                         
   4   2   8        148.60        149.05         3.49 o                         
   5   2   8         83.17         89.56         7.07 o                         
   6   2   8         43.84         40.23         5.79 o                         
   7   2   8         56.64         68.92         8.63 o                         
   8   2   8         15.23         11.85         4.18 o                         
  -9   3   8          6.94          6.52         3.22 o                         
  -8   3   8          4.81          6.05         2.82 o                         
  -7   3   8        124.26        137.21         9.00 o                         
  -6   3   8          0.33          0.80         2.37 o                         
  -5   3   8        989.73       1016.91        39.58 o                         
  -4   3   8         85.56         85.79         4.25 o                         
  -3   3   8        414.13        401.16        10.70 o                         
  -2   3   8        272.57        234.81        11.44 o                         
  -1   3   8        270.20        277.65        11.46 o                         
   0   3   8         16.79         20.16         2.32 o                         
   1   3   8       1839.05       1865.65        78.09 o                         
   2   3   8        639.48        651.49        33.55 o                         
   3   3   8         95.80         94.84         3.74 o                         
   4   3   8        156.55        170.33         8.37 o                         
   5   3   8        162.60        170.19         9.90 o                         
   6   3   8        359.38        392.06        20.59 o                         
   7   3   8          0.79          3.70         3.59 o                         
  -9   4   8         25.41         24.32         3.11 o                         
  -8   4   8          1.91          5.34         2.56 o                         
  -7   4   8          3.79          6.05         2.56 o                         
  -6   4   8          0.96          4.55         2.36 o                         
  -5   4   8        985.34       1011.45        28.50 o                         
  -4   4   8        720.29        748.26        29.95 o                         
  -3   4   8        122.86        130.09         2.87 o                         
  -2   4   8        351.35        352.87         9.65 o                         
  -1   4   8         26.54         31.54         2.47 o                         
   0   4   8       1819.46       1947.98        99.98 o                         
   1   4   8       1499.58       1488.68        69.04 o                         
   2   4   8        720.07        735.66        18.32 o                         
   3   4   8        413.42        456.40        22.10 o                         
   4   4   8         31.69         38.68         2.84 o                         
   5   4   8         33.61         38.65         3.80 o                         
   6   4   8          1.27          1.16         3.04 o                         
   7   4   8        134.87        124.14         3.90 o                         
  -9   5   8          9.83         11.10         2.77 o                         
  -8   5   8         14.86         16.05         2.80 o                         
  -7   5   8         68.50         73.90         4.64 o                         
  -6   5   8        258.48        271.83        17.05 o                         
  -5   5   8        442.97        456.32        18.63 o                         
  -4   5   8        170.45        163.54         5.23 o                         
  -3   5   8          4.97          4.93         2.03 o                         
  -2   5   8        754.52        783.61        20.77 o                         
  -1   5   8        327.12        305.99        12.26 o                         
   0   5   8        221.72        225.59        10.07 o                         
   1   5   8        262.77        276.79         5.84 o                         
   2   5   8        325.67        319.12         7.54 o                         
   3   5   8         41.90         47.74         3.06 o                         
   4   5   8          5.90         10.90         2.47 o                         
   5   5   8         99.40         97.94         3.10 o                         
   6   5   8         47.90         46.84         3.04 o                         
  -9   6   8         95.31         87.92         3.19 o                         
  -8   6   8        120.85        122.60         9.40 o                         
  -7   6   8        104.97        118.28         5.42 o                         
  -6   6   8        182.00        193.14        12.12 o                         
  -5   6   8        165.68        175.00         7.76 o                         
  -4   6   8         69.26         76.89         2.89 o                         
  -3   6   8        409.33        426.78        18.18 o                         
  -2   6   8         62.30         58.89         2.43 o                         
  -1   6   8        260.95        251.78         6.56 o                         
   0   6   8         41.33         47.95         2.99 o                         
   1   6   8        342.22        376.60         6.78 o                         
   2   6   8         37.78         40.89         3.13 o                         
   3   6   8         11.82         15.71         2.41 o                         
   4   6   8        101.27         92.66         3.79 o                         
   5   6   8         46.64         38.58         2.89 o                         
  -9   7   8         71.97         58.65         3.57 o                         
  -8   7   8        126.07        139.95         9.95 o                         
  -7   7   8          8.31         11.21         2.35 o                         
  -6   7   8         91.53         96.02         6.00 o                         
  -5   7   8         17.51         13.83         2.11 o                         
  -4   7   8         39.59         46.86         2.88 o                         
  -3   7   8          2.87          5.05         2.58 o                         
  -2   7   8         71.55         67.61         3.16 o                         
  -1   7   8        261.59        257.97        10.15 o                         
   0   7   8       1237.69       1326.93        17.94 o                         
   1   7   8        217.98        225.65         6.33 o                         
   2   7   8        188.43        185.11         3.64 o                         
   3   7   8        119.33        119.08         3.29 o                         
   4   7   8         34.25         27.72         2.96 o                         
  -9   8   8          7.42          5.22         3.01 o                         
  -8   8   8          6.98          9.68         2.80 o                         
  -7   8   8          5.40          6.85         2.30 o                         
  -6   8   8         94.58        104.68         5.73 o                         
  -5   8   8        150.48        170.38         8.26 o                         
  -4   8   8         25.53         24.83         2.16 o                         
  -3   8   8         89.54         97.29         3.39 o                         
  -2   8   8         34.99         42.94         2.69 o                         
  -1   8   8          0.27          3.06         2.21 o                         
   0   8   8         54.14         52.49         3.27 o                         
   1   8   8        395.80        410.91        10.10 o                         
   2   8   8        128.61        117.88         5.04 o                         
   3   8   8          9.65         13.56         2.65 o                         
  -8   9   8         65.55         57.42         6.93 o                         
  -7   9   8        159.28        180.03        12.34 o                         
  -6   9   8         12.04         16.48         2.26 o                         
  -5   9   8         36.79         47.90         2.96 o                         
  -4   9   8          2.87          5.83         3.13 o                         
  -3   9   8         10.82         15.98         2.44 o                         
  -2   9   8          0.14         -1.63         2.30 o                         
  -1   9   8          2.73          9.69         4.16 o                         
   0   9   8         28.70         28.65         3.45 o                         
   1   9   8         18.37         15.45         2.91 o                         
   2   9   8         10.48          6.75         3.38 o                         
  -7  10   8        133.39        116.46         6.67 o                         
  -6  10   8         24.71         29.17         2.47 o                         
  -5  10   8         31.79         34.80         2.41 o                         
  -4  10   8         21.51         23.48         2.60 o                         
  -3  10   8        293.39        300.44        13.68 o                         
  -2  10   8        247.11        263.43         7.97 o                         
  -1  10   8         61.63         64.65         3.99 o                         
   0  10   8          1.40          6.42         2.76 o                         
   1  10   8          2.61          5.24         2.98 o                         
  -6  11   8         12.80          8.26         2.72 o                         
  -5  11   8          0.05          4.56         2.63 o                         
  -4  11   8         37.63         29.64         2.72 o                         
  -3  11   8        255.64        266.86        11.29 o                         
  -2  11   8         56.53         58.91         2.98 o                         
  -1  11   8         64.12         52.95         3.33 o                         
   3 -12   9          8.80          9.74         2.81 o                         
   4 -12   9         41.83         45.65         3.23 o                         
   5 -12   9         11.87          6.69         2.44 o                         
   0 -11   9        270.92        266.18        11.68 o                         
   1 -11   9          3.50          5.35         3.57 o                         
   2 -11   9          2.98          8.68         3.15 o                         
   3 -11   9         18.21         19.36         3.53 o                         
   4 -11   9         85.77         73.43         3.82 o                         
   5 -11   9          0.50          3.41         3.16 o                         
   6 -11   9          0.28         -0.43         2.81 o                         
   7 -11   9         29.89         24.41         2.37 o                         
  -2 -10   9          6.73         10.07         4.29 o                         
  -1 -10   9         75.20         74.97         4.27 o                         
   0 -10   9         45.39         48.58         3.66 o                         
   1 -10   9          1.27         -4.26         4.26 o                         
   2 -10   9        368.62        383.45        10.38 o                         
   3 -10   9        237.65        258.39         9.77 o                         
   4 -10   9        439.42        467.35        30.11 o                         
   5 -10   9        463.09        469.56        27.88 o                         
   6 -10   9          9.24         12.29         2.47 o                         
   7 -10   9         24.86         28.88         3.34 o                         
   8 -10   9         10.72          5.67         3.39 o                         
  -3  -9   9          0.68          3.78         4.14 o                         
  -2  -9   9         41.70         53.60         4.23 o                         
  -1  -9   9         23.29         24.96         4.07 o                         
   0  -9   9          3.32          4.10         2.84 o                         
   1  -9   9          0.23          2.98         3.14 o                         
   2  -9   9        121.80        137.28         3.41 o                         
   3  -9   9        621.28        657.60        29.50 o                         
   4  -9   9        534.79        570.14        15.99 o                         
   5  -9   9         10.17         13.20         2.57 o                         
   6  -9   9         58.53         60.33         2.62 o                         
   7  -9   9         14.23         16.82         2.90 o                         
   8  -9   9        141.18        126.97         9.97 o                         
  -4  -8   9         27.52         28.10         4.34 o                         
  -3  -8   9          1.30          2.17         3.82 o                         
  -2  -8   9        129.17        137.37        12.58 o                         
  -1  -8   9         57.93         61.81         3.87 o                         
   0  -8   9         64.37         75.41         2.95 o                         
   1  -8   9         10.85          9.79         2.51 o                         
   2  -8   9          2.00          3.47         2.61 o                         
   3  -8   9         33.26         36.01         2.34 o                         
   4  -8   9          7.63          6.14         2.33 o                         
   5  -8   9          4.97          6.72         1.98 o                         
   6  -8   9        145.70        163.81         9.05 o                         
   7  -8   9        154.06        156.89         8.66 o                         
   8  -8   9         31.27         31.22         3.15 o                         
   9  -8   9        130.74        101.68         9.74 o                         
  -5  -7   9         26.35         31.48         4.97 o                         
  -4  -7   9         46.81         47.91         4.67 o                         
  -3  -7   9        116.67        119.61        11.53 o                         
  -2  -7   9        358.26        374.52        23.30 o                         
  -1  -7   9         16.89         22.97         4.90 o                         
   0  -7   9        125.89        136.87         3.82 o                         
   1  -7   9        150.11        161.72         3.07 o                         
   2  -7   9         14.99         16.38         2.56 o                         
   3  -7   9        172.12        192.52         5.26 o                         
   4  -7   9          7.66          7.28         2.09 o                         
   5  -7   9         28.67         32.54         2.51 o                         
   6  -7   9        229.86        239.71        11.71 o                         
   7  -7   9        140.00        148.13         7.58 o                         
   8  -7   9         68.24         62.77         6.92 o                         
   9  -7   9         72.47         59.93         5.29 o                         
  -6  -6   9          0.57          2.75         4.23 o                         
  -5  -6   9         20.78         18.36         3.94 o                         
  -4  -6   9         24.82         22.49         4.29 o                         
  -3  -6   9        163.99        177.35         5.84 o                         
  -2  -6   9        183.29        175.91         4.08 o                         
  -1  -6   9       1729.73       1744.55        18.54 o                         
   0  -6   9        205.82        218.64         6.23 o                         
   1  -6   9          6.30          4.06         2.71 o                         
   2  -6   9        634.62        626.51         9.51 o                         
   3  -6   9        413.53        423.43         8.22 o                         
   4  -6   9         11.99         11.80         2.11 o                         
   5  -6   9          3.93          6.19         2.08 o                         
   6  -6   9        135.57        148.25         7.53 o                         
   7  -6   9        120.94        118.76         7.88 o                         
   8  -6   9          7.70         13.89         2.66 o                         
   9  -6   9          9.17          6.87         2.47 o                         
  -6  -5   9          0.01          0.97         3.82 o                         
  -5  -5   9         23.20         27.65         3.78 o                         
  -4  -5   9        102.81         97.15         4.49 o                         
  -3  -5   9        119.76        119.88         3.91 o                         
  -2  -5   9         81.92         85.90         3.78 o                         
  -1  -5   9         60.95         65.33         4.41 o                         
   0  -5   9        360.95        366.86         4.90 o                         
   1  -5   9         15.48         16.57         2.44 o                         
   2  -5   9        147.93        151.37         3.89 o                         
   3  -5   9        472.28        468.73         7.09 o                         
   4  -5   9         74.91         72.60         3.60 o                         
   5  -5   9        195.41        212.03         7.47 o                         
   6  -5   9        112.58        113.91         7.67 o                         
   7  -5   9        656.31        682.73        40.05 o                         
   8  -5   9         43.09         48.75         4.40 o                         
   9  -5   9         69.80         60.97         8.04 o                         
  -7  -4   9         27.11         26.39         5.58 o                         
  -6  -4   9        238.80        223.67         6.68 o                         
  -5  -4   9        145.53        146.97         4.01 o                         
  -4  -4   9        208.19        211.44         4.58 o                         
  -3  -4   9          8.70         10.20         3.23 o                         
  -2  -4   9        493.81        489.39         7.10 o                         
  -1  -4   9         41.90         35.39         3.92 o                         
   0  -4   9       1192.65       1183.97        18.39 o                         
   1  -4   9        956.14        921.45        11.10 o                         
   2  -4   9       1059.94        998.99        23.53 o                         
   3  -4   9        743.50        721.88        17.45 o                         
   4  -4   9        120.37        110.95         3.45 o                         
   5  -4   9         65.04         61.09         2.51 o                         
   6  -4   9         41.07         40.27         2.46 o                         
   7  -4   9         72.75         78.08         5.17 o                         
   8  -4   9        200.39        215.80        22.81 o                         
   9  -4   9          1.01          3.42         2.87 o                         
  -7  -3   9         29.91         29.26         5.23 o                         
  -6  -3   9          0.31          0.44         3.94 o                         
  -5  -3   9        419.14        422.69        14.47 o                         
  -4  -3   9         58.66         58.26         3.47 o                         
  -3  -3   9          5.29          2.84         3.22 o                         
  -2  -3   9        125.93        112.89         3.13 o                         
  -1  -3   9       3131.71       2976.70        17.05 o                         
   0  -3   9       1795.99       1668.62        20.54 o                         
   1  -3   9        842.38        798.76        26.92 o                         
   2  -3   9         49.69         49.68         3.49 o                         
   3  -3   9         31.48         36.82         2.75 o                         
   4  -3   9        464.11        433.92        16.44 o                         
   5  -3   9          4.03          6.22         2.61 o                         
   6  -3   9        451.76        452.62        23.14 o                         
   7  -3   9         27.08         26.59         3.65 o                         
   8  -3   9          0.55         -1.24         3.40 o                         
   9  -3   9         10.79          8.29         2.99 o                         
  -8  -2   9         13.48         14.59         6.28 o                         
  -7  -2   9        117.72        126.58         8.99 o                         
  -6  -2   9          9.77         12.09         3.82 o                         
  -5  -2   9        143.18        146.04         3.95 o                         
  -4  -2   9        710.65        692.43        33.35 o                         
  -3  -2   9        110.12        115.67         3.76 o                         
  -2  -2   9          1.18          0.23         3.13 o                         
  -1  -2   9          0.64          2.16         2.86 o                         
   0  -2   9       1548.57       1423.80        48.86 o                         
   1  -2   9        107.71        103.84         2.66 o                         
   2  -2   9       1272.93       1224.60        36.97 o                         
   3  -2   9        640.93        564.26        11.74 o                         
   4  -2   9       1247.65       1181.85        48.46 o                         
   5  -2   9        256.69        267.89        13.93 o                         
   6  -2   9         88.84         84.18         6.92 o                         
   7  -2   9         64.54         65.44         3.90 o                         
   8  -2   9          3.16          4.84         3.30 o                         
   9  -2   9        112.68        100.84        12.88 o                         
  -8  -1   9        123.56        123.15         7.11 o                         
  -7  -1   9         12.78         11.18         3.42 o                         
  -6  -1   9        104.88        109.53         6.13 o                         
  -5  -1   9          9.75         15.92         2.84 o                         
  -4  -1   9        130.72        124.71         4.50 o                         
  -3  -1   9          7.01          5.12         2.49 o                         
  -2  -1   9          4.65          1.28         2.24 o                         
  -1  -1   9       2158.35       1865.78        68.02 o                         
   0  -1   9        802.32        769.26        43.18 o                         
   1  -1   9          1.03          1.38         1.84 o                         
   2  -1   9          7.59          5.30         3.36 o                         
   3  -1   9       2257.51       2156.41        56.80 o                         
   4  -1   9       2421.02       2288.83        53.80 o                         
   5  -1   9        301.48        325.02         6.62 o                         
   6  -1   9          0.88          1.75         2.78 o                         
   7  -1   9        123.53        132.55        11.15 o                         
   8  -1   9         38.01         41.22         3.38 o                         
  -9   0   9         36.71         29.57         8.45 o                         
  -8   0   9          0.69          0.14         3.40 o                         
  -7   0   9        100.50         97.50         6.17 o                         
  -6   0   9         92.28        109.07         4.99 o                         
  -5   0   9        933.02        893.92        32.76 o                         
  -4   0   9        467.66        468.89        17.80 o                         
  -3   0   9        938.26        926.21        38.07 o                         
  -2   0   9         82.58         78.68         3.47 o                         
  -1   0   9          0.18          1.17         2.63 o                         
   0   0   9        149.66        134.52         8.83 o                         
   1   0   9         72.24         73.26         6.41 o                         
   2   0   9        516.36        477.06        20.37 o                         
   3   0   9        114.35        113.82         5.07 o                         
   4   0   9         10.77         11.66         2.69 o                         
   5   0   9        188.12        176.25         7.97 o                         
   6   0   9         81.75         90.12         7.17 o                         
   7   0   9        203.59        214.55        14.08 o                         
   8   0   9        124.15        125.79         9.33 o                         
  -9   1   9          6.15          4.67         4.16 o                         
  -8   1   9         49.04         45.67         4.57 o                         
  -7   1   9        106.58        105.15         7.33 o                         
  -6   1   9         59.14         68.85         4.68 o                         
  -5   1   9        445.01        464.02        19.97 o                         
  -4   1   9        747.44        724.13        16.09 o                         
  -3   1   9        784.08        731.20        17.72 o                         
  -2   1   9        220.59        201.23         9.52 o                         
  -1   1   9        109.36        111.64         5.68 o                         
   0   1   9        852.61        756.79        48.46 o                         
   1   1   9         18.66         12.35         2.77 o                         
   2   1   9         86.11         90.08         4.32 o                         
   3   1   9         20.96         23.78         2.13 o                         
   4   1   9       2098.32       2003.23        84.76 o                         
   5   1   9         59.54         56.29         3.00 o                         
   6   1   9         34.73         35.72         3.82 o                         
   7   1   9         55.63         48.48         3.86 o                         
   8   1   9         73.58         69.66         3.76 o                         
  -9   2   9          6.69          7.15         3.33 o                         
  -8   2   9          1.74          3.64         2.92 o                         
  -7   2   9         24.98         28.47         2.64 o                         
  -6   2   9         66.29         72.33         2.79 o                         
  -5   2   9          1.10          0.07         2.34 o                         
  -4   2   9         67.02         73.58         3.89 o                         
  -3   2   9        106.42        102.59         3.58 o                         
  -2   2   9        253.74        263.08        11.23 o                         
  -1   2   9       2218.91       1984.42        66.72 o                         
   0   2   9        658.28        584.60        45.98 o                         
   1   2   9        722.45        725.21        49.99 o                         
   2   2   9         49.94         48.72         2.72 o                         
   3   2   9        902.84        880.66        24.07 o                         
   4   2   9        499.40        512.37        20.83 o                         
   5   2   9        650.21        666.25        20.65 o                         
   6   2   9        197.78        215.22         7.63 o                         
   7   2   9         64.53         65.46         5.63 o                         
  -9   3   9          0.12          1.84         3.44 o                         
  -8   3   9         75.92         77.83         5.47 o                         
  -7   3   9         11.35         12.19         2.40 o                         
  -6   3   9        175.21        191.26        11.04 o                         
  -5   3   9        362.36        374.56        17.39 o                         
  -4   3   9        182.94        179.16        11.30 o                         
  -3   3   9        557.72        558.42        16.92 o                         
  -2   3   9         85.43         81.80         4.34 o                         
  -1   3   9        182.14        185.31         6.22 o                         
   0   3   9        911.45        888.92        42.67 o                         
   1   3   9        354.35        323.66        14.19 o                         
   2   3   9         20.97         24.76         2.34 o                         
   3   3   9        828.95        862.80        40.46 o                         
   4   3   9        753.81        781.55        22.97 o                         
   5   3   9         58.74         65.04         3.31 o                         
   6   3   9         13.51         18.10         3.68 o                         
   7   3   9          6.44          5.86         3.71 o                         
  -9   4   9         39.66         37.26         3.33 o                         
  -8   4   9         88.31         86.84         7.46 o                         
  -7   4   9        107.10        109.31         6.18 o                         
  -6   4   9         34.91         35.89         2.57 o                         
  -5   4   9          0.45         -0.06         2.41 o                         
  -4   4   9         90.20         88.37         3.00 o                         
  -3   4   9        393.16        387.20        13.03 o                         
  -2   4   9         14.61         11.27         2.53 o                         
  -1   4   9         31.76         35.10         2.24 o                         
   0   4   9        466.24        490.97        21.71 o                         
   1   4   9          4.17          6.19         3.86 o                         
   2   4   9        122.02        126.31         3.49 o                         
   3   4   9        306.13        301.26         9.56 o                         
   4   4   9        297.96        311.93         8.35 o                         
   5   4   9        265.45        275.25         7.05 o                         
   6   4   9         20.80         18.09         2.86 o                         
  -9   5   9         11.96         15.62         3.00 o                         
  -8   5   9         41.39         45.99         5.17 o                         
  -7   5   9          0.88          4.99         2.59 o                         
  -6   5   9        256.02        274.14        13.74 o                         
  -5   5   9         44.51         56.83         3.74 o                         
  -4   5   9        478.84        485.06        15.76 o                         
  -3   5   9         85.90         95.89         3.22 o                         
  -2   5   9        817.85        806.07        30.39 o                         
  -1   5   9        330.35        318.98         7.24 o                         
   0   5   9         84.03         80.82         6.42 o                         
   1   5   9       1217.15       1253.31        39.33 o                         
   2   5   9         15.22         17.80         2.99 o                         
   3   5   9          2.19          0.86         2.63 o                         
   4   5   9         77.60         68.98         2.71 o                         
   5   5   9          1.31          4.53         2.67 o                         
   6   5   9         17.82         17.00         3.21 o                         
  -9   6   9          0.22          1.24         2.85 o                         
  -8   6   9         51.13         54.76         3.25 o                         
  -7   6   9         91.09        107.21         9.10 o                         
  -6   6   9         69.78         75.23         6.96 o                         
  -5   6   9        428.64        467.92        30.22 o                         
  -4   6   9        464.27        486.43        17.47 o                         
  -3   6   9        517.65        549.91        12.74 o                         
  -2   6   9         13.59         16.47         2.44 o                         
  -1   6   9        542.86        581.93        14.50 o                         
   0   6   9        353.54        378.50         6.85 o                         
   1   6   9        144.79        152.87         7.42 o                         
   2   6   9          5.21          7.19         3.10 o                         
   3   6   9         45.53         44.50         2.66 o                         
   4   6   9        363.62        344.88        10.99 o                         
   5   6   9         24.20         24.80         4.03 o                         
  -9   7   9         62.27         60.58         5.86 o                         
  -8   7   9         90.41         99.26         7.31 o                         
  -7   7   9         61.22         64.70         5.13 o                         
  -6   7   9        240.18        272.63        14.22 o                         
  -5   7   9         38.53         42.22         2.41 o                         
  -4   7   9          3.17          4.25         1.87 o                         
  -3   7   9         37.22         41.01         2.23 o                         
  -2   7   9         87.38         91.69         2.82 o                         
  -1   7   9          0.26         -2.16         2.16 o                         
   0   7   9         47.23         41.77         5.45 o                         
   1   7   9          2.69          6.61         3.04 o                         
   2   7   9        290.75        276.58         9.33 o                         
   3   7   9        197.69        202.65         6.35 o                         
   4   7   9        128.48         95.11         4.39 o                         
  -8   8   9         40.86         45.68         3.98 o                         
  -7   8   9         11.46         12.69         2.48 o                         
  -6   8   9          2.71          4.99         2.67 o                         
  -5   8   9         57.77         58.60         2.82 o                         
  -4   8   9         43.32         45.40         3.42 o                         
  -3   8   9        276.54        298.89         9.45 o                         
  -2   8   9          9.60         10.34         2.15 o                         
  -1   8   9          0.47          4.60         4.14 o                         
   0   8   9         84.33         79.85         2.94 o                         
   1   8   9         72.41         65.96         2.70 o                         
   2   8   9         19.35         15.05         3.24 o                         
   3   8   9         92.83         71.92         4.04 o                         
  -8   9   9         16.22         13.41         3.41 o                         
  -7   9   9          7.62          6.79         2.54 o                         
  -6   9   9         19.23         23.87         2.51 o                         
  -5   9   9        292.82        327.68        21.93 o                         
  -4   9   9        152.06        163.93         6.51 o                         
  -3   9   9         61.87         59.78         3.51 o                         
  -2   9   9        155.66        167.45         7.31 o                         
  -1   9   9         57.93         53.61         2.92 o                         
   0   9   9         71.97         65.70         3.45 o                         
   1   9   9         28.10         24.43         3.37 o                         
   2   9   9         30.05         20.06         2.73 o                         
  -7  10   9          1.30          1.64         2.94 o                         
  -6  10   9          0.07         -1.25         2.34 o                         
  -5  10   9          2.12          3.03         2.27 o                         
  -4  10   9        105.87        108.64         9.82 o                         
  -3  10   9          8.52          8.64         3.00 o                         
  -2  10   9         33.96         35.28         2.76 o                         
  -1  10   9         12.84         15.05         3.37 o                         
   0  10   9         96.82         75.68         5.81 o                         
  -5  11   9          0.66          2.63         2.65 o                         
  -4  11   9          2.87          5.38         3.04 o                         
  -3  11   9         11.09          8.21         2.85 o                         
  -2  11   9         29.11         17.84         3.17 o                         
   1 -11  10         98.89         99.88         5.95 o                         
   2 -11  10        224.88        208.20        11.13 o                         
   3 -11  10         71.30         64.21         5.60 o                         
   4 -11  10         10.71         11.25         3.31 o                         
   5 -11  10         39.49         29.71         3.01 o                         
   6 -11  10         74.37         64.52         4.74 o                         
  -1 -10  10         72.91         69.21         3.43 o                         
   0 -10  10          9.58         11.67         5.54 o                         
   1 -10  10         23.16         22.30         3.03 o                         
   2 -10  10          0.41          1.10         2.42 o                         
   3 -10  10         20.81         25.08         2.74 o                         
   4 -10  10         85.99         96.60         8.19 o                         
   5 -10  10        344.93        361.10        21.99 o                         
   6 -10  10         75.67         72.56         4.08 o                         
   7 -10  10        125.14        107.30        13.08 o                         
  -2  -9  10         15.57         12.79         6.02 o                         
  -1  -9  10         58.95         65.59         8.73 o                         
   0  -9  10          1.19         -1.24         6.68 o                         
   1  -9  10        128.94        139.77         3.96 o                         
   2  -9  10          5.14          9.68         2.83 o                         
   3  -9  10         10.75         15.85         2.59 o                         
   4  -9  10        227.30        238.83        11.89 o                         
   5  -9  10        213.68        233.11        11.58 o                         
   6  -9  10        369.08        387.44        28.56 o                         
   7  -9  10         37.88         33.97         3.55 o                         
   8  -9  10          1.21          0.85         2.59 o                         
  -4  -8  10         54.35         48.46         4.66 o                         
  -3  -8  10        122.54        109.11         6.68 o                         
  -2  -8  10        308.47        334.28        14.99 o                         
  -1  -8  10          1.66          4.67         3.72 o                         
   0  -8  10         83.48         84.33         4.29 o                         
   1  -8  10         23.41         22.51         2.72 o                         
   2  -8  10        221.57        225.00         6.09 o                         
   3  -8  10         44.76         52.89         3.00 o                         
   4  -8  10          0.29          2.03         2.28 o                         
   5  -8  10          5.16          6.97         2.51 o                         
   6  -8  10         25.03         28.85         3.45 o                         
   7  -8  10         22.87         27.73         2.47 o                         
   8  -8  10         76.67         79.31         4.35 o                         
  -4  -7  10         78.54         91.34         6.50 o                         
  -3  -7  10         38.06         36.61         4.09 o                         
  -2  -7  10        260.00        285.44        15.52 o                         
  -1  -7  10         43.57         55.55         4.84 o                         
   0  -7  10         19.88         19.37         3.50 o                         
   1  -7  10        107.02        114.65         3.54 o                         
   2  -7  10          7.83          7.32         2.26 o                         
   3  -7  10         94.53        103.68         3.90 o                         
   4  -7  10         35.94         33.41         2.48 o                         
   5  -7  10        275.71        288.10         9.27 o                         
   6  -7  10        123.33        139.32         5.91 o                         
   7  -7  10          2.79          3.32         2.62 o                         
   8  -7  10         12.66         12.65         2.76 o                         
   9  -7  10          2.18          3.35         2.69 o                         
  -5  -6  10         41.17         42.95         6.63 o                         
  -4  -6  10         31.02         33.05         4.14 o                         
  -3  -6  10         10.11          9.46         3.66 o                         
  -2  -6  10          2.94          6.06         3.32 o                         
  -1  -6  10        320.37        327.21        11.51 o                         
   0  -6  10        163.06        166.51         3.87 o                         
   1  -6  10       1025.49        998.32        16.00 o                         
   2  -6  10       1565.33       1657.93        34.67 o                         
   3  -6  10        778.94        826.06        17.95 o                         
   4  -6  10        463.58        464.14        11.96 o                         
   5  -6  10         14.54         16.65         2.16 o                         
   6  -6  10        405.23        435.80        15.25 o                         
   7  -6  10         94.66        108.75         6.79 o                         
   8  -6  10         29.35         38.60         5.32 o                         
   9  -6  10         14.91         14.57         3.31 o                         
  -6  -5  10         11.69         12.19         4.80 o                         
  -5  -5  10        168.50        155.45         7.63 o                         
  -4  -5  10         24.52         26.81         3.92 o                         
  -3  -5  10        159.00        165.18         4.27 o                         
  -2  -5  10        548.23        561.26         5.42 o                         
  -1  -5  10        123.21        136.39         4.23 o                         
   0  -5  10         27.31         28.36         3.33 o                         
   1  -5  10         23.85         28.47         2.54 o                         
   2  -5  10        116.00        118.16         3.15 o                         
   3  -5  10       1182.66       1201.39        23.22 o                         
   4  -5  10        517.84        525.16        15.89 o                         
   5  -5  10        212.35        222.61         8.63 o                         
   6  -5  10          0.17          5.95         2.39 o                         
   7  -5  10         57.58         67.39         3.82 o                         
   8  -5  10         10.56         11.83         2.77 o                         
   9  -5  10         68.61         67.23         8.71 o                         
  -7  -4  10         27.35         24.80         4.77 o                         
  -6  -4  10        346.76        311.83        19.00 o                         
  -5  -4  10         61.33         59.81         4.98 o                         
  -4  -4  10          0.25          6.80         3.54 o                         
  -3  -4  10         53.50         57.98         3.50 o                         
  -2  -4  10         80.46         78.68         3.66 o                         
  -1  -4  10        194.92        196.59         3.95 o                         
   0  -4  10          8.46          8.75         3.35 o                         
   1  -4  10       1022.63        993.39        15.15 o                         
   2  -4  10       1620.28       1597.91        24.87 o                         
   3  -4  10        991.15       1001.61        18.71 o                         
   4  -4  10         41.17         46.01         3.03 o                         
   5  -4  10        116.87        131.14         6.36 o                         
   6  -4  10         84.10        100.74         4.75 o                         
   7  -4  10         31.36         35.84         3.09 o                         
   8  -4  10         16.71         18.41         3.14 o                         
   9  -4  10          0.96          4.97         3.67 o                         
  -7  -3  10         19.32         20.76         6.55 o                         
  -6  -3  10         32.13         26.50         4.23 o                         
  -5  -3  10         12.62         13.78         3.78 o                         
  -4  -3  10         56.73         61.07         4.94 o                         
  -3  -3  10        201.43        184.51        11.88 o                         
  -2  -3  10        138.59        138.61         7.50 o                         
  -1  -3  10        211.97        198.85         6.03 o                         
   0  -3  10         17.57         20.77         2.47 o                         
   1  -3  10       1106.93       1042.75        19.54 o                         
   2  -3  10       2571.05       2414.96        68.43 o                         
   3  -3  10       1799.68       1794.07        34.29 o                         
   4  -3  10        394.57        390.10        15.29 o                         
   5  -3  10          3.12          3.58         2.36 o                         
   6  -3  10         43.48         48.52         3.29 o                         
   7  -3  10         13.24         16.02         2.89 o                         
   8  -3  10        168.31        168.25        14.34 o                         
   9  -3  10          9.06          9.06         3.71 o                         
  -8  -2  10         14.15          7.92         7.52 o                         
  -7  -2  10        317.68        302.68        27.97 o                         
  -6  -2  10         55.82         57.29         4.80 o                         
  -5  -2  10        232.78        251.94         8.89 o                         
  -4  -2  10        135.15        129.47         8.72 o                         
  -3  -2  10          9.97          9.50         3.19 o                         
  -2  -2  10        355.68        327.20         4.28 o                         
  -1  -2  10        242.56        219.61         3.47 o                         
   0  -2  10       1000.50        971.80        28.97 o                         
   1  -2  10          2.62          2.26         2.34 o                         
   2  -2  10         41.06         32.14         2.51 o                         
   3  -2  10        973.35        960.47        25.53 o                         
   4  -2  10         21.71         22.09         2.67 o                         
   5  -2  10        105.64        131.17         5.16 o                         
   6  -2  10        568.74        553.34        31.84 o                         
   7  -2  10        303.19        322.57        16.51 o                         
   8  -2  10         52.78         56.59         5.28 o                         
  -8  -1  10          3.91          4.97         4.76 o                         
  -7  -1  10         30.34         29.26         3.44 o                         
  -6  -1  10        306.81        308.14        20.43 o                         
  -5  -1  10        399.30        391.19        17.75 o                         
  -4  -1  10        661.32        640.23        24.50 o                         
  -3  -1  10         99.24         89.87         3.09 o                         
  -2  -1  10         60.21         47.07         2.95 o                         
  -1  -1  10         25.62         25.16         2.86 o                         
   0  -1  10         32.38         29.91         2.77 o                         
   1  -1  10        654.00        642.73        41.90 o                         
   2  -1  10         63.12         66.20         2.38 o                         
   3  -1  10        421.90        385.57        11.63 o                         
   4  -1  10          0.54          2.50         2.71 o                         
   5  -1  10        181.36        166.15         6.12 o                         
   6  -1  10        257.60        261.80        21.62 o                         
   7  -1  10        132.91        143.23         7.09 o                         
   8  -1  10         70.85         77.31         9.12 o                         
  -8   0  10          0.95          3.62         3.32 o                         
  -7   0  10         40.55         41.71         3.00 o                         
  -6   0  10          1.36          3.67         2.73 o                         
  -5   0  10          3.93          6.73         2.56 o                         
  -4   0  10          0.08         -0.53         2.58 o                         
  -3   0  10        574.16        532.05        20.04 o                         
  -2   0  10        932.55        873.82        26.88 o                         
  -1   0  10       1859.59       1860.32        67.76 o                         
   0   0  10          0.51          0.42         2.18 o                         
   1   0  10        102.74        105.01        14.72 o                         
   2   0  10         11.82         14.40         2.70 o                         
   3   0  10          5.01          5.14         2.38 o                         
   4   0  10        508.94        529.78        20.11 o                         
   5   0  10         19.14         16.92         2.44 o                         
   6   0  10         15.55         16.36         2.95 o                         
   7   0  10          0.07         -0.77         3.40 o                         
   8   0  10        162.27        146.43         7.72 o                         
  -8   1  10          7.65         10.21         3.29 o                         
  -7   1  10          4.06          5.39         2.83 o                         
  -6   1  10        121.88        125.34         6.14 o                         
  -5   1  10         67.88         68.47         3.30 o                         
  -4   1  10        759.56        771.86        26.60 o                         
  -3   1  10         51.12         44.61         2.69 o                         
  -2   1  10       2181.71       2134.63        96.72 o                         
  -1   1  10        637.07        555.89        33.27 o                         
   0   1  10       1502.19       1379.15        89.07 o                         
   1   1  10         80.49         85.33         8.26 o                         
   2   1  10       1146.69       1126.71        52.91 o                         
   3   1  10        308.64        312.19        18.42 o                         
   4   1  10          2.63          3.32         2.51 o                         
   5   1  10          0.05         -0.38         2.78 o                         
   6   1  10         88.05         95.53        10.14 o                         
   7   1  10        356.33        342.73        20.28 o                         
  -9   2  10         21.28         15.20         3.74 o                         
  -8   2  10          1.07          1.53         2.92 o                         
  -7   2  10          0.52          1.94         2.67 o                         
  -6   2  10         35.93         35.78         2.61 o                         
  -5   2  10         25.60         28.03         2.37 o                         
  -4   2  10        431.30        430.37        13.33 o                         
  -3   2  10        736.64        768.04        29.61 o                         
  -2   2  10         27.90         26.61         2.56 o                         
  -1   2  10          0.67          1.77         2.72 o                         
   0   2  10        157.62        148.67         8.51 o                         
   1   2  10        327.04        309.29        17.80 o                         
   2   2  10        833.86        829.97        41.67 o                         
   3   2  10        100.73        104.48         4.29 o                         
   4   2  10        374.72        396.75        20.11 o                         
   5   2  10         79.34         85.33         4.71 o                         
   6   2  10         56.92         60.96         3.52 o                         
   7   2  10          0.55          0.50         3.17 o                         
  -9   3  10         60.14         48.35         5.09 o                         
  -8   3  10          8.86          8.51         3.02 o                         
  -7   3  10         80.04         75.48         5.49 o                         
  -6   3  10         48.28         49.50         2.70 o                         
  -5   3  10        103.03        110.21         3.94 o                         
  -4   3  10        336.63        354.32        16.89 o                         
  -3   3  10        406.19        383.69        18.81 o                         
  -2   3  10          2.64          4.46         2.40 o                         
  -1   3  10        267.29        288.16         6.46 o                         
   0   3  10        492.45        473.77        22.79 o                         
   1   3  10          8.13          6.89         2.26 o                         
   2   3  10        146.07        138.87         5.53 o                         
   3   3  10         63.32         53.38         6.20 o                         
   4   3  10         58.17         63.28         2.91 o                         
   5   3  10         53.90         50.32         2.74 o                         
   6   3  10        219.99        213.24        12.60 o                         
   7   3  10         39.43         31.01         3.93 o                         
  -9   4  10          1.18          1.98         3.21 o                         
  -8   4  10         28.60         32.80         3.03 o                         
  -7   4  10         32.16         38.22         2.75 o                         
  -6   4  10        226.26        232.08        11.26 o                         
  -5   4  10        497.46        504.23        20.62 o                         
  -4   4  10         55.82         58.58         2.56 o                         
  -3   4  10        530.80        559.03        21.05 o                         
  -2   4  10        981.94        985.62        32.83 o                         
  -1   4  10          7.80         12.71         3.23 o                         
   0   4  10         31.98         32.06         2.62 o                         
   1   4  10        154.34        170.68        10.76 o                         
   2   4  10         61.11         63.68         6.27 o                         
   3   4  10        190.59        195.53         7.64 o                         
   4   4  10          3.45          9.14         2.75 o                         
   5   4  10         89.50         88.57         3.74 o                         
   6   4  10         45.25         37.01         3.29 o                         
  -9   5  10          2.69          4.25         2.94 o                         
  -8   5  10         31.13         34.58         2.72 o                         
  -7   5  10        242.02        260.01        15.24 o                         
  -6   5  10         18.06         20.53         2.53 o                         
  -5   5  10         41.38         47.12         4.05 o                         
  -4   5  10          6.95          7.68         2.17 o                         
  -3   5  10         48.25         52.48         3.36 o                         
  -2   5  10         91.48         87.94         3.28 o                         
  -1   5  10        598.70        609.55        23.61 o                         
   0   5  10         13.45          9.42         3.02 o                         
   1   5  10        286.95        296.42         8.11 o                         
   2   5  10        267.59        284.50        11.86 o                         
   3   5  10        491.61        491.49        19.20 o                         
   4   5  10        138.05        147.45         7.86 o                         
   5   5  10         49.97         46.92         3.20 o                         
  -9   6  10          5.62          4.37         2.65 o                         
  -8   6  10          8.70          7.61         2.92 o                         
  -7   6  10        106.03        103.51         3.48 o                         
  -6   6  10          0.14          2.84         2.60 o                         
  -5   6  10        333.78        360.61        16.31 o                         
  -4   6  10        167.88        186.64         6.29 o                         
  -3   6  10         25.22         27.86         2.33 o                         
  -2   6  10        345.03        378.28        12.12 o                         
  -1   6  10        111.33        118.30         3.94 o                         
   0   6  10         51.27         54.79         2.75 o                         
   1   6  10          0.31          3.98         2.59 o                         
   2   6  10        122.43        129.85         4.48 o                         
   3   6  10          6.29          8.40         2.71 o                         
   4   6  10         59.12         60.71         3.14 o                         
  -8   7  10          3.97          3.14         2.34 o                         
  -7   7  10        283.70        303.60        20.70 o                         
  -6   7  10        260.86        293.08        14.40 o                         
  -5   7  10        133.83        142.78         5.91 o                         
  -4   7  10        519.34        561.99        23.54 o                         
  -3   7  10         45.52         50.94         2.69 o                         
  -2   7  10         19.15         24.86         2.69 o                         
  -1   7  10          6.43          8.22         2.59 o                         
   0   7  10          0.48          6.89         3.10 o                         
   1   7  10          0.20          4.55         2.64 o                         
   2   7  10         68.10         67.35         3.33 o                         
   3   7  10          2.34          2.42         3.28 o                         
   4   7  10         38.98         25.54         3.28 o                         
  -8   8  10          0.84          1.85         2.56 o                         
  -7   8  10          9.26          8.19         2.53 o                         
  -6   8  10        130.95        139.46         4.51 o                         
  -5   8  10        111.35        123.06         7.35 o                         
  -4   8  10          1.85         -0.23         2.17 o                         
  -3   8  10         23.14         24.97         3.26 o                         
  -2   8  10          2.74          4.17         2.55 o                         
  -1   8  10        454.37        518.68        15.76 o                         
   0   8  10         84.91         80.31         3.11 o                         
   1   8  10         10.98         15.25         3.20 o                         
   2   8  10          0.56         -1.02         2.57 o                         
  -7   9  10          1.33          5.99         2.58 o                         
  -6   9  10          2.49          6.66         2.49 o                         
  -5   9  10          0.03         -1.45         2.73 o                         
  -4   9  10          0.09          3.20         2.47 o                         
  -3   9  10        110.15        117.38         6.21 o                         
  -2   9  10        251.04        273.23        12.67 o                         
  -1   9  10         44.29         49.46         3.42 o                         
   0   9  10         44.25         39.76         3.00 o                         
   1   9  10         12.37         10.08         3.34 o                         
  -6  10  10          3.48          5.99         2.94 o                         
  -5  10  10         15.65         14.28         2.86 o                         
  -4  10  10          0.08          0.73         2.63 o                         
  -3  10  10          3.32          1.44         2.63 o                         
  -2  10  10          2.50         -0.68         3.45 o                         
  -1  10  10         32.51         26.73         2.85 o                         
   2 -11  11         32.78         38.62         3.44 o                         
   3 -11  11         70.33         68.44         4.88 o                         
   4 -11  11         97.78         95.19         7.20 o                         
   5 -11  11        145.91        121.46        12.36 o                         
  -1 -10  11         97.35         86.14         6.65 o                         
   0 -10  11          3.64          4.55         4.02 o                         
   1 -10  11          5.23          7.32         6.03 o                         
   2 -10  11          9.34         13.93         3.24 o                         
   3 -10  11          0.45          0.32         2.64 o                         
   4 -10  11         18.99         16.29         2.48 o                         
   5 -10  11         12.03         17.41         2.37 o                         
   6 -10  11          5.49          8.45         2.59 o                         
  -2  -9  11         24.51         24.81         6.23 o                         
  -1  -9  11         10.49          9.19         4.00 o                         
   0  -9  11          0.70         -2.12         3.89 o                         
   1  -9  11          6.07          8.24         2.55 o                         
   2  -9  11          0.42          1.78         2.96 o                         
   3  -9  11        122.31        131.11         5.64 o                         
   4  -9  11         78.88         74.20         4.61 o                         
   5  -9  11         62.89         75.87         6.73 o                         
   6  -9  11          7.57          9.32         2.69 o                         
   7  -9  11         67.66         67.28         3.94 o                         
  -3  -8  11          3.18          2.87         4.26 o                         
  -2  -8  11         54.61         54.06         4.13 o                         
  -1  -8  11        118.65        126.92         5.73 o                         
   0  -8  11        792.71        819.53        23.04 o                         
   1  -8  11         22.79         30.27         3.61 o                         
   2  -8  11         23.88         25.44         2.61 o                         
   3  -8  11         54.83         56.93         3.56 o                         
   4  -8  11        346.78        350.28         8.82 o                         
   5  -8  11        170.86        195.07        10.35 o                         
   6  -8  11          2.63          3.58         2.60 o                         
   7  -8  11          3.25          4.94         2.72 o                         
   8  -8  11         12.29         14.21         2.87 o                         
  -4  -7  11        165.42        150.49        15.12 o                         
  -3  -7  11          8.68         15.04         4.02 o                         
  -2  -7  11        166.07        172.18         6.66 o                         
  -1  -7  11         76.53         89.61         3.97 o                         
   0  -7  11        144.74        147.33         4.98 o                         
   1  -7  11        383.07        425.26         4.79 o                         
   2  -7  11         75.88         90.19         6.26 o                         
   3  -7  11         83.24         77.79         2.55 o                         
   4  -7  11         66.03         68.14         3.40 o                         
   5  -7  11         37.86         42.44         2.77 o                         
   6  -7  11        166.77        168.75         5.84 o                         
   7  -7  11         64.09         76.33         4.25 o                         
   8  -7  11        100.05         89.84        10.82 o                         
  -5  -6  11         59.34         44.73         5.06 o                         
  -4  -6  11         19.10         19.33         4.42 o                         
  -3  -6  11        309.27        331.82        12.51 o                         
  -2  -6  11         58.18         58.94         3.62 o                         
  -1  -6  11          8.41         13.45         3.48 o                         
   0  -6  11        139.97        143.75         3.90 o                         
   1  -6  11         64.61         62.70         2.92 o                         
   2  -6  11        333.44        351.58        19.66 o                         
   3  -6  11        109.11        115.52         4.65 o                         
   4  -6  11         39.17         43.46         2.29 o                         
   5  -6  11         28.77         33.79         2.23 o                         
   6  -6  11         10.43         12.10         2.38 o                         
   7  -6  11         99.92        102.33         9.45 o                         
   8  -6  11         45.56         46.31         6.82 o                         
  -6  -5  11          0.53         -0.81         6.96 o                         
  -5  -5  11         17.52         15.27         4.66 o                         
  -4  -5  11        372.70        369.46         7.91 o                         
  -3  -5  11         13.50         13.69         3.52 o                         
  -2  -5  11         62.89         64.14         3.78 o                         
  -1  -5  11          5.61          9.18         3.30 o                         
   0  -5  11        649.07        673.97         5.28 o                         
   1  -5  11        688.93        740.56        32.00 o                         
   2  -5  11        168.22        170.65         3.10 o                         
   3  -5  11          0.73          0.70         2.41 o                         
   4  -5  11         17.37         19.52         2.72 o                         
   5  -5  11          0.40         -2.31         2.31 o                         
   6  -5  11         73.40         84.64         3.08 o                         
   7  -5  11        293.95        302.74        16.11 o                         
   8  -5  11         23.56         26.69         3.33 o                         
  -6  -4  11        132.61        112.65        11.23 o                         
  -5  -4  11         40.01         36.45         4.43 o                         
  -4  -4  11        193.32        175.20         5.86 o                         
  -3  -4  11        539.07        521.64         5.56 o                         
  -2  -4  11          2.56          1.61         3.27 o                         
  -1  -4  11          2.96          1.07         2.58 o                         
   0  -4  11         33.68         35.21         2.77 o                         
   1  -4  11       1070.81       1031.97        55.01 o                         
   2  -4  11         18.96         25.25         2.64 o                         
   3  -4  11        139.19        138.30         3.34 o                         
   4  -4  11        775.32        802.16        30.17 o                         
   5  -4  11        959.69        967.33        34.99 o                         
   6  -4  11        252.48        285.16        14.84 o                         
   7  -4  11         67.03         71.15         4.76 o                         
   8  -4  11        166.62        168.29        18.76 o                         
  -7  -3  11         46.13         39.74         5.24 o                         
  -6  -3  11        129.73        118.85        11.44 o                         
  -5  -3  11        115.83        119.85         5.09 o                         
  -4  -3  11          7.60          9.12         3.49 o                         
  -3  -3  11         13.23         16.72         5.68 o                         
  -2  -3  11        167.00        151.34         8.14 o                         
  -1  -3  11         10.99         11.04         3.26 o                         
   0  -3  11         11.48         11.21         2.76 o                         
   1  -3  11         10.78         10.27         2.00 o                         
   2  -3  11         59.27         60.86         2.79 o                         
   3  -3  11          9.18          8.28         2.64 o                         
   4  -3  11        643.43        637.71        27.51 o                         
   5  -3  11       1288.38       1237.31        59.91 o                         
   6  -3  11         48.24         63.64         4.44 o                         
   7  -3  11        145.45        150.54        13.27 o                         
   8  -3  11         12.92         12.17         3.29 o                         
  -7  -2  11         51.02         43.59         5.58 o                         
  -6  -2  11         49.28         50.91         4.37 o                         
  -5  -2  11        133.66        141.42         7.88 o                         
  -4  -2  11        648.31        629.39        20.19 o                         
  -3  -2  11         28.95         30.64         3.51 o                         
  -2  -2  11        706.21        650.65        11.61 o                         
  -1  -2  11         76.62         76.81         3.01 o                         
   0  -2  11          0.46          1.29         2.24 o                         
   1  -2  11         18.72         17.10         2.67 o                         
   2  -2  11        434.23        388.26        17.78 o                         
   3  -2  11        276.53        263.10        10.12 o                         
   4  -2  11        155.97        155.27         7.48 o                         
   5  -2  11         21.84         25.73         2.86 o                         
   6  -2  11         13.52         11.82         2.48 o                         
   7  -2  11         86.32         86.80         6.31 o                         
   8  -2  11        177.62        170.87        13.30 o                         
  -8  -1  11         16.93         13.30         5.01 o                         
  -7  -1  11         12.08         10.84         3.25 o                         
  -6  -1  11         66.14         69.28         4.66 o                         
  -5  -1  11         69.81         64.58         3.67 o                         
  -4  -1  11        600.34        567.14        32.80 o                         
  -3  -1  11       1562.38       1459.81        14.06 o                         
  -2  -1  11        581.87        509.52         4.65 o                         
  -1  -1  11         70.66         68.26         3.14 o                         
   0  -1  11        142.82        125.32         6.58 o                         
   1  -1  11        422.85        419.98        23.02 o                         
   2  -1  11          2.72          3.25         2.25 o                         
   3  -1  11         94.49         98.49         2.97 o                         
   4  -1  11        196.58        178.03         3.23 o                         
   5  -1  11        517.34        499.71        30.57 o                         
   6  -1  11        133.30        127.92         7.01 o                         
   7  -1  11         18.89         16.89         3.20 o                         
   8  -1  11        103.18         91.01         9.40 o                         
  -8   0  11         12.74         11.25         3.60 o                         
  -7   0  11         13.23         12.17         3.04 o                         
  -6   0  11         62.94         63.29         6.80 o                         
  -5   0  11        133.44        137.10         8.26 o                         
  -4   0  11          6.48          7.69         2.49 o                         
  -3   0  11          0.58          3.74         2.46 o                         
  -2   0  11        460.39        438.83         5.72 o                         
  -1   0  11         63.56         58.91         3.14 o                         
   0   0  11       1701.65       1677.50        68.29 o                         
   1   0  11        412.55        392.00        38.79 o                         
   2   0  11        644.83        596.30         4.40 o                         
   3   0  11          9.21          9.84         2.67 o                         
   4   0  11        186.32        184.49         6.11 o                         
   5   0  11         39.15         37.41         2.68 o                         
   6   0  11        123.78        118.22         4.46 o                         
   7   0  11         91.53         90.75         9.54 o                         
  -8   1  11          3.76          3.87         3.47 o                         
  -7   1  11         28.90         30.73         3.55 o                         
  -6   1  11          4.34          5.04         2.67 o                         
  -5   1  11        109.86        122.22         6.13 o                         
  -4   1  11         15.46         16.19         2.51 o                         
  -3   1  11         33.48         27.14         2.42 o                         
  -2   1  11        780.91        758.36         7.79 o                         
  -1   1  11         14.82         15.47         3.28 o                         
   0   1  11         62.40         66.11         4.18 o                         
   1   1  11       1345.64       1382.66        89.87 o                         
   2   1  11        534.77        537.75        37.03 o                         
   3   1  11         30.50         36.56         2.32 o                         
   4   1  11        366.26        371.42        12.87 o                         
   5   1  11        198.99        210.46        15.77 o                         
   6   1  11          2.19          6.89         2.73 o                         
   7   1  11          0.69          4.78         3.59 o                         
  -8   2  11         94.28         87.73         6.46 o                         
  -7   2  11        207.37        202.89        14.75 o                         
  -6   2  11         66.78         71.22         5.09 o                         
  -5   2  11         38.06         38.19         2.69 o                         
  -4   2  11        338.67        340.20        16.98 o                         
  -3   2  11        123.87        128.35         5.70 o                         
  -2   2  11          3.94          4.08         2.46 o                         
  -1   2  11         37.28         39.38         2.54 o                         
   0   2  11         38.93         37.54         4.02 o                         
   1   2  11        284.17        269.52        20.92 o                         
   2   2  11          1.52          3.61         2.79 o                         
   3   2  11          6.21          8.85         2.19 o                         
   4   2  11        229.71        241.72        12.69 o                         
   5   2  11        193.78        201.06        12.72 o                         
   6   2  11         88.88         98.07         6.98 o                         
   7   2  11          5.77          7.58         3.24 o                         
  -8   3  11         36.92         38.45         4.02 o                         
  -7   3  11        172.60        179.34        12.14 o                         
  -6   3  11         24.60         25.53         2.71 o                         
  -5   3  11          4.33          5.94         2.46 o                         
  -4   3  11         35.47         34.66         2.49 o                         
  -3   3  11        393.42        381.53        14.59 o                         
  -2   3  11         88.25         90.62         2.71 o                         
  -1   3  11        419.73        393.28        22.40 o                         
   0   3  11         76.99         70.53         2.40 o                         
   1   3  11        128.61        133.95        11.08 o                         
   2   3  11       2691.44       2714.02       167.50 o                         
   3   3  11        100.64        110.22         3.48 o                         
   4   3  11          0.09          0.40         2.75 o                         
   5   3  11         14.45         19.00         4.38 o                         
   6   3  11         10.23         12.83         2.87 o                         
  -8   4  11          8.37          7.59         2.89 o                         
  -7   4  11         96.21         93.45         7.16 o                         
  -6   4  11          1.79          2.28         2.49 o                         
  -5   4  11          1.70         -0.64         2.44 o                         
  -4   4  11        173.72        185.21         7.12 o                         
  -3   4  11        233.68        244.03         8.07 o                         
  -2   4  11         95.37        107.79         3.30 o                         
  -1   4  11          7.77          7.52         2.43 o                         
   0   4  11        483.63        498.64        34.60 o                         
   1   4  11        440.62        446.30        28.62 o                         
   2   4  11        427.77        447.97        21.01 o                         
   3   4  11         90.33         95.58         6.22 o                         
   4   4  11          6.51          5.42         2.28 o                         
   5   4  11        317.50        309.82        16.11 o                         
   6   4  11         14.39         13.23         2.83 o                         
  -8   5  11         98.22         97.66         5.45 o                         
  -7   5  11          2.11          2.02         2.73 o                         
  -6   5  11        230.09        227.34        22.58 o                         
  -5   5  11        203.93        227.43        12.65 o                         
  -4   5  11         15.06         20.57         2.27 o                         
  -3   5  11         70.53         75.96         2.80 o                         
  -2   5  11          8.10          9.73         2.29 o                         
  -1   5  11         15.85         15.01         2.88 o                         
   0   5  11         16.05         18.78         2.35 o                         
   1   5  11        263.01        282.19        11.08 o                         
   2   5  11         16.91         20.91         3.09 o                         
   3   5  11        116.61        124.58        10.03 o                         
   4   5  11        174.17        170.08         5.07 o                         
   5   5  11        124.54        110.66         3.42 o                         
  -8   6  11         26.34         24.36         3.00 o                         
  -7   6  11          0.87          5.52         2.49 o                         
  -6   6  11         57.05         62.21         4.02 o                         
  -5   6  11         14.29         19.11         2.34 o                         
  -4   6  11         59.46         63.52         2.45 o                         
  -3   6  11         95.61         98.90         3.16 o                         
  -2   6  11        898.43        991.37        35.49 o                         
  -1   6  11         90.78         94.73         4.84 o                         
   0   6  11        127.56        127.39         7.01 o                         
   1   6  11         16.51         11.98         2.68 o                         
   2   6  11         40.13         38.82         2.49 o                         
   3   6  11          3.78          5.09         2.83 o                         
   4   6  11         25.15         28.35         3.12 o                         
  -8   7  11         12.86         15.79         2.98 o                         
  -7   7  11          0.14          5.66         2.79 o                         
  -6   7  11         25.61         22.47         2.30 o                         
  -5   7  11        145.11        146.61         4.21 o                         
  -4   7  11        289.57        322.28        16.70 o                         
  -3   7  11         90.54         98.29         3.46 o                         
  -2   7  11        237.00        252.15         8.04 o                         
  -1   7  11        344.21        375.72         4.76 o                         
   0   7  11          2.42          4.48         2.59 o                         
   1   7  11         16.12         20.01         2.82 o                         
   2   7  11          0.34          0.22         2.62 o                         
   3   7  11          8.15          4.82         3.39 o                         
  -7   8  11          8.16          9.08         2.61 o                         
  -6   8  11          6.03         11.96         2.45 o                         
  -5   8  11         26.58         21.04         2.19 o                         
  -4   8  11         33.83         35.04         2.51 o                         
  -3   8  11        130.69        140.85         4.68 o                         
  -2   8  11          8.66         13.56         2.63 o                         
  -1   8  11         63.45         59.84         3.46 o                         
   0   8  11          7.56          8.93         3.20 o                         
   1   8  11        125.64        124.27         5.00 o                         
   2   8  11        174.27        137.34         4.62 o                         
  -7   9  11          1.62          4.77         2.99 o                         
  -6   9  11          0.30          3.22         2.33 o                         
  -5   9  11         23.74         30.16         2.81 o                         
  -4   9  11         25.71         28.84         2.99 o                         
  -3   9  11          8.94          9.87         2.72 o                         
  -2   9  11          3.99          3.71         3.53 o                         
  -1   9  11         86.51         75.12         3.57 o                         
   0   9  11        169.37        142.71        12.11 o                         
  -5  10  11         11.34         12.93         2.93 o                         
  -4  10  11         24.51         25.00         2.69 o                         
  -3  10  11         21.27         32.80         3.17 o                         
  -2  10  11         32.78         31.33         3.16 o                         
   0 -10  12         35.80         35.90         6.14 o                         
   1 -10  12         42.76         44.60         4.20 o                         
   2 -10  12          5.11          5.07         3.75 o                         
   3 -10  12         38.95         33.17         2.91 o                         
   4 -10  12         61.73         55.33         4.83 o                         
   5 -10  12         72.26         68.40         5.49 o                         
   6 -10  12          3.74          4.70         3.00 o                         
  -1  -9  12        117.45        114.93         6.76 o                         
   0  -9  12        126.97        129.65         3.97 o                         
   1  -9  12          2.27          4.01         3.81 o                         
   2  -9  12         36.43         40.06         2.99 o                         
   3  -9  12          1.11          2.01         2.96 o                         
   4  -9  12        125.14        126.61         6.61 o                         
   5  -9  12          0.09          0.72         2.45 o                         
   6  -9  12         98.04         94.19         6.17 o                         
   7  -9  12        167.65        139.48        13.23 o                         
  -3  -8  12          3.59          6.90         4.41 o                         
  -2  -8  12          6.86          8.58         3.51 o                         
  -1  -8  12          0.37          5.29         3.06 o                         
   0  -8  12        103.06        103.86         4.15 o                         
   1  -8  12         17.87         18.03         3.73 o                         
   2  -8  12        205.26        222.02        11.94 o                         
   3  -8  12        310.43        318.62        14.75 o                         
   4  -8  12          5.32          7.17         2.58 o                         
   5  -8  12         73.87         70.16         2.80 o                         
   6  -8  12         24.25         27.30         3.00 o                         
   7  -8  12        159.10        168.34        10.41 o                         
  -4  -7  12          0.20          0.45         4.36 o                         
  -3  -7  12         11.00          6.97         4.14 o                         
  -2  -7  12        192.64        189.04         5.02 o                         
  -1  -7  12        470.35        498.13         5.33 o                         
   0  -7  12        147.06        164.63         6.02 o                         
   1  -7  12        159.05        167.42        13.34 o                         
   2  -7  12         56.42         67.41         5.57 o                         
   3  -7  12         47.37         42.41         3.08 o                         
   4  -7  12         75.30         85.41         2.80 o                         
   5  -7  12        129.34        127.74         6.43 o                         
   6  -7  12         14.12         17.60         2.63 o                         
   7  -7  12         14.14         14.96         2.50 o                         
   8  -7  12          1.70          3.10         2.54 o                         
  -4  -6  12         15.44         16.89         4.17 o                         
  -3  -6  12          8.29         11.24         3.31 o                         
  -2  -6  12          5.29          6.26         3.67 o                         
  -1  -6  12        185.05        187.01         4.29 o                         
   0  -6  12        717.69        739.41        17.93 o                         
   1  -6  12         29.51         30.60         3.49 o                         
   2  -6  12         27.94         31.98         3.76 o                         
   3  -6  12        353.11        369.47        14.04 o                         
   4  -6  12        252.93        254.50         4.83 o                         
   5  -6  12         35.92         40.68         2.92 o                         
   6  -6  12        221.47        230.64         5.97 o                         
   7  -6  12         15.30         16.44         2.48 o                         
   8  -6  12         44.08         43.91         4.92 o                         
  -5  -5  12          1.68          5.40         4.63 o                         
  -4  -5  12         31.45         28.18         4.08 o                         
  -3  -5  12          0.57          2.41         3.54 o                         
  -2  -5  12         92.52         93.54         3.17 o                         
  -1  -5  12          9.36          9.16         2.48 o                         
   0  -5  12         22.47         17.18         2.81 o                         
   1  -5  12        172.58        168.00         8.69 o                         
   2  -5  12         31.69         32.37         2.36 o                         
   3  -5  12        669.91        722.26        17.99 o                         
   4  -5  12        205.75        215.21         7.36 o                         
   5  -5  12         51.63         53.57         5.11 o                         
   6  -5  12         10.08         11.11         2.85 o                         
   7  -5  12         19.28         21.11         3.51 o                         
   8  -5  12          0.13         -1.33         3.21 o                         
  -6  -4  12        152.93        116.20        18.55 o                         
  -5  -4  12          5.97          6.81         3.90 o                         
  -4  -4  12        102.13        104.94         4.44 o                         
  -3  -4  12        247.97        246.74         4.52 o                         
  -2  -4  12         46.83         47.68         3.54 o                         
  -1  -4  12        230.03        208.39         4.52 o                         
   0  -4  12        301.06        311.53         4.96 o                         
   1  -4  12       1985.70       2092.67        73.20 o                         
   2  -4  12        678.28        681.49         5.96 o                         
   3  -4  12         12.42         14.31         2.81 o                         
   4  -4  12        197.91        216.63         8.30 o                         
   5  -4  12         96.55         99.17         6.18 o                         
   6  -4  12        196.21        230.73        13.72 o                         
   7  -4  12        256.79        263.86        26.17 o                         
   8  -4  12        164.21        165.71        15.43 o                         
  -6  -3  12         50.08         43.04         5.36 o                         
  -5  -3  12        344.65        338.29        29.65 o                         
  -4  -3  12        291.94        287.87         9.97 o                         
  -3  -3  12        166.38        169.15         7.44 o                         
  -2  -3  12         48.03         46.86         4.96 o                         
  -1  -3  12         21.96         24.31         2.68 o                         
   0  -3  12          2.86          4.07         2.34 o                         
   1  -3  12        148.17        145.63         7.06 o                         
   2  -3  12        397.52        395.86         9.09 o                         
   3  -3  12          7.23          7.28         2.67 o                         
   4  -3  12        256.59        265.99        13.20 o                         
   5  -3  12         23.01         21.18         2.88 o                         
   6  -3  12        185.30        197.74        10.07 o                         
   7  -3  12        330.29        347.87        27.38 o                         
   8  -3  12        116.94        106.30         9.59 o                         
  -7  -2  12          1.21         -0.76         4.28 o                         
  -6  -2  12         46.51         42.85         4.03 o                         
  -5  -2  12          0.35          1.01         3.57 o                         
  -4  -2  12         40.84         38.26         3.75 o                         
  -3  -2  12          1.86          1.91         2.69 o                         
  -2  -2  12        271.94        252.88         4.24 o                         
  -1  -2  12        924.22        876.01        13.95 o                         
   0  -2  12       1237.99       1232.55        34.27 o                         
   1  -2  12        152.08        147.98         8.15 o                         
   2  -2  12          0.01          0.31         2.60 o                         
   3  -2  12         10.26         10.25         2.72 o                         
   4  -2  12         31.24         31.75         2.85 o                         
   5  -2  12        227.25        246.11         9.20 o                         
   6  -2  12         51.92         49.17         4.70 o                         
   7  -2  12          0.04         -0.68         3.16 o                         
   8  -2  12         16.40         15.25         3.56 o                         
  -7  -1  12         18.95         15.05         3.61 o                         
  -6  -1  12         11.71         10.74         3.01 o                         
  -5  -1  12          4.98          4.81         2.79 o                         
  -4  -1  12          7.88          9.92         2.86 o                         
  -3  -1  12        236.38        231.49         6.22 o                         
  -2  -1  12         23.51         21.50         2.89 o                         
  -1  -1  12       1243.30       1193.85        21.77 o                         
   0  -1  12        901.18        860.68        32.36 o                         
   1  -1  12        621.52        639.39        30.93 o                         
   2  -1  12          0.96          2.14         2.10 o                         
   3  -1  12        430.74        437.50        14.09 o                         
   4  -1  12         28.26         35.94         2.91 o                         
   5  -1  12         46.18         51.97         3.06 o                         
   6  -1  12         68.36         69.81         2.86 o                         
   7  -1  12        125.45        117.38        10.10 o                         
  -8   0  12         10.89          6.51         3.44 o                         
  -7   0  12          4.16          4.69         3.09 o                         
  -6   0  12         59.55         57.44         7.01 o                         
  -5   0  12        138.04        147.45         9.69 o                         
  -4   0  12         36.94         38.41         3.32 o                         
  -3   0  12          2.41          5.88         2.42 o                         
  -2   0  12         73.09         77.85         3.24 o                         
  -1   0  12        133.19        122.37         3.21 o                         
   0   0  12          0.01          1.66         2.72 o                         
   1   0  12        129.23        131.45         7.57 o                         
   2   0  12        365.85        372.40        10.63 o                         
   3   0  12        436.65        470.30        17.60 o                         
   4   0  12        432.94        428.71        15.73 o                         
   5   0  12        154.63        152.24         6.09 o                         
   6   0  12         56.88         54.59         5.53 o                         
   7   0  12        135.17        124.10        16.13 o                         
  -8   1  12         84.64         67.93         5.97 o                         
  -7   1  12          5.64          6.30         2.98 o                         
  -6   1  12          0.37          2.33         2.63 o                         
  -5   1  12        220.91        219.63        13.86 o                         
  -4   1  12        134.54        138.66         5.81 o                         
  -3   1  12          7.20          8.91         2.48 o                         
  -2   1  12        214.58        204.42         4.78 o                         
  -1   1  12         13.79         15.59         2.34 o                         
   0   1  12        857.69        918.42        37.47 o                         
   1   1  12        406.78        430.02        28.38 o                         
   2   1  12         22.06         27.01         2.29 o                         
   3   1  12        231.93        254.27         7.95 o                         
   4   1  12        148.12        138.45         4.91 o                         
   5   1  12        119.88        125.41        12.35 o                         
   6   1  12         29.74         31.98         3.07 o                         
   7   1  12         89.67         78.27         6.88 o                         
  -8   2  12          6.10          4.92         3.13 o                         
  -7   2  12          8.42         11.20         2.81 o                         
  -6   2  12          5.85          9.20         2.68 o                         
  -5   2  12        303.67        320.86        17.26 o                         
  -4   2  12        160.92        158.57         7.14 o                         
  -3   2  12        216.56        231.33        11.52 o                         
  -2   2  12        489.14        456.62        17.47 o                         
  -1   2  12        271.07        261.05        10.73 o                         
   0   2  12          0.84          4.28         2.79 o                         
   1   2  12         11.75          8.88         2.58 o                         
   2   2  12          9.14          9.37         2.87 o                         
   3   2  12        192.58        215.19        15.87 o                         
   4   2  12        133.70        148.87         8.26 o                         
   5   2  12          2.54          3.12         2.61 o                         
   6   2  12         74.60         69.03         4.50 o                         
  -8   3  12         12.64         11.37         3.09 o                         
  -7   3  12        120.83        124.11         9.28 o                         
  -6   3  12        304.11        315.79        17.42 o                         
  -5   3  12         24.31         22.64         2.50 o                         
  -4   3  12        146.28        150.49         7.55 o                         
  -3   3  12          5.65          6.62         2.75 o                         
  -2   3  12         12.45         12.84         2.38 o                         
  -1   3  12        142.30        153.47         5.34 o                         
   0   3  12        270.27        276.10        19.63 o                         
   1   3  12         41.37         40.39         5.29 o                         
   2   3  12        199.45        204.88        13.74 o                         
   3   3  12        435.15        440.42        19.09 o                         
   4   3  12        485.17        524.58        27.64 o                         
   5   3  12        267.78        273.12        12.32 o                         
   6   3  12         24.64         25.53         3.82 o                         
  -8   4  12         32.07         29.96         3.22 o                         
  -7   4  12         32.15         28.87         2.94 o                         
  -6   4  12         48.45         48.69         3.76 o                         
  -5   4  12         70.45         64.81         6.42 o                         
  -4   4  12        307.78        316.95        19.27 o                         
  -3   4  12        182.79        174.53        10.09 o                         
  -2   4  12          2.58          4.51         2.55 o                         
  -1   4  12        137.99        140.27         3.64 o                         
   0   4  12         85.57         97.31         8.61 o                         
   1   4  12         44.60         44.81         7.93 o                         
   2   4  12         10.37         10.05         2.99 o                         
   3   4  12        194.07        198.43        11.78 o                         
   4   4  12         12.50         14.17         3.15 o                         
   5   4  12          0.07          2.53         2.67 o                         
  -8   5  12          7.09          8.54         2.97 o                         
  -7   5  12         22.27         24.24         3.12 o                         
  -6   5  12        181.88        202.83        15.62 o                         
  -5   5  12         38.40         41.58         3.23 o                         
  -4   5  12         32.07         34.69         2.92 o                         
  -3   5  12        342.77        378.14        10.36 o                         
  -2   5  12         72.33         67.23         2.34 o                         
  -1   5  12         12.30         14.41         2.57 o                         
   0   5  12         19.02         22.78         3.07 o                         
   1   5  12         46.32         55.71         3.08 o                         
   2   5  12          0.23          1.57         3.10 o                         
   3   5  12         25.41         14.61         2.34 o                         
   4   5  12         18.62         22.35         3.72 o                         
  -8   6  12          1.64          4.68         2.97 o                         
  -7   6  12         59.94         56.45         3.45 o                         
  -6   6  12          0.09          0.86         3.17 o                         
  -5   6  12        101.48        112.30         8.43 o                         
  -4   6  12         98.87        109.83         7.83 o                         
  -3   6  12         41.30         42.92         2.52 o                         
  -2   6  12         62.85         63.80         4.18 o                         
  -1   6  12        185.75        191.33         7.61 o                         
   0   6  12        328.94        352.82        13.45 o                         
   1   6  12         97.23         98.40         4.37 o                         
   2   6  12         24.67         23.18         2.53 o                         
   3   6  12         11.22          8.37         3.51 o                         
  -7   7  12          8.20          7.61         2.90 o                         
  -6   7  12          4.07          6.25         2.71 o                         
  -5   7  12          1.49         -1.00         2.37 o                         
  -4   7  12          0.28          3.71         2.41 o                         
  -3   7  12          8.74          9.53         3.00 o                         
  -2   7  12        187.00        181.63        13.92 o                         
  -1   7  12        365.17        378.31        17.17 o                         
   0   7  12        147.16        142.13         5.42 o                         
   1   7  12        266.85        241.83        21.82 o                         
   2   7  12         41.10         36.66         3.42 o                         
  -7   8  12         43.88         34.45         3.64 o                         
  -6   8  12          0.74          1.95         2.53 o                         
  -5   8  12          1.65          3.22         2.78 o                         
  -4   8  12         32.51         32.87         2.95 o                         
  -3   8  12         20.98         22.34         2.46 o                         
  -2   8  12         11.41         10.55         2.85 o                         
  -1   8  12          3.24          4.42         2.88 o                         
   0   8  12         49.11         49.62         3.01 o                         
   1   8  12          5.34          4.93         3.34 o                         
  -6   9  12          9.10          6.99         2.74 o                         
  -5   9  12         11.05         14.74         3.04 o                         
  -4   9  12         15.79         17.96         2.67 o                         
  -3   9  12         11.65         15.82         3.03 o                         
  -2   9  12         84.65         81.45         3.70 o                         
  -1   9  12         63.08         59.81         5.10 o                         
   1 -10  13        153.54        139.48         5.73 o                         
   2 -10  13         56.41         56.92         4.53 o                         
   3 -10  13         85.09         80.19         4.05 o                         
   4 -10  13         34.98         30.31         4.07 o                         
  -1  -9  13        109.57         88.10         4.66 o                         
   0  -9  13         43.42         53.02         4.24 o                         
   1  -9  13         48.35         47.07         3.49 o                         
   2  -9  13         21.77         25.01         4.09 o                         
   3  -9  13          4.10          4.94         3.38 o                         
   4  -9  13         57.22         51.69         5.25 o                         
   5  -9  13         43.50         43.02         3.18 o                         
   6  -9  13         49.93         48.47         5.46 o                         
  -2  -8  13         94.41         90.06        12.65 o                         
  -1  -8  13         18.17         22.37         4.03 o                         
   0  -8  13          0.18          2.06         3.02 o                         
   1  -8  13         15.79         12.75         3.87 o                         
   2  -8  13        110.35        123.40         3.44 o                         
   3  -8  13        142.97        144.03         7.88 o                         
   4  -8  13        142.71        147.24        12.65 o                         
   5  -8  13        234.35        244.04        21.73 o                         
   6  -8  13          1.09         -1.11         2.80 o                         
   7  -8  13          0.02          5.93         2.92 o                         
  -3  -7  13         15.01         15.69         4.02 o                         
  -2  -7  13          2.14          6.22         3.80 o                         
  -1  -7  13         23.73         27.20         3.76 o                         
   0  -7  13         24.76         26.07         3.10 o                         
   1  -7  13        309.63        343.83         4.66 o                         
   2  -7  13        360.27        382.35        24.34 o                         
   3  -7  13        185.20        204.36        17.63 o                         
   4  -7  13        110.09        109.63         4.77 o                         
   5  -7  13         74.05         76.29         7.55 o                         
   6  -7  13          9.44          6.63         2.62 o                         
   7  -7  13          1.32         -0.03         3.22 o                         
  -4  -6  13         33.56         24.18         4.71 o                         
  -3  -6  13         12.86         11.31         3.94 o                         
  -2  -6  13        210.05        202.34        11.45 o                         
  -1  -6  13         86.72         84.11         6.07 o                         
   0  -6  13         44.43         57.31         3.66 o                         
   1  -6  13          4.91          1.19         3.50 o                         
   2  -6  13        568.53        563.28        34.84 o                         
   3  -6  13         42.38         43.66         2.75 o                         
   4  -6  13         20.54         23.15         2.69 o                         
   5  -6  13         41.84         40.27         3.11 o                         
   6  -6  13        144.03        149.51        11.65 o                         
   7  -6  13         31.77         33.55         3.30 o                         
  -5  -5  13         10.35          6.79         4.32 o                         
  -4  -5  13         53.48         49.11         4.29 o                         
  -3  -5  13          6.32         12.00         3.78 o                         
  -2  -5  13          0.89          1.33         4.76 o                         
  -1  -5  13         12.20         13.67         3.30 o                         
   0  -5  13         38.36         46.54         3.51 o                         
   1  -5  13         17.35         20.69         3.01 o                         
   2  -5  13        115.52        110.35         3.14 o                         
   3  -5  13         24.80         29.18         4.06 o                         
   4  -5  13          1.67          1.40         2.50 o                         
   5  -5  13        474.62        510.24        31.52 o                         
   6  -5  13        286.24        289.67        11.71 o                         
   7  -5  13         26.80         31.16         5.99 o                         
  -5  -4  13        109.89         96.00        10.72 o                         
  -4  -4  13         21.05         18.96         3.27 o                         
  -3  -4  13        171.85        175.86         7.69 o                         
  -2  -4  13        212.90        211.61         5.20 o                         
  -1  -4  13        263.76        254.77         5.61 o                         
   0  -4  13        220.09        218.68         5.03 o                         
   1  -4  13         90.34         86.92         4.52 o                         
   2  -4  13          1.56          2.83         2.45 o                         
   3  -4  13         58.03         54.39         3.41 o                         
   4  -4  13         24.88         25.51         3.06 o                         
   5  -4  13        101.91        101.32         6.73 o                         
   6  -4  13         96.46        101.48        10.62 o                         
   7  -4  13         45.69         54.15         3.83 o                         
  -6  -3  13         53.35         42.13         5.19 o                         
  -5  -3  13          1.47          2.44         4.00 o                         
  -4  -3  13          0.45          0.30         3.01 o                         
  -3  -3  13        159.60        156.14         4.94 o                         
  -2  -3  13        700.43        679.32        17.99 o                         
  -1  -3  13        144.60        147.49         5.54 o                         
   0  -3  13         27.21         30.15         2.80 o                         
   1  -3  13        125.89        133.66         7.03 o                         
   2  -3  13         20.79         24.92         2.06 o                         
   3  -3  13         19.75         21.27         2.22 o                         
   4  -3  13         32.98         29.13         3.62 o                         
   5  -3  13         28.60         30.68         4.59 o                         
   6  -3  13        356.73        355.70        30.03 o                         
   7  -3  13         27.31         22.22         3.29 o                         
  -6  -2  13         24.31         23.60         4.65 o                         
  -5  -2  13         71.15         75.72         9.18 o                         
  -4  -2  13         52.60         51.88         5.73 o                         
  -3  -2  13         33.16         35.02         3.02 o                         
  -2  -2  13         13.03         10.55         3.41 o                         
  -1  -2  13        235.12        235.24         4.24 o                         
   0  -2  13        243.00        243.39         7.96 o                         
   1  -2  13        916.84        917.23        38.85 o                         
   2  -2  13        993.44       1037.47        62.34 o                         
   3  -2  13        592.83        617.75        21.83 o                         
   4  -2  13         21.11         24.48         2.48 o                         
   5  -2  13         77.25         74.92         3.61 o                         
   6  -2  13          4.59          6.07         3.00 o                         
   7  -2  13        226.97        228.32        15.62 o                         
  -7  -1  13          0.92         -0.94         3.91 o                         
  -6  -1  13         17.30         18.13         3.26 o                         
  -5  -1  13         19.53         19.60         3.19 o                         
  -4  -1  13        122.22        119.43         4.35 o                         
  -3  -1  13         57.28         53.41         2.87 o                         
  -2  -1  13         39.08         34.46         2.21 o                         
  -1  -1  13        519.86        517.16        25.70 o                         
   0  -1  13          9.83         12.90         2.44 o                         
   1  -1  13         66.55         72.11         2.70 o                         
   2  -1  13       1002.16       1074.66        61.62 o                         
   3  -1  13       1020.39       1023.50        33.31 o                         
   4  -1  13         16.78         20.59         3.04 o                         
   5  -1  13          7.21          9.62         2.33 o                         
   6  -1  13        112.93        116.14         3.97 o                         
   7  -1  13          1.28          0.48         3.40 o                         
  -7   0  13         93.32         86.46         8.16 o                         
  -6   0  13        187.83        171.99        10.63 o                         
  -5   0  13          0.33         -1.14         2.84 o                         
  -4   0  13         15.41         16.41         2.73 o                         
  -3   0  13        128.43        132.61         7.23 o                         
  -2   0  13        119.45        116.26         2.85 o                         
  -1   0  13          3.35          5.51         2.15 o                         
   0   0  13         30.72         28.98         2.24 o                         
   1   0  13          7.07          5.43         2.16 o                         
   2   0  13        478.26        531.05        20.34 o                         
   3   0  13         12.63         14.50         2.27 o                         
   4   0  13          9.23         10.60         2.62 o                         
   5   0  13         29.68         35.29         5.38 o                         
   6   0  13         99.10        103.85         9.06 o                         
   7   0  13          2.50          1.93         3.55 o                         
  -7   1  13         14.44         18.50         3.23 o                         
  -6   1  13        115.35        116.26         9.69 o                         
  -5   1  13         47.60         45.99         3.13 o                         
  -4   1  13          0.05          1.38         2.36 o                         
  -3   1  13         71.67         74.23         2.75 o                         
  -2   1  13        145.90        148.46         3.43 o                         
  -1   1  13         82.06         83.22         2.97 o                         
   0   1  13        222.26        217.27         8.25 o                         
   1   1  13         82.04         80.04         3.15 o                         
   2   1  13        214.39        239.23        12.73 o                         
   3   1  13       1242.07       1407.49        74.93 o                         
   4   1  13         11.34         13.35         2.40 o                         
   5   1  13          2.79          0.32         2.32 o                         
   6   1  13          5.28          7.46         3.30 o                         
  -7   2  13         13.09         14.32         3.04 o                         
  -6   2  13         66.55         68.10         4.00 o                         
  -5   2  13         64.10         65.49         4.34 o                         
  -4   2  13         10.23         11.80         2.47 o                         
  -3   2  13        228.56        227.77         4.73 o                         
  -2   2  13        477.42        473.01        10.23 o                         
  -1   2  13          5.70          8.04         2.77 o                         
   0   2  13          0.68          0.73         2.37 o                         
   1   2  13        309.99        318.90         8.90 o                         
   2   2  13        199.13        211.41        21.94 o                         
   3   2  13         48.50         58.29         2.68 o                         
   4   2  13        144.21        149.12        13.48 o                         
   5   2  13          5.06          1.45         2.95 o                         
   6   2  13        192.71        177.99         6.36 o                         
  -8   3  13          5.34          5.08         3.36 o                         
  -7   3  13         37.77         46.70         4.61 o                         
  -6   3  13          2.99          6.38         2.75 o                         
  -5   3  13        152.78        164.16         9.63 o                         
  -4   3  13        434.19        451.78        23.70 o                         
  -3   3  13         18.10         18.02         2.58 o                         
  -2   3  13         32.24         31.50         2.88 o                         
  -1   3  13        101.44        102.21         4.10 o                         
   0   3  13          2.36         10.22         2.42 o                         
   1   3  13          0.37         -2.24         2.58 o                         
   2   3  13        220.84        234.75        16.49 o                         
   3   3  13          0.79          2.48         2.69 o                         
   4   3  13        130.13        132.88         6.76 o                         
   5   3  13         74.44         71.06         5.81 o                         
  -8   4  13          3.87          3.40         3.19 o                         
  -7   4  13         56.43         51.64         2.91 o                         
  -6   4  13         50.52         58.16         2.92 o                         
  -5   4  13         21.10         22.67         2.74 o                         
  -4   4  13          5.31          5.22         3.38 o                         
  -3   4  13         28.37         30.03         2.97 o                         
  -2   4  13        163.29        163.48         3.97 o                         
  -1   4  13        274.10        281.08        15.66 o                         
   0   4  13          5.96          7.28         2.52 o                         
   1   4  13          1.27         -1.56         2.97 o                         
   2   4  13         12.25          8.48         2.73 o                         
   3   4  13          3.86          5.74         2.77 o                         
   4   4  13         18.25         21.04         3.02 o                         
  -7   5  13         37.56         33.07         3.02 o                         
  -6   5  13          1.51          0.81         2.75 o                         
  -5   5  13         60.60         62.37         3.87 o                         
  -4   5  13         50.17         58.57         5.29 o                         
  -3   5  13        281.80        299.20        16.41 o                         
  -2   5  13        133.48        133.94         4.75 o                         
  -1   5  13        148.87        152.65         4.56 o                         
   0   5  13       1080.45       1159.77        86.71 o                         
   1   5  13        226.38        242.24        13.11 o                         
   2   5  13         58.11         52.14         3.58 o                         
   3   5  13         23.53         27.16         3.33 o                         
   4   5  13         41.22         37.10         4.72 o                         
  -7   6  13          2.12          4.00         2.69 o                         
  -6   6  13         26.55         26.60         4.50 o                         
  -5   6  13         35.09         36.15         2.56 o                         
  -4   6  13         48.98         49.30         3.37 o                         
  -3   6  13         30.58         37.90         2.38 o                         
  -2   6  13        176.99        179.25         5.82 o                         
  -1   6  13         45.50         42.80         3.75 o                         
   0   6  13         85.79         82.30         5.68 o                         
   1   6  13          0.19          2.11         2.78 o                         
   2   6  13         75.14         65.55         2.82 o                         
   3   6  13        225.24        178.78         3.77 o                         
  -7   7  13          1.07          1.89         2.40 o                         
  -6   7  13         37.71         35.58         2.76 o                         
  -5   7  13         17.53         17.37         2.64 o                         
  -4   7  13         21.72         29.05         2.82 o                         
  -3   7  13         58.49         64.97         5.21 o                         
  -2   7  13         18.37         25.17         3.25 o                         
  -1   7  13         15.51         18.21         5.16 o                         
   0   7  13         18.86         19.24         3.22 o                         
   1   7  13         79.40         78.54         6.18 o                         
   2   7  13         45.47         33.71         2.79 o                         
  -6   8  13         91.77         65.06         3.61 o                         
  -5   8  13         50.95         47.81         3.34 o                         
  -4   8  13         83.32         72.99         5.64 o                         
  -3   8  13         14.81         19.70         4.66 o                         
  -2   8  13         15.93         15.98         2.93 o                         
  -1   8  13         28.56         27.10         3.05 o                         
   0   8  13         38.57         31.64         3.92 o                         
  -4   9  13         48.89         38.72         5.24 o                         
  -3   9  13         12.16         12.71         2.84 o                         
  -2   9  13         27.86         30.59         3.61 o                         
   0  -9  14        118.77         96.07         8.87 o                         
   1  -9  14         63.26         73.51         4.26 o                         
   2  -9  14         45.40         38.58        10.60 o                         
   3  -9  14        142.94        124.40         6.52 o                         
   4  -9  14          8.67          8.73         2.94 o                         
   5  -9  14         10.24         10.34         2.95 o                         
  -1  -8  14         12.10          9.26         3.36 o                         
   0  -8  14          6.77         10.55         3.79 o                         
   1  -8  14         87.32         91.56         3.71 o                         
   2  -8  14         10.12          5.08         3.29 o                         
   3  -8  14         95.50        106.55         7.39 o                         
   4  -8  14         30.97         27.98         2.94 o                         
   5  -8  14         42.45         44.24         6.50 o                         
   6  -8  14         64.13         46.90         3.89 o                         
  -2  -7  14          1.36          3.72         3.15 o                         
  -1  -7  14         12.30         11.17         2.78 o                         
   0  -7  14          6.06          7.66         3.69 o                         
   1  -7  14         14.74         14.01         3.07 o                         
   2  -7  14          3.79          8.09         3.25 o                         
   3  -7  14        273.41        285.44        13.92 o                         
   4  -7  14        433.52        442.65        25.36 o                         
   5  -7  14        343.22        344.41        25.80 o                         
   6  -7  14          9.22          7.24         2.79 o                         
  -3  -6  14         23.01         22.04         5.62 o                         
  -2  -6  14        121.97        118.34         4.49 o                         
  -1  -6  14          9.08          8.14         5.12 o                         
   0  -6  14        115.06        116.99         3.60 o                         
   1  -6  14         45.86         50.34         8.45 o                         
   2  -6  14        371.98        392.76        23.68 o                         
   3  -6  14         76.77         68.37         2.91 o                         
   4  -6  14         64.83         56.58         2.74 o                         
   5  -6  14        359.29        392.68        18.82 o                         
   6  -6  14         47.91         50.31         3.26 o                         
   7  -6  14         65.80         72.20         6.17 o                         
  -4  -5  14        255.60        203.26        19.39 o                         
  -3  -5  14        190.53        177.30         7.85 o                         
  -2  -5  14         17.28         17.01         3.74 o                         
  -1  -5  14         12.39         17.80         3.54 o                         
   0  -5  14         37.26         39.32         4.67 o                         
   1  -5  14          6.54         12.49         3.16 o                         
   2  -5  14         78.94         92.43         5.28 o                         
   3  -5  14        166.80        171.11         8.01 o                         
   4  -5  14         31.14         35.67         3.11 o                         
   5  -5  14         64.79         68.85         5.32 o                         
   6  -5  14          0.15          2.29         3.10 o                         
   7  -5  14         19.70         16.36         3.51 o                         
  -5  -4  14         18.44         15.40         4.34 o                         
  -4  -4  14          9.05         10.21         4.05 o                         
  -3  -4  14        122.25        106.52         3.73 o                         
  -2  -4  14         61.25         66.59         3.76 o                         
  -1  -4  14        147.34        141.30         3.96 o                         
   0  -4  14        441.46        439.61         4.86 o                         
   1  -4  14        551.24        565.92        22.16 o                         
   2  -4  14        178.37        185.84         5.24 o                         
   3  -4  14         20.75         21.70         2.86 o                         
   4  -4  14          0.85          0.20         2.43 o                         
   5  -4  14        100.45        103.23         9.09 o                         
   6  -4  14        203.70        200.53         7.12 o                         
   7  -4  14         12.60         16.62         3.33 o                         
  -5  -3  14          0.07          4.46         4.04 o                         
  -4  -3  14          5.68          6.19         3.79 o                         
  -3  -3  14         15.46         14.70         2.97 o                         
  -2  -3  14          6.64          8.58         3.36 o                         
  -1  -3  14         38.42         44.01         3.44 o                         
   0  -3  14        414.25        419.18         6.66 o                         
   1  -3  14        666.62        722.97        19.66 o                         
   2  -3  14        176.28        179.94        11.30 o                         
   3  -3  14          4.37          5.02         3.31 o                         
   4  -3  14         95.54        102.42         5.52 o                         
   5  -3  14        116.81        123.75         5.18 o                         
   6  -3  14         13.50         12.02         2.69 o                         
   7  -3  14         39.66         28.97         3.45 o                         
  -6  -2  14         42.22         38.52         4.54 o                         
  -5  -2  14          1.87          3.72         3.78 o                         
  -4  -2  14          1.23          0.06         3.66 o                         
  -3  -2  14         11.35         14.19         3.67 o                         
  -2  -2  14         48.79         54.50         3.67 o                         
  -1  -2  14        420.54        447.82         6.90 o                         
   0  -2  14        808.08        863.74        19.45 o                         
   1  -2  14          6.02          9.31         2.67 o                         
   2  -2  14         60.84         70.53         4.66 o                         
   3  -2  14        262.78        262.00        12.69 o                         
   4  -2  14         85.63        103.81         4.11 o                         
   5  -2  14        334.97        308.89        13.61 o                         
   6  -2  14         70.86         76.52         5.56 o                         
   7  -2  14         10.19         12.84         3.45 o                         
  -6  -1  14          7.48          7.07         3.53 o                         
  -5  -1  14         13.61         13.97         3.50 o                         
  -4  -1  14        139.92        130.38         3.99 o                         
  -3  -1  14         11.20         15.10         2.68 o                         
  -2  -1  14         74.59         81.34         4.36 o                         
  -1  -1  14        218.05        223.01         4.02 o                         
   0  -1  14         82.07         81.90         3.35 o                         
   1  -1  14        504.75        566.83        14.73 o                         
   2  -1  14        355.11        387.43        23.02 o                         
   3  -1  14          5.43          5.29         2.21 o                         
   4  -1  14        112.70        119.61         7.27 o                         
   5  -1  14        102.26        113.79         5.69 o                         
   6  -1  14         17.08         16.87         3.32 o                         
  -7   0  14         17.55         13.97         3.65 o                         
  -6   0  14         25.75         19.14         3.27 o                         
  -5   0  14         56.94         61.14         3.27 o                         
  -4   0  14        225.30        219.38        13.29 o                         
  -3   0  14        138.06        138.42         7.54 o                         
  -2   0  14        115.68        123.44         3.43 o                         
  -1   0  14        292.28        306.15         4.38 o                         
   0   0  14        232.21        246.11         9.99 o                         
   1   0  14         32.67         36.58         2.85 o                         
   2   0  14        173.11        188.28         9.50 o                         
   3   0  14         68.90         85.32         8.37 o                         
   4   0  14        336.83        365.27        16.09 o                         
   5   0  14         16.13         17.33         2.47 o                         
   6   0  14          2.82          5.34         2.91 o                         
  -7   1  14         11.81          9.11         3.07 o                         
  -6   1  14        118.25        119.53         7.92 o                         
  -5   1  14        172.06        170.57         9.96 o                         
  -4   1  14         30.87         32.63         2.48 o                         
  -3   1  14        308.33        311.98         8.71 o                         
  -2   1  14          1.11          3.37         2.76 o                         
  -1   1  14         17.36         20.13         2.49 o                         
   0   1  14        108.81        110.92         6.77 o                         
   1   1  14        197.67        214.48         4.17 o                         
   2   1  14         41.67         41.29         4.71 o                         
   3   1  14        183.02        194.83        11.67 o                         
   4   1  14          1.30          6.55         2.80 o                         
   5   1  14        279.50        295.55        19.13 o                         
   6   1  14        130.38        119.29        10.49 o                         
  -7   2  14         37.97         34.93         3.43 o                         
  -6   2  14          6.16          8.91         2.90 o                         
  -5   2  14          0.04         -0.56         2.33 o                         
  -4   2  14          0.37          2.96         2.37 o                         
  -3   2  14        245.37        243.00         3.43 o                         
  -2   2  14         27.07         24.31         2.51 o                         
  -1   2  14          0.24         -0.27         2.86 o                         
   0   2  14        154.30        158.71         5.14 o                         
   1   2  14         43.60         49.23         3.07 o                         
   2   2  14         14.99         17.31         2.48 o                         
   3   2  14         28.28         31.04         3.31 o                         
   4   2  14        194.75        201.66         9.94 o                         
   5   2  14         31.22         40.02         7.14 o                         
  -7   3  14         21.90         23.98         3.09 o                         
  -6   3  14          1.55          1.10         2.48 o                         
  -5   3  14         87.69        103.30         7.67 o                         
  -4   3  14        196.18        198.17        12.73 o                         
  -3   3  14         68.47         71.38         2.84 o                         
  -2   3  14        627.72        644.81        17.26 o                         
  -1   3  14        185.14        192.59        10.98 o                         
   0   3  14         42.11         41.86         2.37 o                         
   1   3  14          4.57          7.66         2.76 o                         
   2   3  14         20.11         22.08         5.92 o                         
   3   3  14          0.62          3.15         2.46 o                         
   4   3  14          3.71          4.60         2.93 o                         
   5   3  14         47.97         45.01         3.82 o                         
  -7   4  14         41.51         32.71         4.85 o                         
  -6   4  14         30.36         33.08         2.93 o                         
  -5   4  14          4.50          5.38         2.77 o                         
  -4   4  14        300.27        309.57        19.43 o                         
  -3   4  14        103.78        106.93         5.91 o                         
  -2   4  14          5.15          5.91         2.49 o                         
  -1   4  14          0.21          1.15         2.21 o                         
   0   4  14        170.33        178.42        11.57 o                         
   1   4  14         77.22         70.70         9.77 o                         
   2   4  14         99.75        101.39         3.47 o                         
   3   4  14          0.33          7.28         2.86 o                         
   4   4  14         13.18         16.08         3.13 o                         
  -7   5  14         30.96         22.64         3.16 o                         
  -6   5  14         35.01         35.81         2.94 o                         
  -5   5  14          7.75          8.12         2.53 o                         
  -4   5  14         18.60         17.40         2.81 o                         
  -3   5  14          6.52          6.06         2.42 o                         
  -2   5  14         27.47         21.25         2.71 o                         
  -1   5  14         58.56         63.43         2.89 o                         
   0   5  14         88.24         88.01         6.78 o                         
   1   5  14        217.49        207.99        11.50 o                         
   2   5  14        307.71        304.98        17.29 o                         
   3   5  14         19.99         17.84         2.72 o                         
  -6   6  14         61.56         57.47         6.11 o                         
  -5   6  14          3.40          4.42         2.84 o                         
  -4   6  14         64.72         72.91         2.87 o                         
  -3   6  14          6.26          6.61         2.18 o                         
  -2   6  14          0.92          4.87         3.05 o                         
  -1   6  14          2.20          3.53         2.51 o                         
   0   6  14          0.21          1.21         2.76 o                         
   1   6  14         17.22         17.59         3.62 o                         
   2   6  14          0.73          3.61         3.29 o                         
  -6   7  14          5.13          1.94         3.04 o                         
  -5   7  14         29.48         27.61         2.95 o                         
  -4   7  14         32.53         29.63         3.40 o                         
  -3   7  14         62.67         58.81         2.79 o                         
  -2   7  14         17.51         17.59         3.22 o                         
  -1   7  14          0.78          0.00         2.80 o
[truncated: 35,157 more chars]
