# Supplementary material for: Crystal structures of bis­[4-(di­methyl­amino)­pyridinium] tetra­kis­(thio­cyanato-κN)manganate(II) and tris­[4-(di­methyl­amino)­pyridinium] penta­kis(thio­cyanato-κN)manganate(II)
Source: Acta Crystallogr E Crystallogr Commun. 2018 Jan 1;74(Pt 1):15–20. doi: 10.1107/S2056989017017510 (PMC5778477; doi:10.1107/S2056989017017510)
Supplement: Supplementary file 3 [file e-74-00015-Compound2sup3.hkl]

data_Compound2                                                                  
_shelx_title ' [Mn(NCS)5] [DAP-H)3 at 170 K in P2(1)'                           
_shelx_refln_list_code          4                                               
_shelx_F_calc_maximum      231.57                                               
_exptl_crystal_F_000      1484.00                                               
_reflns_d_resolution_high  0.8105                                               
                                                                                
loop_                                                                           
 _space_group_symop_operation_xyz                                               
 'x, y, z'                                                                      
 '-x, y+1/2, -z'                                                                
                                                                                
_cell_length_a    10.8320                                                       
_cell_length_b    28.1610                                                       
_cell_length_c    11.3392                                                       
_cell_angle_alpha  90.000                                                       
_cell_angle_beta   90.098                                                       
_cell_angle_gamma  90.000                                                       
                                                                                
_shelx_F_squared_multiplier     1.000                                           
                                                                                
loop_                                                                           
 _refln_index_h                                                                 
 _refln_index_k                                                                 
 _refln_index_l                                                                 
 _refln_F_squared_calc                                                          
 _refln_F_squared_meas                                                          
 _refln_F_squared_sigma                                                         
 _refln_observed_status                                                         
   0 -34   0         35.64         33.27        16.32 o                         
   1 -34   0        394.06        391.26        14.06 o                         
   2 -34   0         22.74         21.92        11.97 o                         
   1 -33   0        103.72        104.09        11.79 o                         
   2 -33   0         87.11         97.93        11.50 o                         
   3 -33   0          6.77         12.23        11.09 o                         
   4 -33   0        192.66        207.16        16.93 o                         
   0 -32   0        195.41        223.00        16.53 o                         
   1 -32   0          0.79          1.13        10.75 o                         
   2 -32   0         37.18         42.35        11.14 o                         
   3 -32   0         18.14         18.97        10.46 o                         
   4 -32   0         53.85         66.92        11.71 o                         
   5 -32   0         27.92         35.71         9.87 o                         
   1 -31   0         22.92         26.57        13.39 o                         
   2 -31   0         33.66         43.71        10.59 o                         
   3 -31   0         85.81         97.32        11.35 o                         
   4 -31   0         31.94         28.81        15.29 o                         
   5 -31   0         67.46         88.12        12.04 o                         
   6 -31   0         18.46         29.35        11.50 o                         
   0 -30   0        277.23        323.39        17.33 o                         
   1 -30   0       1279.77       1355.97        28.93 o                         
   2 -30   0        136.08        167.89        10.16 o                         
   3 -30   0        127.24        190.52        18.06 o                         
   4 -30   0        101.05        129.87        16.21 o                         
   5 -30   0         76.58         80.30         9.76 o                         
   6 -30   0         10.54         21.47        11.29 o                         
   1 -29   0         98.88         94.92        16.56 o                         
   2 -29   0        126.44        143.30        10.72 o                         
   3 -29   0        189.04        213.85        13.57 o                         
   4 -29   0          0.31          6.14         8.85 o                         
   5 -29   0         15.43         23.58        11.57 o                         
   6 -29   0         77.12         83.64        11.56 o                         
   7 -29   0         18.99         20.33        16.37 o                         
   0 -28   0         60.81         77.52        15.05 o                         
   1 -28   0        119.72        162.42        11.17 o                         
   2 -28   0        730.82        905.06        14.22 o                         
   3 -28   0         15.46         28.52        11.67 o                         
   4 -28   0        334.16        398.42        12.91 o                         
   5 -28   0          6.04         15.03        10.77 o                         
   6 -28   0         11.97         18.48        11.12 o                         
   7 -28   0        233.04        210.59        13.68 o                         
   1 -27   0         22.20         24.08         9.82 o                         
   2 -27   0        364.38        409.03        11.12 o                         
   3 -27   0        307.74        352.47        11.84 o                         
   4 -27   0        425.49        471.59        11.61 o                         
   5 -27   0        243.28        291.26        12.17 o                         
   6 -27   0         76.92         94.51        19.96 o                         
   7 -27   0        458.58        451.90        19.23 o                         
   8 -27   0         58.14         65.01        16.37 o                         
   0 -26   0         75.54         89.73        11.20 o                         
   1 -26   0        232.44        281.89        11.38 o                         
   2 -26   0        230.91        261.15        11.28 o                         
   3 -26   0        523.54        582.76        13.25 o                         
   4 -26   0        219.11        257.91        11.88 o                         
   5 -26   0         39.54         44.07         9.14 o                         
   6 -26   0        108.03        132.09        11.42 o                         
   7 -26   0          7.58          9.72        10.72 o                         
   8 -26   0        203.83        175.67        13.42 o                         
   1 -25   0        470.21        550.43        12.31 o                         
   2 -25   0        453.79        532.43        23.99 o                         
   3 -25   0        180.55        209.45        11.47 o                         
   4 -25   0        734.90        863.71        17.07 o                         
   5 -25   0        166.79        182.83        18.01 o                         
   6 -25   0        235.24        265.46        12.68 o                         
   7 -25   0        104.80        117.61        16.90 o                         
   8 -25   0        200.06        225.48        17.85 o                         
   9 -25   0         13.67         11.46        15.68 o                         
   0 -24   0       3911.52       4367.98        33.37 o                         
   1 -24   0        165.07        177.54        10.73 o                         
   2 -24   0        838.70        882.95        13.81 o                         
   3 -24   0         12.26         19.14        11.64 o                         
   4 -24   0       1101.33       1318.97        15.47 o                         
   5 -24   0        195.63        201.38        24.06 o                         
   6 -24   0         43.13         53.85         8.94 o                         
   7 -24   0         43.78         28.41        15.47 o                         
   8 -24   0          9.76         -4.91        10.61 o                         
   9 -24   0         97.20         68.97        15.90 o                         
   1 -23   0         96.53        103.19         8.64 o                         
   2 -23   0          3.10          5.16         9.77 o                         
   3 -23   0        131.60        155.33        10.70 o                         
   4 -23   0        503.24        588.80        14.93 o                         
   5 -23   0        148.95        182.38         9.55 o                         
   6 -23   0        188.35        197.28        11.09 o                         
   7 -23   0         80.02         76.21        15.00 o                         
   8 -23   0          8.89         -5.91        15.26 o                         
   9 -23   0         63.88         75.36        15.95 o                         
  10 -23   0         27.86         20.38        15.47 o                         
   0 -22   0         84.05         99.97        14.58 o                         
   1 -22   0       2622.26       2880.12        24.16 o                         
   2 -22   0         11.00         27.69        10.00 o                         
   3 -22   0         63.85         67.84         7.56 o                         
   4 -22   0        286.90        302.02         9.30 o                         
   5 -22   0        466.77        525.64        10.49 o                         
   6 -22   0        183.56        216.24        15.85 o                         
   7 -22   0         12.70          5.54        14.52 o                         
   8 -22   0        164.53        185.54        12.41 o                         
   9 -22   0          7.70         -4.28        15.26 o                         
  10 -22   0        201.82        142.87        12.89 o                         
   1 -21   0        863.28        917.04        46.49 o                         
   2 -21   0        527.41        576.58         8.86 o                         
   3 -21   0         35.37         31.95         7.32 o                         
   4 -21   0        814.19        959.56        11.68 o                         
   5 -21   0        446.03        472.39         9.24 o                         
   6 -21   0        649.91        772.21        13.55 o                         
   7 -21   0        242.94        306.11        12.57 o                         
   8 -21   0         29.89         39.97        14.84 o                         
   9 -21   0         58.66         35.17        11.14 o                         
  10 -21   0        128.19         92.21        16.79 o                         
   0 -20   0       8138.46       9249.83        45.48 o                         
   1 -20   0         45.12         59.31        10.23 o                         
   2 -20   0         29.98         26.11         6.52 o                         
   3 -20   0         18.11         30.24         8.13 o                         
   4 -20   0        680.66        763.26        10.37 o                         
   5 -20   0        666.68        749.76        15.73 o                         
   6 -20   0        265.83        285.60         9.64 o                         
   7 -20   0       1301.11       1483.03        38.41 o                         
   8 -20   0         18.86         29.57        15.00 o                         
   9 -20   0        123.47        147.61        16.74 o                         
  10 -20   0          0.66         -0.63        10.67 o                         
   1 -19   0        843.58        910.86        25.46 o                         
   2 -19   0        892.80        953.95        17.09 o                         
   3 -19   0        435.36        482.08         9.08 o                         
   4 -19   0        139.58        162.80        10.94 o                         
   5 -19   0       1010.96       1087.52        15.18 o                         
   6 -19   0        107.16         94.90         8.55 o                         
   7 -19   0       1466.97       1668.82        27.23 o                         
   8 -19   0        175.26        174.07         9.56 o                         
   9 -19   0          2.66          5.17        10.40 o                         
  10 -19   0         81.91         72.93        15.53 o                         
  11 -19   0          4.20          8.92        11.41 o                         
   0 -18   0        461.14        457.79        17.18 o                         
   1 -18   0       4862.41       5117.21        69.94 o                         
   2 -18   0        613.94        643.05        10.08 o                         
   3 -18   0       3973.63       4523.29        32.53 o                         
   4 -18   0        560.13        603.32        10.31 o                         
   5 -18   0       1312.21       1431.06        21.59 o                         
   6 -18   0          7.57         20.69        11.06 o                         
   7 -18   0        305.54        382.91        37.64 o                         
   8 -18   0        460.27        452.96        12.93 o                         
   9 -18   0         69.87         53.97        15.26 o                         
  10 -18   0        115.52        103.99        16.00 o                         
  11 -18   0         17.72         17.37        15.26 o                         
   1 -17   0        164.62        175.36         7.85 o                         
   2 -17   0        331.03        356.06         9.13 o                         
   3 -17   0       2197.49       2359.81        17.28 o                         
   4 -17   0        699.75        766.13        10.90 o                         
   5 -17   0         67.31         75.00         8.48 o                         
   6 -17   0        220.51        248.58        14.63 o                         
   7 -17   0        170.51        192.18        10.70 o                         
   8 -17   0         86.68         98.35        11.80 o                         
   9 -17   0         21.30         19.64        14.73 o                         
  10 -17   0        280.05        290.53        17.22 o                         
  11 -17   0         27.31         29.20        15.47 o                         
   0 -16   0       1371.18       1526.39        62.62 o                         
   1 -16   0        114.67        111.14         6.83 o                         
   2 -16   0       5859.33       6346.90        56.36 o                         
   3 -16   0        770.08        795.22        11.73 o                         
   4 -16   0       1545.56       1584.20        21.66 o                         
   5 -16   0        224.98        261.34         9.21 o                         
   6 -16   0        853.20        894.55        13.07 o                         
   7 -16   0       3353.62       3445.21       121.31 o                         
   8 -16   0        200.15        238.80        12.77 o                         
   9 -16   0          3.75         15.71         8.22 o                         
  10 -16   0          6.65         26.82        14.89 o                         
  11 -16   0         62.01         40.93        15.10 o                         
   1 -15   0        168.68        191.43         8.12 o                         
   2 -15   0        399.59        369.47         9.91 o                         
   3 -15   0       2196.27       2273.03        28.93 o                         
   4 -15   0       1918.70       1999.19        14.94 o                         
   5 -15   0       2081.18       2183.16        17.30 o                         
   6 -15   0       1142.51       1225.07        14.48 o                         
   7 -15   0       3359.17       3414.56        23.41 o                         
   8 -15   0        413.07        429.98        11.93 o                         
   9 -15   0        303.31        334.64        13.19 o                         
  10 -15   0         28.92         26.09        10.98 o                         
  11 -15   0          5.29         20.17        14.57 o                         
  12 -15   0         81.97         55.03        16.21 o                         
   0 -14   0        270.68        293.19        11.77 o                         
   1 -14   0       3321.61       3775.92        19.25 o                         
   2 -14   0        622.19        649.78        14.18 o                         
   3 -14   0       2036.94       2070.03        17.77 o                         
   4 -14   0       2797.13       2861.07        17.77 o                         
   5 -14   0       2550.02       2705.86        32.81 o                         
   6 -14   0        729.96        728.71        12.74 o                         
   7 -14   0         35.56         48.31        11.48 o                         
   8 -14   0       1977.90       2039.34        38.43 o                         
   9 -14   0        183.19        188.79        12.29 o                         
  10 -14   0        506.13        523.87        17.86 o                         
  11 -14   0         12.92         17.43        14.89 o                         
  12 -14   0         61.78         47.90        16.05 o                         
   1 -13   0       2420.34       2445.72        16.33 o                         
   2 -13   0       2252.42       2264.53        40.21 o                         
   3 -13   0        674.06        705.41        11.33 o                         
   4 -13   0       2073.91       2034.30        32.78 o                         
   5 -13   0       3113.95       3260.16        22.52 o                         
   6 -13   0        266.90        266.06        10.50 o                         
   7 -13   0          8.80         -2.68        11.08 o                         
   8 -13   0        431.44        456.14        13.52 o                         
   9 -13   0        166.59        186.54        10.71 o                         
  10 -13   0        105.15         97.17        10.72 o                         
  11 -13   0        115.56         99.87        15.10 o                         
  12 -13   0        131.01         94.38        16.00 o                         
   1 -12   0        444.66        403.83         8.31 o                         
   2 -12   0       3047.18       3176.66        38.29 o                         
   3 -12   0        310.67        308.34         8.76 o                         
   4 -12   0       5383.85       5708.03        23.79 o                         
   5 -12   0       3632.26       3646.96        23.99 o                         
   6 -12   0        367.70        375.56        12.86 o                         
   7 -12   0         19.86         37.51        10.88 o                         
   8 -12   0        180.46        205.98        12.60 o                         
   9 -12   0        130.45        110.82        12.12 o                         
  10 -12   0         91.45         94.64        14.52 o                         
  11 -12   0        173.18        209.00        15.84 o                         
  12 -12   0         91.19         85.55        16.21 o                         
   1 -11   0       1353.84       1445.13        31.96 o                         
   2 -11   0       1352.46       1374.53        14.33 o                         
   3 -11   0        455.40        432.20        10.39 o                         
   4 -11   0       3497.99       3773.32        20.43 o                         
   5 -11   0       3231.98       3097.52        51.70 o                         
   6 -11   0        888.06        873.99        14.39 o                         
   7 -11   0       1258.41       1288.91        17.14 o                         
   8 -11   0        443.24        492.44        13.89 o                         
   9 -11   0        245.36        258.97        12.46 o                         
  10 -11   0        145.46        157.07        15.00 o                         
  11 -11   0        130.63        113.66        11.46 o                         
  12 -11   0         36.71         29.73        10.83 o                         
   0 -10   0        155.76        195.77        10.40 o                         
   1 -10   0      14646.14      16167.55       245.55 o                         
   2 -10   0        467.32        498.08        11.29 o                         
   3 -10   0       4362.88       4541.70        23.17 o                         
   4 -10   0        809.78        821.58        12.76 o                         
   5 -10   0       2899.25       2813.84        22.72 o                         
   6 -10   0        828.68        772.34        14.54 o                         
   7 -10   0         20.03         39.98         8.88 o                         
   8 -10   0        732.50        783.22        15.08 o                         
   9 -10   0         53.74         56.05        11.82 o                         
  10 -10   0       1576.71       1563.28        20.16 o                         
  11 -10   0         14.22          6.23        14.47 o                         
  12 -10   0         54.88         59.83        15.68 o                         
   1  -9   0         64.20         70.39         7.42 o                         
   2  -9   0       1443.36       1437.39        15.67 o                         
   3  -9   0       2225.91       2221.15        17.85 o                         
   4  -9   0       3904.00       3820.58        26.31 o                         
   5  -9   0       3521.41       3244.00        62.23 o                         
   6  -9   0        753.84        650.10        21.45 o                         
   7  -9   0       1665.75       1621.79        23.71 o                         
   8  -9   0        145.41        148.35        11.54 o                         
   9  -9   0        315.80        322.32        13.86 o                         
  10  -9   0        274.04        309.03        16.53 o                         
  11  -9   0         66.78         58.94        11.09 o                         
  12  -9   0         83.56         75.78        11.51 o                         
   0  -8   0      21406.91      23633.53       571.53 o                         
   1  -8   0         70.40         76.50         8.03 o                         
   2  -8   0       1723.09       1752.82        17.58 o                         
   3  -8   0        270.92        238.83        10.11 o                         
   4  -8   0       1255.84       1129.93        16.21 o                         
   5  -8   0       3462.33       3183.45        78.11 o                         
   6  -8   0        447.18        451.35        13.29 o                         
   7  -8   0       3598.22       3595.49        81.36 o                         
   8  -8   0         11.86          8.24        11.13 o                         
   9  -8   0        567.01        581.22        15.99 o                         
  10  -8   0         24.97         21.07        13.89 o                         
  11  -8   0        499.39        523.91        17.38 o                         
  12  -8   0         64.40         65.11        15.84 o                         
  13  -8   0        103.06         67.97        12.36 o                         
   1  -7   0         91.25         99.02         9.69 o                         
   2  -7   0       2732.61       2623.17        21.42 o                         
   3  -7   0        428.49        403.94        12.77 o                         
   4  -7   0        479.87        441.47        14.29 o                         
   5  -7   0       3480.56       3372.37        50.21 o                         
   6  -7   0        216.26        199.64        10.24 o                         
   7  -7   0       1364.72       1235.21        25.84 o                         
   8  -7   0        297.05        281.11        12.86 o                         
   9  -7   0        440.34        470.55        12.69 o                         
  10  -7   0        282.89        279.88        16.01 o                         
  11  -7   0         36.59         52.54        10.98 o                         
  12  -7   0        425.96        353.72        14.69 o                         
  13  -7   0        105.58         98.12        15.84 o                         
   0  -6   0         27.92         52.66        12.12 o                         
   1  -6   0       8032.81       8496.01        79.56 o                         
   2  -6   0        601.30        583.00        13.33 o                         
   3  -6   0       2433.86       2058.78        23.34 o                         
   4  -6   0        256.56        280.77        13.07 o                         
   5  -6   0       3992.03       3799.16        70.47 o                         
   6  -6   0       3585.26       3604.98        79.38 o                         
   7  -6   0        125.78        119.46         9.81 o                         
   8  -6   0       1122.19       1050.14        23.81 o                         
   9  -6   0        446.72        417.07        17.46 o                         
  10  -6   0        180.73        178.42        11.51 o                         
  11  -6   0         21.61         39.45        14.79 o                         
  12  -6   0        291.75        262.22        18.12 o                         
  13  -6   0         10.89         11.78        15.79 o                         
   1  -5   0        157.20        150.31        11.49 o                         
   2  -5   0        901.74        898.34        16.66 o                         
   3  -5   0      12862.28      13058.86       266.70 o                         
   4  -5   0       1485.86       1522.25        45.24 o                         
   5  -5   0       2303.21       2013.31        71.42 o                         
   6  -5   0      12145.28      12345.99       409.99 o                         
   7  -5   0        542.12        524.03        14.20 o                         
   8  -5   0         99.38         92.97        11.65 o                         
   9  -5   0        273.83        263.24        13.87 o                         
  10  -5   0        258.75        314.26        16.38 o                         
  11  -5   0        126.14        107.21        15.58 o                         
  12  -5   0        429.48        415.17        17.81 o                         
  13  -5   0        119.24         74.73        11.83 o                         
   0  -4   0      11207.47      12295.57        73.69 o                         
   1  -4   0         21.23         27.90        10.35 o                         
   2  -4   0       2389.43       2238.44        40.05 o                         
   3  -4   0       9785.76       9353.96       213.53 o                         
   4  -4   0        515.90        513.80        12.98 o                         
   5  -4   0        715.78        731.08        16.59 o                         
   6  -4   0       4025.68       3957.55       100.17 o                         
   7  -4   0       3285.15       3036.04        24.12 o                         
   8  -4   0         29.91         34.83        11.47 o                         
   9  -4   0        515.74        541.01        15.79 o                         
  10  -4   0        105.11        111.44        12.52 o                         
  11  -4   0         24.98         33.32        15.05 o                         
  12  -4   0         33.94         39.45        14.84 o                         
  13  -4   0         84.91         70.92        16.32 o                         
   1  -3   0          2.03          3.57        11.09 o                         
   2  -3   0       1157.33       1136.32        26.25 o                         
   4  -3   0       1119.80        994.52        15.73 o                         
   5  -3   0       1529.15       1358.24        15.99 o                         
   6  -3   0        196.15        168.31         9.61 o                         
   7  -3   0       2984.72       2745.45        89.42 o                         
   8  -3   0        781.91        761.78        13.54 o                         
   9  -3   0       2551.41       2613.88        97.36 o                         
  10  -3   0        142.80        162.42        10.38 o                         
  11  -3   0        173.22        173.51        15.58 o                         
  12  -3   0        118.13        118.46        15.47 o                         
  13  -3   0         11.72          0.84        15.26 o                         
   0  -2   0          1.88         12.70        15.66 o                         
   1  -2   0       4710.84       5211.64        62.69 o                         
   2  -2   0        211.94        203.85        13.60 o                         
   4  -2   0        750.12        646.42        12.93 o                         
   5  -2   0       2290.27       2122.19        20.19 o                         
   6  -2   0       3986.79       3527.55        47.29 o                         
   7  -2   0        330.40        354.34        11.52 o                         
   8  -2   0       1048.38       1082.69        17.08 o                         
   9  -2   0        122.09        129.00        13.03 o                         
  10  -2   0       2374.64       2396.36        74.83 o                         
  11  -2   0         18.14         24.40        10.51 o                         
  12  -2   0        445.56        410.85        13.79 o                         
  13  -2   0          9.74          3.38        11.62 o                         
   1  -1   0         69.31         84.22        14.01 o                         
   2  -1   0         95.65        101.54        13.10 o                         
   3  -1   0      12286.74      11784.52       108.82 o                         
   4  -1   0        112.09         87.59        10.23 o                         
   5  -1   0       2450.80       2261.10        23.78 o                         
   6  -1   0      10057.31       9850.32       139.58 o                         
   7  -1   0        650.16        622.05        12.66 o                         
   8  -1   0        277.79        301.84        11.04 o                         
   9  -1   0         88.37         97.30        12.22 o                         
  10  -1   0         26.10         36.94        10.87 o                         
  11  -1   0        339.14        322.07        14.21 o                         
  12  -1   0         59.20         49.48        15.58 o                         
  13  -1   0         90.11         72.83        15.53 o                         
   1   0   0          3.63          9.61        16.32 o                         
   2   0   0       3586.54       3311.50        68.22 o                         
   3   0   0        848.70        639.58        25.71 o                         
   4   0   0       3178.67       2876.24        40.83 o                         
   5   0   0       1519.24       1243.89        15.46 o                         
   6   0   0      15265.05      15139.99       103.71 o                         
   7   0   0         11.55         16.11         9.08 o                         
   8   0   0        113.04        123.76        10.06 o                         
   9   0   0        432.19        437.61        13.97 o                         
  10   0   0          3.86         11.17        10.03 o                         
  11   0   0         35.24         52.86         9.33 o                         
  12   0   0        175.25        132.52        15.95 o                         
  13   0   0         93.50         87.51        16.16 o                         
   1   1   0         72.63         85.58        14.10 o                         
   2   1   0        106.42        108.38        12.73 o                         
   3   1   0      12568.32      12474.97       174.40 o                         
   4   1   0        114.36        104.03        10.55 o                         
   5   1   0       2400.62       2188.84        24.85 o                         
   6   1   0       9806.09       9539.26        91.07 o                         
   7   1   0        645.14        652.67        12.84 o                         
   8   1   0        274.48        294.45        10.88 o                         
   9   1   0         73.63         72.64        10.07 o                         
  10   1   0         26.61         27.94         8.34 o                         
  11   1   0        353.81        357.21        12.92 o                         
  12   1   0         48.71         51.35        12.49 o                         
  13   1   0         91.82         68.28        16.64 o                         
   0   2   0          2.06         16.35        14.10 o                         
   1   2   0       4797.04       5302.96       137.65 o                         
   2   2   0        206.94        194.72        15.11 o                         
   4   2   0        684.78        599.08        12.81 o                         
   5   2   0       2359.65       2135.75        28.34 o                         
   6   2   0       3851.19       3312.73        61.06 o                         
   7   2   0        339.86        362.57        11.46 o                         
   8   2   0       1010.29       1007.06        14.27 o                         
   9   2   0        111.00        126.09         9.22 o                         
  10   2   0       2355.33       2360.43        51.35 o                         
  11   2   0         14.70         15.70        10.32 o                         
  12   2   0        433.53        447.90        14.26 o                         
  13   2   0          8.48         13.57        11.46 o                         
   1   3   0          4.31         10.58         7.68 o                         
   2   3   0       1092.38       1084.00        19.65 o                         
   4   3   0       1015.83        873.87        14.32 o                         
   5   3   0       1557.83       1388.25        23.63 o                         
   6   3   0        151.23        131.00         8.71 o                         
   7   3   0       3028.24       2846.54        28.98 o                         
   8   3   0        792.96        781.84        12.71 o                         
   9   3   0       2516.84       2623.05        42.55 o                         
  10   3   0        164.06        196.00        10.56 o                         
  11   3   0        174.99        165.28        11.12 o                         
  12   3   0        104.98         86.12         9.56 o                         
  13   3   0          9.70         10.38        10.07 o                         
   0   4   0      12462.17      13718.30       187.86 o                         
   1   4   0         23.64         32.14        10.43 o                         
   2   4   0       2295.60       2123.65        51.58 o                         
   3   4   0       9895.28       9620.64       194.02 o                         
   4   4   0        466.93        466.81        13.23 o                         
   5   4   0        725.03        735.91        13.72 o                         
   6   4   0       4048.90       3952.69        42.44 o                         
   7   4   0       3374.67       3018.34        57.55 o                         
   8   4   0         32.03         37.18         7.91 o                         
   9   4   0        554.12        560.29        10.95 o                         
  10   4   0         98.82         97.97         9.83 o                         
  11   4   0         20.26         28.05         9.77 o                         
  12   4   0         31.85         38.18         8.57 o                         
  13   4   0         90.96         73.63         8.33 o                         
   1   5   0        138.04        132.75        10.85 o                         
   2   5   0        849.53        818.46        16.70 o                         
   3   5   0      13199.64      13127.86       333.74 o                         
   4   5   0       1589.70       1672.50        35.38 o                         
   5   5   0       2376.60       2111.05        30.05 o                         
   6   5   0      12459.61      12649.30       211.66 o                         
   7   5   0        604.27        564.49        15.78 o                         
   8   5   0         78.45         73.92         8.27 o                         
   9   5   0        241.52        207.16         8.77 o                         
  10   5   0        270.76        310.20         9.23 o                         
  11   5   0        128.77        149.79         7.58 o                         
  12   5   0        426.39        439.55        10.28 o                         
  13   5   0        110.56         96.98         8.27 o                         
   0   6   0         26.45         49.35        14.68 o                         
   1   6   0       7426.58       7629.56       100.63 o                         
   2   6   0        576.89        544.16        14.56 o                         
   3   6   0       2504.48       2101.02        49.62 o                         
   4   6   0        234.97        256.33         8.00 o                         
   5   6   0       4084.42       3881.06        78.12 o                         
   6   6   0       3723.11       3767.29        69.31 o                         
   7   6   0        131.84        136.47         8.78 o                         
   8   6   0       1066.23        999.19        16.81 o                         
   9   6   0        443.08        447.29        18.73 o                         
  10   6   0        180.89        195.48         8.54 o                         
  11   6   0         20.53         30.37         7.83 o                         
  12   6   0        313.92        284.04        13.43 o                         
  13   6   0          9.65         13.17         7.85 o                         
   1   7   0         99.38         99.55         8.83 o                         
   2   7   0       2602.83       2342.76        69.15 o                         
   3   7   0        334.54        301.27         8.31 o                         
   4   7   0        425.92        402.77        10.15 o                         
   5   7   0       3443.35       3360.61        69.30 o                         
   6   7   0        172.40        152.88         7.49 o                         
   7   7   0       1290.29       1185.88        18.29 o                         
   8   7   0        291.69        265.48         8.88 o                         
   9   7   0        492.42        534.02        10.06 o                         
  10   7   0        272.86        301.50        13.81 o                         
  11   7   0         37.40         59.93         7.76 o                         
  12   7   0        421.63        389.07        19.60 o                         
  13   7   0        120.68         99.71         8.53 o                         
   0   8   0      21947.32      23105.21       216.35 o                         
   1   8   0         62.52         68.35         7.91 o                         
   2   8   0       1416.99       1295.63        27.60 o                         
   3   8   0        276.32        235.49         7.22 o                         
   4   8   0       1369.87       1261.29        24.35 o                         
   5   8   0       3516.25       3290.29        48.51 o                         
   6   8   0        413.76        409.05         8.89 o                         
   7   8   0       3467.66       3484.29        53.34 o                         
   8   8   0         11.86          8.20         7.56 o                         
   9   8   0        544.97        599.10        19.02 o                         
  10   8   0         23.40         34.12         7.42 o                         
  11   8   0        469.74        455.07         8.88 o                         
  12   8   0         69.55         77.78         7.31 o                         
  13   8   0         98.93         81.98        10.28 o                         
   1   9   0         74.72         82.76         7.08 o                         
   2   9   0       1372.53       1265.60        25.70 o                         
   3   9   0       2154.89       2034.69        56.40 o                         
   4   9   0       3973.99       3751.05        89.01 o                         
   5   9   0       3560.74       3320.62        67.44 o                         
   6   9   0        773.73        686.20        17.42 o                         
   7   9   0       1656.90       1623.19        24.14 o                         
   8   9   0        138.78        134.41         6.56 o                         
   9   9   0        315.06        312.73         8.02 o                         
  10   9   0        248.09        266.04         9.86 o                         
  11   9   0         63.93         62.22         8.00 o                         
  12   9   0         81.24         86.56         8.23 o                         
   0  10   0        150.73        205.63        12.15 o                         
   1  10   0      13702.13      14239.77        97.98 o                         
   2  10   0        439.78        421.56         8.63 o                         
   3  10   0       4045.76       3875.69       105.34 o                         
   4  10   0        804.53        767.93        17.29 o                         
   5  10   0       2832.68       2672.88        53.65 o                         
   6  10   0        897.56        833.98        22.20 o                         
   7  10   0         23.11         35.40         6.90 o                         
   8  10   0        786.83        839.29        21.39 o                         
   9  10   0         57.00         63.87         8.18 o                         
  10  10   0       1604.42       1662.97        20.46 o                         
  11  10   0         13.34         12.95         6.62 o                         
  12  10   0         54.50         69.54         8.43 o                         
   1  11   0       1398.10       1417.12        12.29 o                         
   2  11   0       1276.03       1161.75        31.57 o                         
   3  11   0        511.47        452.63        11.08 o                         
   4  11   0       3521.11       3552.83        98.03 o                         
   5  11   0       3193.14       3003.78        44.75 o                         
   6  11   0        933.13        886.25        16.14 o                         
   7  11   0       1300.27       1297.16        24.03 o                         
   8  11   0        447.21        473.57         8.33 o                         
   9  11   0        257.87        276.40         6.89 o                         
  10  11   0        129.98        126.97         9.92 o                         
  11  11   0        138.70        129.54         8.27 o                         
  12  11   0         32.77         32.18         7.21 o                         
   1  12   0        431.49        377.65         7.74 o                         
   2  12   0       2816.54       2598.13        49.05 o                         
   3  12   0        316.79        307.38         7.82 o                         
   4  12   0       5267.34       5184.96       103.00 o                         
   5  12   0       3610.55       3424.44        79.32 o                         
   6  12   0        360.04        346.13         6.79 o                         
   7  12   0         29.11         47.93         6.58 o                         
   8  12   0        184.54        197.24         7.46 o                         
   9  12   0        106.66         99.05         6.52 o                         
  10  12   0         86.77         86.50         7.59 o                         
  11  12   0        154.15        139.36         7.32 o                         
  12  12   0         91.42         85.97         8.50 o                         
   1  13   0       2491.06       2333.77        26.62 o                         
   2  13   0       2209.56       2033.92        43.91 o                         
   3  13   0        741.80        703.21        18.48 o                         
   4  13   0       1928.97       1779.01        45.64 o                         
   5  13   0       3108.55       3026.50        58.85 o                         
   6  13   0        276.28        258.31         7.68 o                         
   7  13   0          3.72          5.33         5.59 o                         
   8  13   0        380.24        396.66        10.74 o                         
   9  13   0        146.56        151.36         7.28 o                         
  10  13   0        103.61        111.25         7.69 o                         
  11  13   0        128.35        140.77         9.45 o                         
  12  13   0        124.67        104.16         8.44 o                         
   0  14   0        280.81        293.36        11.53 o                         
   1  14   0       3303.90       3477.75        19.03 o                         
   2  14   0        641.39        600.52        15.75 o                         
   3  14   0       2293.14       2144.52        60.67 o                         
   4  14   0       2706.43       2554.93        62.92 o                         
   5  14   0       2523.05       2458.69        53.17 o                         
   6  14   0        699.02        664.72        18.30 o                         
   7  14   0         37.72         46.02         6.27 o                         
   8  14   0       2047.54       2031.10        59.05 o                         
   9  14   0        183.96        193.82         7.32 o                         
  10  14   0        446.64        427.60        19.10 o                         
  11  14   0         13.35         12.86         7.51 o                         
  12  14   0         61.91         56.00         8.21 o                         
   1  15   0        159.61        160.77         6.56 o                         
   2  15   0        398.73        324.72         8.81 o                         
   3  15   0       2301.65       2085.51        55.77 o                         
   4  15   0       1821.51       1703.69        45.27 o                         
   5  15   0       2059.06       1986.65        36.63 o                         
   6  15   0       1114.73       1104.50        26.98 o                         
   7  15   0       3328.32       3194.91        79.76 o                         
   8  15   0        436.21        458.38        13.62 o                         
   9  15   0        325.50        341.20        12.97 o                         
  10  15   0         37.86         43.57         6.86 o                         
  11  15   0          4.37         14.27         7.13 o                         
  12  15   0         85.35         68.41         8.38 o                         
   0  16   0       1228.28       1215.27        27.12 o                         
   1  16   0        113.01         98.86         6.67 o                         
   2  16   0       6113.86       5940.14       148.46 o                         
   3  16   0        798.33        729.12        19.77 o                         
   4  16   0       1527.08       1414.77        40.19 o                         
   5  16   0        235.85        253.22         6.49 o                         
   6  16   0        811.07        760.42        19.17 o                         
   7  16   0       3324.77       3210.23        92.17 o                         
   8  16   0        212.33        237.05         9.39 o                         
   9  16   0          2.47          6.63         6.03 o                         
  10  16   0          8.82          8.69         6.62 o                         
  11  16   0         63.84         61.98         7.49 o                         
   1  17   0        170.18        150.28         5.62 o                         
   2  17   0        336.56        326.89        11.40 o                         
   3  17   0       2267.41       2101.92        56.12 o                         
   4  17   0        704.46        699.16        16.85 o                         
   5  17   0         71.44         76.02         5.97 o                         
   6  17   0        267.22        282.86         7.11 o                         
   7  17   0        183.86        177.86         8.20 o                         
   8  17   0         71.53         80.68         6.30 o                         
   9  17   0         25.59         18.82         6.76 o                         
  10  17   0        274.62        259.92        11.97 o                         
  11  17   0         30.90         28.51         8.82 o                         
   0  18   0        492.03        433.28        11.82 o                         
   1  18   0       5100.90       4819.19       109.04 o                         
   2  18   0        596.29        537.16        12.48 o                         
   3  18   0       3865.12       3703.51        89.25 o                         
   4  18   0        555.40        528.68        10.17 o                         
   5  18   0       1388.13       1376.75        27.54 o                         
   6  18   0         11.27         19.97         6.27 o                         
   7  18   0        315.50        332.34        10.19 o                         
   8  18   0        475.90        471.91        20.23 o                         
   9  18   0         72.44         68.73         8.19 o                         
  10  18   0        131.51        126.21         8.09 o                         
  11  18   0         16.03         13.49         8.19 o                         
   1  19   0        863.12        825.85        18.59 o                         
   2  19   0        835.90        794.87        13.55 o                         
   3  19   0        375.60        366.55        11.35 o                         
   4  19   0        138.03        133.25         5.44 o                         
   5  19   0       1020.30       1013.00        23.56 o                         
   6  19   0        109.29         95.09         7.28 o                         
   7  19   0       1481.08       1471.33        60.04 o                         
   8  19   0        172.23        154.65         6.64 o                         
   9  19   0          3.67         14.39         6.04 o                         
  10  19   0         77.07         65.09         6.39 o                         
  11  19   0          4.10          7.52         8.01 o                         
   0  20   0       8404.51       8548.69       217.13 o                         
   1  20   0         51.22         54.31         5.78 o                         
   2  20   0         62.43         58.36         6.26 o                         
   3  20   0         23.13         22.94         5.24 o                         
   4  20   0        748.19        740.45        16.96 o                         
   5  20   0        698.09        687.54        13.49 o                         
   6  20   0        258.29        268.14         7.06 o                         
   7  20   0       1267.70       1300.05        55.78 o                         
   8  20   0         17.42         16.64         6.51 o                         
   9  20   0         94.13         94.06         6.80 o                         
  10  20   0          0.45          1.67         5.62 o                         
   1  21   0        887.56        852.58        24.84 o                         
   2  21   0        529.08        503.00        12.80 o                         
   3  21   0         38.84         38.05         4.94 o                         
   4  21   0        883.99        909.80        28.15 o                         
   5  21   0        455.19        423.53        12.16 o                         
   6  21   0        603.75        632.37        15.99 o                         
   7  21   0        225.52        239.78         6.65 o                         
   8  21   0         34.31         32.69         6.21 o                         
   9  21   0         65.32         58.03         6.06 o                         
  10  21   0        137.56        120.09         7.04 o                         
   0  22   0         92.27         80.51         7.10 o                         
   1  22   0       2459.59       2327.21        69.94 o                         
   2  22   0          7.08         10.14         6.27 o                         
   3  22   0         48.20         43.90         5.52 o                         
   4  22   0        284.73        260.90         8.28 o                         
   5  22   0        455.35        448.88        14.53 o                         
   6  22   0        162.22        167.91         6.67 o                         
   7  22   0         10.15         12.44         5.82 o                         
   8  22   0        194.26        215.83        10.32 o                         
   9  22   0          8.89         13.54         6.54 o                         
  10  22   0        225.74        178.96        12.37 o                         
   1  23   0         98.36         85.07         5.21 o                         
   2  23   0          1.15          4.53         5.37 o                         
   3  23   0        153.96        145.32         7.97 o                         
   4  23   0        495.82        511.42        17.78 o                         
   5  23   0        134.59        130.50         7.08 o                         
   6  23   0        192.56        187.70         7.08 o                         
   7  23   0        100.67        100.12         6.51 o                         
   8  23   0          9.72          9.45         4.99 o                         
   9  23   0         66.05         57.50         5.83 o                         
  10  23   0         23.70         19.67         6.87 o                         
   0  24   0       3860.96       3697.35       177.43 o                         
   1  24   0        163.33        135.60         6.39 o                         
   2  24   0        919.39        835.31        30.41 o                         
   3  24   0         12.92         14.92         5.46 o                         
   4  24   0       1113.40       1090.90        29.15 o                         
   5  24   0        180.50        165.95        10.44 o                         
   6  24   0         39.86         42.37         6.70 o                         
   7  24   0         31.41         38.25         6.10 o                         
   8  24   0         10.24          7.81         5.75 o                         
   9  24   0         86.85         70.75         6.94 o                         
   1  25   0        475.77        447.85        19.06 o                         
   2  25   0        443.51        422.78        13.75 o                         
   3  25   0        197.21        175.49         6.00 o                         
   4  25   0        710.03        689.84        21.96 o                         
   5  25   0        151.19        150.25         7.94 o                         
   6  25   0        203.38        201.12         7.92 o                         
   7  25   0         93.97         95.61         6.34 o                         
   8  25   0        177.68        157.54        12.03 o                         
   9  25   0         12.49         15.01         6.73 o                         
   0  26   0         86.64         89.52         7.49 o                         
   1  26   0        241.72        254.05         9.85 o                         
   2  26   0        232.61        203.74         8.13 o                         
   3  26   0        564.19        535.40        14.29 o                         
   4  26   0        221.63        204.96         6.42 o                         
   5  26   0         32.29         34.29         6.08 o                         
   6  26   0         94.18         90.64         7.64 o                         
   7  26   0          8.34         13.81         6.27 o                         
   8  26   0        222.41        194.55        13.26 o                         
   1  27   0         25.58         17.61         5.79 o                         
   2  27   0        348.34        320.79        18.13 o                         
   3  27   0        307.73        285.31        15.94 o                         
   4  27   0        423.65        397.78         6.93 o                         
   5  27   0        260.23        249.26         9.87 o                         
   6  27   0         77.02         76.99         6.52 o                         
   7  27   0        476.77        436.11        14.04 o                         
   8  27   0         63.56         46.87         6.87 o                         
   0  28   0         57.91         78.74         8.83 o                         
   1  28   0        114.39        131.12         5.98 o                         
   2  28   0        731.08        691.31        22.64 o                         
   3  28   0         14.13         15.80         5.21 o                         
   4  28   0        312.41        297.66        13.80 o                         
   5  28   0          9.39          9.48         6.10 o                         
   6  28   0         14.72         16.18         6.39 o                         
   7  28   0        247.93        222.56         9.20 o                         
   1  29   0        103.91         89.92         6.61 o                         
   2  29   0        133.12        120.25         5.81 o                         
   3  29   0        192.97        178.07        12.97 o                         
   4  29   0          1.39          7.53         6.07 o                         
   5  29   0         19.86         19.63         5.79 o                         
   6  29   0         91.70         84.83         6.55 o                         
   7  29   0         21.11         23.96         6.66 o                         
   0  30   0        294.73        250.80        21.19 o                         
   1  30   0       1322.46       1182.03        47.86 o                         
   2  30   0        133.27        132.36         6.60 o                         
   3  30   0        121.71        127.43         7.63 o                         
   4  30   0        101.42         93.10         6.93 o                         
   5  30   0         90.41         79.61         6.27 o                         
   6  30   0         10.44         15.53         5.07 o                         
   1  31   0         23.30         21.49         4.89 o                         
   2  31   0         28.59         28.88         6.26 o                         
   3  31   0         70.92         56.90         5.97 o                         
   4  31   0         30.04         23.65         6.32 o                         
   5  31   0         77.84         55.43         5.79 o                         
   6  31   0         20.96         20.34         5.77 o                         
   0  32   0        211.34        163.25        15.35 o                         
   1  32   0          0.45         10.52         5.33 o                         
   2  32   0         28.46         25.37         5.71 o                         
   3  32   0         19.94         22.94         6.41 o                         
   4  32   0         66.45         53.35         5.86 o                         
   5  32   0         30.27         18.96         5.77 o                         
   1  33   0        107.06         77.98         6.22 o                         
   2  33   0         90.69         70.20         6.34 o                         
   3  33   0          4.82          1.50         6.07 o                         
   4  33   0        204.73        153.31         7.26 o                         
   0  34   0         36.38         22.48         9.51 o                         
   1  34   0        366.32        276.69        15.62 o                         
   2  34   0         18.20         13.79         5.19 o                         
  -2 -34   1        203.52        233.71        12.98 o                         
  -1 -34   1         41.33         47.44         9.59 o                         
   0 -34   1        147.78        149.38        25.01 o                         
   1 -34   1        171.52        153.21        13.49 o                         
   2 -34   1        130.13        140.09        12.81 o                         
  -4 -33   1         67.87         62.25        12.39 o                         
  -3 -33   1         47.76         46.20        11.62 o                         
  -2 -33   1         35.11         42.24        11.72 o                         
  -1 -33   1         13.91          4.45        11.18 o                         
   0 -33   1         12.35         24.00        10.90 o                         
   1 -33   1         29.93         43.93        11.04 o                         
   2 -33   1         74.94         72.40        11.93 o                         
   3 -33   1         81.07         68.50         9.52 o                         
   4 -33   1          5.14         -6.73        11.25 o                         
  -5 -32   1         58.64         46.51         9.88 o                         
  -4 -32   1         38.36         27.79        11.42 o                         
  -3 -32   1         10.84         19.22        11.13 o                         
  -2 -32   1         33.69         38.24        11.37 o                         
  -1 -32   1         48.53         44.30        10.72 o                         
   0 -32   1          1.38         -3.03        10.66 o                         
   1 -32   1         22.96         37.33        10.68 o                         
   2 -32   1         19.30         25.23         9.16 o                         
   3 -32   1         17.32         30.37         9.64 o                         
   4 -32   1         30.60         16.10        11.50 o                         
   5 -32   1         18.26         12.26         9.92 o                         
  -5 -31   1         23.60         38.43        11.67 o                         
  -4 -31   1         90.24         87.96        11.48 o                         
  -3 -31   1          0.47         10.58        11.02 o                         
  -2 -31   1        240.49        223.73        12.68 o                         
  -1 -31   1         45.28         65.44        10.84 o                         
   0 -31   1        194.45        203.64        23.08 o                         
   1 -31   1        121.30        146.74        11.76 o                         
   2 -31   1         47.26         57.11         9.24 o                         
   3 -31   1          5.66         12.99        10.95 o                         
   4 -31   1         88.48         99.57        10.26 o                         
   5 -31   1        146.42        143.43        12.09 o                         
  -6 -30   1          8.75          1.28         8.17 o                         
  -5 -30   1        191.93        197.55        47.83 o                         
  -4 -30   1        222.64        249.78        10.87 o                         
  -3 -30   1        113.50        136.57        11.78 o                         
  -2 -30   1        280.46        306.83        16.80 o                         
  -1 -30   1          1.37          2.48         9.82 o                         
   0 -30   1        840.65       1004.15        49.72 o                         
   1 -30   1        247.15        290.73        11.97 o                         
   2 -30   1        161.82        194.29        11.84 o                         
   3 -30   1         45.15         56.00        24.79 o                         
   4 -30   1        121.96        138.49        11.72 o                         
   5 -30   1         89.97         74.04        11.61 o                         
   6 -30   1          9.63         10.23        12.96 o                         
  -7 -29   1         44.10         34.63        19.01 o                         
  -6 -29   1         27.33         41.02        12.02 o                         
  -5 -29   1         30.39         39.29        11.41 o                         
  -4 -29   1         26.85         31.30        10.72 o                         
  -3 -29   1         40.76         56.67         9.24 o                         
  -2 -29   1         78.70        101.00        13.57 o                         
  -1 -29   1         67.11         78.28        11.03 o                         
   0 -29   1         25.36         18.60        10.31 o                         
   1 -29   1         19.85         18.24        18.01 o                         
   2 -29   1         28.19         33.45        10.61 o                         
   3 -29   1        250.76        271.20        23.64 o                         
   4 -29   1        242.76        269.83        12.11 o                         
   5 -29   1         49.44         69.51        10.43 o                         
   6 -29   1        124.69        129.54        14.39 o                         
   7 -29   1          6.39         14.05        16.16 o                         
  -7 -28   1         10.83         28.82        11.05 o                         
  -6 -28   1         25.85         22.16         9.03 o                         
  -5 -28   1        112.69        133.27        25.96 o                         
  -4 -28   1         69.27         71.33        10.99 o                         
  -3 -28   1        479.52        523.99        12.87 o                         
  -2 -28   1        182.74        247.57        25.04 o                         
  -1 -28   1        512.63        609.78        13.13 o                         
   0 -28   1         46.46         61.34        10.21 o                         
   1 -28   1       1086.45       1194.24        54.76 o                         
   2 -28   1        360.72        398.56        12.14 o                         
   3 -28   1        179.40        221.52        10.23 o                         
   4 -28   1         22.47         22.38         8.94 o                         
   5 -28   1        241.84        265.53        12.38 o                         
   6 -28   1         93.32        101.89        11.61 o                         
   7 -28   1        115.33        127.12        17.06 o                         
  -8 -27   1         15.34         25.82        16.69 o                         
  -7 -27   1        190.84        162.84         9.21 o                         
  -6 -27   1        318.29        353.05        19.21 o                         
  -5 -27   1         49.97         48.31         8.78 o                         
  -4 -27   1        317.32        341.74        10.00 o                         
  -3 -27   1         24.52         49.98         7.49 o                         
  -2 -27   1         49.70         56.94        10.61 o                         
  -1 -27   1          5.00         20.88        10.16 o                         
   0 -27   1        223.64        275.41        11.47 o                         
   1 -27   1        141.97        146.10        10.45 o                         
   2 -27   1        115.41        130.97        10.64 o                         
   3 -27   1        187.93        226.23        11.58 o                         
   4 -27   1        265.01        277.31        12.03 o                         
   5 -27   1        241.73        291.73        12.10 o                         
   6 -27   1        193.92        198.67        17.17 o                         
   7 -27   1         19.78          6.97        11.25 o                         
   8 -27   1        142.75        109.69        17.69 o                         
  -8 -26   1         12.52         24.61        15.74 o                         
  -7 -26   1        201.68        224.52        13.46 o                         
  -6 -26   1        584.96        638.30        17.38 o                         
  -5 -26   1        307.35        342.12        10.06 o                         
  -4 -26   1        215.31        222.90        17.32 o                         
  -3 -26   1         84.43         95.46         8.86 o                         
  -2 -26   1        335.31        374.70         9.98 o                         
  -1 -26   1        413.18        468.26        12.74 o                         
   0 -26   1       1175.84       1206.82        27.27 o                         
   1 -26   1         92.48        126.34         9.19 o                         
   2 -26   1         78.52        103.56        10.40 o                         
   3 -26   1        129.27        162.22        11.02 o                         
   4 -26   1         64.07         74.15        10.86 o                         
   5 -26   1         62.12         92.28        10.75 o                         
   6 -26   1         40.59         56.22         8.99 o                         
   7 -26   1        254.43        309.91        18.38 o                         
   8 -26   1         74.60         39.03        16.37 o                         
  -9 -25   1         60.55         71.93        16.69 o                         
  -8 -25   1         13.84         22.20         9.25 o                         
  -7 -25   1        289.97        324.80        10.47 o                         
  -6 -25   1          7.64          8.75         6.65 o                         
  -5 -25   1        102.54        140.44         8.19 o                         
  -4 -25   1        350.06        368.24        10.69 o                         
  -3 -25   1        272.92        337.08         9.46 o                         
  -2 -25   1         12.99         15.64         7.28 o                         
  -1 -25   1        541.65        603.60        14.31 o                         
   0 -25   1         95.99        104.87         8.80 o                         
   1 -25   1        284.90        330.95        11.59 o                         
   2 -25   1         24.79         36.25         8.51 o                         
   3 -25   1        369.21        425.73        12.18 o                         
   4 -25   1        259.52        297.25        10.17 o                         
   5 -25   1        564.38        651.25        14.93 o                         
   6 -25   1         69.94         86.45        10.90 o                         
   7 -25   1        127.35        124.22        12.09 o                         
   8 -25   1        158.78        165.73        16.69 o                         
   9 -25   1          0.85          7.13        11.83 o                         
  -9 -24   1        131.00        104.04        16.74 o                         
  -8 -24   1         19.40         18.23        11.79 o                         
  -7 -24   1          5.87          4.00         8.81 o                         
  -6 -24   1         11.18         20.93         8.71 o                         
  -5 -24   1        115.11        123.31         8.05 o                         
  -4 -24   1         49.97         66.36         8.70 o                         
  -3 -24   1        831.63        933.32        10.84 o                         
  -2 -24   1        307.80        313.44        15.24 o                         
  -1 -24   1       1203.39       1316.63        25.57 o                         
   0 -24   1         64.35         79.77         7.50 o                         
   1 -24   1       1466.43       1633.36        16.49 o                         
   2 -24   1        182.90        234.78        17.64 o                         
   3 -24   1        808.19        924.97        13.11 o                         
   4 -24   1        609.95        734.50        13.35 o                         
   5 -24   1        257.91        282.22        22.98 o                         
   6 -24   1         75.76         97.92         9.17 o                         
   7 -24   1         25.30         39.02        15.10 o                         
   8 -24   1         24.39         35.01        15.68 o                         
   9 -24   1         13.11         25.08        15.79 o                         
  -9 -23   1        231.82        216.43        13.77 o                         
  -8 -23   1         12.24         18.54        11.10 o                         
  -7 -23   1         52.06         69.27        11.77 o                         
  -6 -23   1          6.93         15.29         7.37 o                         
  -5 -23   1        149.50        176.64         9.08 o                         
  -4 -23   1        350.96        381.60         8.14 o                         
  -3 -23   1        388.21        433.19        10.03 o                         
  -2 -23   1          3.29          8.10         7.25 o                         
  -1 -23   1        226.70        257.01         9.24 o                         
   0 -23   1        305.50        337.25         8.60 o                         
   1 -23   1        132.19        157.75        11.07 o                         
   2 -23   1         31.64         26.70        10.32 o                         
   3 -23   1         29.38         48.71        10.73 o                         
   4 -23   1         86.54         98.10        11.48 o                         
   5 -23   1         42.03         34.62        10.26 o                         
   6 -23   1         95.23        108.30        10.58 o                         
   7 -23   1        315.33        346.39        17.33 o                         
   8 -23   1         34.26         35.86        15.42 o                         
   9 -23   1         31.77         35.38        11.51 o                         
 -10 -22   1          0.07         -3.12        15.74 o                         
  -9 -22   1        101.56         76.50         9.78 o                         
  -8 -22   1        251.56        264.97        10.85 o                         
  -7 -22   1        255.70        315.30        12.08 o                         
  -6 -22   1        387.24        431.41        15.97 o                         
  -5 -22   1         11.27         15.60         8.07 o                         
  -4 -22   1        680.64        767.53        11.04 o                         
  -3 -22   1        166.93        187.42         9.07 o                         
  -2 -22   1        529.06        611.25        17.59 o                         
  -1 -22   1        188.04        202.27         8.01 o                         
   0 -22   1        989.30       1190.71        19.25 o                         
   1 -22   1        347.39        359.82        11.43 o                         
   2 -22   1        901.14        942.69        14.03 o                         
   3 -22   1        215.42        248.56        11.67 o                         
   4 -22   1         31.10         63.89        10.16 o                         
   5 -22   1         66.60         82.62         9.90 o                         
   6 -22   1        428.70        482.80        13.90 o                         
   7 -22   1         53.09         88.88        15.10 o                         
   8 -22   1         99.41        104.41        11.46 o                         
   9 -22   1         47.31         51.01        15.63 o                         
  10 -22   1         35.12         18.32        16.63 o                         
 -10 -21   1         26.35         25.59        12.48 o                         
  -9 -21   1         82.66         82.87        12.27 o                         
  -8 -21   1         74.09         89.63        11.15 o                         
  -7 -21   1        494.58        500.11        14.13 o                         
  -6 -21   1        325.40        324.42        16.45 o                         
  -5 -21   1        167.37        207.23         9.05 o                         
  -4 -21   1        409.36        439.44         9.98 o                         
  -3 -21   1        320.51        318.34        15.72 o                         
  -2 -21   1        280.09        321.94        10.35 o                         
  -1 -21   1        334.78        343.04         8.40 o                         
   0 -21   1         66.75         73.27         7.26 o                         
   1 -21   1        185.30        203.32         8.73 o                         
   2 -21   1         74.78         81.39        10.18 o                         
   3 -21   1        290.07        302.15        11.47 o                         
   4 -21   1         43.23         69.16        10.47 o                         
   5 -21   1        797.92        916.20        13.81 o                         
   6 -21   1        178.88        221.52        16.27 o                         
   7 -21   1        392.11        399.80        13.84 o                         
   8 -21   1        130.27        113.44        15.42 o                         
   9 -21   1        127.94        104.99        11.99 o                         
  10 -21   1         57.68         63.58        16.58 o                         
 -10 -20   1        101.89        103.48        10.16 o                         
  -9 -20   1        477.22        476.83        13.98 o                         
  -8 -20   1        133.34        171.08        12.21 o                         
  -7 -20   1        154.77        165.78         9.70 o                         
  -6 -20   1        214.66        254.63         9.52 o                         
  -5 -20   1        107.43        128.17         8.91 o                         
  -4 -20   1         28.03         42.35         8.35 o                         
  -3 -20   1        125.82        136.00         8.63 o                         
  -2 -20   1        981.86       1005.51        10.36 o                         
  -1 -20   1         64.78         79.09         8.21 o                         
   0 -20   1         84.90        109.75         7.31 o                         
   1 -20   1        641.83        717.95        14.51 o                         
   2 -20   1        851.33        928.84        12.62 o                         
   3 -20   1        744.31        757.21        21.65 o                         
   4 -20   1        328.37        348.28        11.99 o                         
   5 -20   1        634.51        698.81        11.84 o                         
   6 -20   1        544.25        595.61        13.69 o                         
   7 -20   1         99.72        128.18        15.21 o                         
   8 -20   1        615.41        627.17        15.48 o                         
   9 -20   1        226.25        266.74        16.80 o                         
  10 -20   1         60.86         51.44        10.93 o                         
 -11 -19   1         95.67         88.93        16.21 o                         
 -10 -19   1         21.94         39.96        11.47 o                         
  -9 -19   1        135.04        137.69         9.41 o                         
  -8 -19   1         21.29         26.40        10.17 o                         
  -7 -19   1         53.49         58.66         8.83 o                         
  -6 -19   1       1033.29       1066.74        20.47 o                         
  -5 -19   1        405.05        464.98        10.07 o                         
  -4 -19   1        482.82        534.92         9.31 o                         
  -3 -19   1        406.21        421.63         8.82 o                         
  -2 -19   1        139.82        150.92         7.78 o                         
  -1 -19   1        337.44        345.51         9.92 o                         
   0 -19   1       1689.23       1752.96        14.79 o                         
   1 -19   1        395.80        412.94         9.52 o                         
   2 -19   1        727.98        806.08        13.05 o                         
   3 -19   1         11.44         16.21         9.72 o                         
   4 -19   1       1403.31       1474.46        22.23 o                         
   5 -19   1        159.36        165.92        10.76 o                         
   6 -19   1         96.05        132.77        14.58 o                         
   7 -19   1         58.34         68.39        11.20 o                         
   8 -19   1        145.66        159.13        15.79 o                         
   9 -19   1         94.84         87.46        11.83 o                         
  10 -19   1         99.10         94.53        16.05 o                         
  11 -19   1          0.55          4.44        11.46 o                         
 -11 -18   1         28.57         14.52        11.56 o                         
 -10 -18   1         31.06         36.17         9.11 o                         
  -9 -18   1         14.45         16.14        11.11 o                         
  -8 -18   1        186.18        204.20         9.70 o                         
  -7 -18   1        168.79        183.56        11.22 o                         
  -6 -18   1        120.39        145.93         8.92 o                         
  -5 -18   1        481.71        546.15        14.99 o                         
  -4 -18   1       3343.36       3520.86        17.63 o                         
  -3 -18   1        647.81        679.45        10.78 o                         
  -2 -18   1       1990.14       2048.47        32.01 o                         
  -1 -18   1       1569.63       1657.15        17.32 o                         
   0 -18   1       7733.97       8065.26       109.05 o                         
   1 -18   1       2179.92       2330.04       106.10 o                         
   2 -18   1        881.66        962.36        10.64 o                         
   3 -18   1         45.13         53.71         9.52 o                         
   4 -18   1       1030.92       1112.88        26.90 o                         
   5 -18   1        390.69        456.09        12.49 o                         
   6 -18   1        932.85        928.93        19.14 o                         
   7 -18   1          0.52          4.81        14.57 o                         
   8 -18   1         91.33         90.20        15.21 o                         
   9 -18   1         96.14        112.07        15.00 o                         
  10 -18   1         25.47         19.75        10.98 o                         
  11 -18   1          1.66         -0.95        16.05 o                         
 -11 -17   1         68.37         80.24        13.31 o                         
 -10 -17   1        195.26        187.25        12.95 o                         
  -9 -17   1         18.24         30.47        11.21 o                         
  -8 -17   1         68.66         69.59        10.48 o                         
  -7 -17   1        130.93        127.84        11.24 o                         
  -6 -17   1       1058.87       1090.37        36.65 o                         
  -5 -17   1         92.52        122.72         8.44 o                         
  -4 -17   1        270.80        322.33         9.44 o                         
  -3 -17   1        321.97        320.90         9.57 o                         
  -2 -17   1        214.83        217.55         9.26 o                         
  -1 -17   1       2363.21       2489.60        24.57 o                         
   0 -17   1        822.77        936.14        14.60 o                         
   1 -17   1       1606.15       1776.37        19.54 o                         
   2 -17   1         68.02         81.37         7.19 o                         
   3 -17   1        699.94        721.72        11.56 o                         
   4 -17   1       1561.09       1602.46        15.52 o                         
   5 -17   1        144.47        162.84        11.96 o                         
   6 -17   1        199.18        239.87        11.89 o                         
   7 -17   1         20.40         24.45        14.57 o                         
   8 -17   1         83.07         98.33        11.72 o                         
   9 -17   1        345.62        329.34        13.31 o                         
  10 -17   1        110.85        145.81        16.00 o                         
  11 -17   1         25.57         17.11        15.37 o                         
 -11 -16   1         94.12         84.45        12.40 o                         
 -10 -16   1        175.69        173.53        12.78 o                         
  -9 -16   1        253.99        268.04        12.58 o                         
  -8 -16   1         22.29         32.94        10.08 o                         
  -7 -16   1         56.04         65.75        11.00 o                         
  -6 -16   1        199.92        190.97        10.17 o                         
  -5 -16   1        467.01        551.80        13.85 o                         
  -4 -16   1         77.30         89.38         7.56 o                         
  -3 -16   1        616.47        639.34         9.57 o                         
  -2 -16   1        485.75        572.15         9.88 o                         
  -1 -16   1       4699.58       4875.53        40.13 o                         
   0 -16   1         81.99        108.65         8.45 o                         
   1 -16   1       3210.22       3157.94        27.29 o                         
   2 -16   1       1289.89       1399.72        13.01 o                         
   3 -16   1        580.87        606.96        12.48 o                         
   4 -16   1         99.86        104.92         9.90 o                         
   5 -16   1       1647.30       1775.66        17.35 o                         
   6 -16   1       1085.00       1118.45        20.58 o                         
   7 -16   1        573.72        606.13        14.53 o                         
   8 -16   1        518.58        572.16        17.81 o                         
   9 -16   1        351.18        361.05        16.22 o                         
  10 -16   1        247.05        230.36        12.68 o                         
  11 -16   1         10.97         16.95        15.21 o                         
 -12 -15   1         86.84         68.81        11.67 o                         
 -11 -15   1        143.07        143.28        12.65 o                         
 -10 -15   1        114.86         97.53        13.39 o                         
  -9 -15   1        340.22        334.45        12.34 o                         
  -8 -15   1        315.25        336.08        11.87 o                         
  -7 -15   1       2228.25       2330.75        42.32 o                         
  -6 -15   1       3333.06       3301.84        21.34 o                         
  -5 -15   1       1531.80       1573.29        23.42 o                         
  -4 -15   1       1668.81       1743.05        13.56 o                         
  -3 -15   1       2557.25       2565.43        45.33 o                         
  -2 -15   1       1142.50       1181.27        21.01 o                         
  -1 -15   1       1092.23       1155.70        12.55 o                         
   0 -15   1       1936.02       2044.84        32.76 o                         
   1 -15   1        108.41        150.84         8.78 o                         
   2 -15   1        206.04        206.18         8.93 o                         
   3 -15   1         58.93        127.57         9.95 o                         
   4 -15   1        871.82        959.06        14.06 o                         
   5 -15   1       2508.84       2742.92        27.01 o                         
   6 -15   1        857.43       1020.85        20.31 o                         
   7 -15   1        251.12        329.16        16.27 o                         
   8 -15   1        118.63        135.10        15.16 o                         
   9 -15   1         73.25         91.89        11.04 o                         
  10 -15   1         27.43         42.88        14.73 o                         
  11 -15   1          4.55         10.03        14.79 o                         
  12 -15   1         62.08         30.73        16.42 o                         
 -12 -14   1          1.08         12.25        15.52 o                         
 -11 -14   1         81.74         83.96        12.70 o                         
 -10 -14   1          7.85          8.66        10.97 o                         
  -9 -14   1        153.60        169.52        12.06 o                         
  -8 -14   1        235.42        299.35        14.55 o                         
  -7 -14   1       1037.18       1136.40        15.48 o                         
  -6 -14   1       1548.08       1607.29        17.13 o                         
  -5 -14   1       2188.27       2237.60        26.04 o                         
  -4 -14   1        282.59        284.46         9.48 o                         
  -3 -14   1        253.23        271.68         9.75 o                         
  -2 -14   1        232.89        278.53         9.92 o                         
  -1 -14   1       4666.46       5069.36        28.99 o                         
   0 -14   1       8011.37       8343.87        50.35 o                         
   1 -14   1       4721.70       5111.88        80.58 o                         
   2 -14   1       1040.80       1234.35        16.36 o                         
   3 -14   1        850.71        773.11        12.38 o                         
   4 -14   1         22.76         12.27         9.36 o                         
   5 -14   1       1441.25       1456.53        22.14 o                         
   6 -14   1       1377.79       1478.68        22.29 o                         
   7 -14   1       1735.09       1863.08        23.09 o                         
   8 -14   1        177.49        176.47        11.46 o                         
   9 -14   1        232.34        219.11        15.21 o                         
  10 -14   1        249.41        226.29        12.25 o                         
  11 -14   1        190.13        162.20        12.62 o                         
  12 -14   1         88.85         61.42        16.58 o                         
 -12 -13   1         54.86         42.46        11.88 o                         
 -11 -13   1          8.26         18.93         9.45 o                         
 -10 -13   1        298.24        299.05        13.16 o                         
  -9 -13   1        205.16        232.32        12.34 o                         
  -8 -13   1        292.54        330.65        11.72 o                         
  -7 -13   1        564.98        628.84        13.40 o                         
  -6 -13   1         45.89         56.91        11.08 o                         
  -5 -13   1       1336.19       1397.10        20.16 o                         
  -4 -13   1       2005.41       1979.18        17.89 o                         
  -3 -13   1       2853.72       2652.11        16.92 o                         
  -2 -13   1        537.35        606.75        10.18 o                         
  -1 -13   1       1147.43       1190.37        16.12 o                         
   0 -13   1       1812.43       1794.09        22.26 o                         
   1 -13   1        863.67        959.96        12.30 o                         
   2 -13   1       2122.66       2196.53        24.33 o                         
   3 -13   1       1547.62       1577.16        16.21 o                         
   4 -13   1       1130.60       1224.81        16.28 o                         
   5 -13   1       2287.45       2479.32        26.00 o                         
   6 -13   1        211.81        229.26        16.01 o                         
   7 -13   1        904.20        987.99        20.10 o                         
   8 -13   1        836.24        893.27        17.92 o                         
   9 -13   1         18.15         22.87        14.42 o                         
  10 -13   1        166.56        166.53        15.69 o                         
  11 -13   1         42.49         68.49        15.68 o                         
  12 -13   1        229.71        136.96        13.84 o                         
 -12 -12   1        105.54         90.25        15.84 o                         
 -11 -12   1        129.21        120.92        12.98 o                         
 -10 -12   1        120.10        112.72        13.94 o                         
  -9 -12   1        154.15        163.54        11.96 o                         
  -8 -12   1        240.92        263.11        11.26 o                         
  -7 -12   1        785.94        820.62        13.22 o                         
  -6 -12   1         63.74         82.66        10.32 o                         
  -5 -12   1       1383.79       1380.85        31.88 o                         
  -4 -12   1       1617.16       1721.68        16.42 o                         
  -3 -12   1       6353.76       6804.20        25.58 o                         
  -2 -12   1       1137.17       1148.59        13.07 o                         
  -1 -12   1       1647.84       1803.76        17.57 o                         
   0 -12   1        214.44        215.78         9.39 o                         
   1 -12   1       5037.77       5058.23        47.58 o                         
   2 -12   1        354.56        357.85        10.26 o                         
   3 -12   1       9691.79       9561.22        93.19 o                         
   4 -12   1       3452.94       3572.52        23.44 o                         
   5 -12   1        701.10        756.88        18.40 o                         
   6 -12   1       1194.37       1204.32        21.17 o                         
   7 -12   1        502.08        516.20        17.28 o                         
   8 -12   1        405.62        382.56        16.12 o                         
   9 -12   1        187.59        170.45        12.04 o                         
  10 -12   1         56.72         63.32        10.93 o                         
  11 -12   1         27.85         36.17        10.77 o                         
  12 -12   1         22.20         27.25        14.94 o                         
 -12 -11   1        193.56        160.51        12.25 o                         
 -11 -11   1        184.87        172.75        11.62 o                         
 -10 -11   1        189.00        172.23         9.91 o                         
  -9 -11   1        392.32        429.64        13.11 o                         
  -8 -11   1        202.07        215.43        11.77 o                         
  -7 -11   1        363.63        378.94        10.75 o                         
  -6 -11   1        707.39        759.08        17.03 o                         
  -5 -11   1        463.44        526.21        12.46 o                         
  -4 -11   1       1770.68       1707.66        14.02 o                         
  -3 -11   1       3216.50       3113.90        52.98 o                         
  -2 -11   1        843.10        815.87        11.91 o                         
  -1 -11   1        667.43        591.38        16.93 o                         
   0 -11   1        858.60        863.43        11.52 o                         
   1 -11   1        989.43        905.19        11.98 o                         
   2 -11   1       1356.29       1225.92        13.65 o                         
   3 -11   1        266.04        343.65        10.91 o                         
   4 -11   1        123.49        179.37         9.13 o                         
   5 -11   1         52.40         64.91        10.46 o                         
   6 -11   1        244.84        252.48        15.64 o                         
   7 -11   1       1658.58       1659.35        20.02 o                         
   8 -11   1         30.74         46.15        10.77 o                         
   9 -11   1        431.53        478.36        16.80 o                         
  10 -11   1         68.74         85.82        14.58 o                         
  11 -11   1        178.82        210.16        16.32 o                         
  12 -11   1        312.37        242.73        18.01 o                         
 -12 -10   1         88.28         98.49        15.79 o                         
 -11 -10   1         61.03         58.75        14.34 o                         
 -10 -10   1        320.77        310.57        13.09 o                         
  -9 -10   1        320.63        326.39        12.75 o                         
  -8 -10   1        424.25        404.49        13.90 o                         
  -7 -10   1       2632.80       2686.48        44.65 o                         
  -6 -10   1       2552.95       2495.41        59.61 o                         
  -5 -10   1        290.89        274.96        11.58 o                         
  -4 -10   1       1755.90       1881.75        25.82 o                         
  -3 -10   1       3274.29       3411.32        20.21 o                         
  -2 -10   1       6134.95       5675.33        59.02 o                         
  -1 -10   1       2044.79       2108.75        20.49 o                         
   0 -10   1      20228.38      22028.71       131.81 o                         
   1 -10   1       2516.63       2627.91        18.77 o                         
   2 -10   1       2275.45       2216.40        38.36 o                         
   3 -10   1       6330.55       6378.10        31.95 o                         
   4 -10   1       1900.32       2096.98        40.52 o                         
   5 -10   1        928.43        984.97        16.46 o                         
   6 -10   1         64.82        132.24        14.00 o                         
   7 -10   1        539.69        591.79        14.43 o                         
   8 -10   1       1070.25        978.07        16.56 o                         
   9 -10   1        620.87        691.30        18.55 o                         
  10 -10   1        126.99        148.14        15.16 o                         
  11 -10   1        109.89        112.65        11.72 o                         
  12 -10   1        138.30        103.94        16.00 o                         
 -12  -9   1         18.50         24.13        11.25 o                         
 -11  -9   1        218.90        198.98        13.46 o                         
 -10  -9   1        132.94        145.79        17.90 o                         
  -9  -9   1        406.38        418.17        18.81 o                         
  -8  -9   1        721.63        684.29        30.19 o                         
  -7  -9   1        161.21        204.98        12.08 o                         
  -6  -9   1       1725.48       1658.99        40.55 o                         
  -5  -9   1        513.67        564.53        15.20 o                         
  -4  -9   1        635.68        731.98        14.18 o                         
  -3  -9   1       4243.86       3902.62        63.51 o                         
  -2  -9   1         63.99         72.01         8.71 o                         
  -1  -9   1       2056.41       2072.01        17.87 o                         
   0  -9   1        245.17        250.17         9.60 o                         
   1  -9   1         41.94         68.74         8.08 o                         
   2  -9   1        985.13        897.90        12.58 o                         
   3  -9   1        420.66        460.02        10.91 o                         
   4  -9   1       5091.17       4780.47       199.68 o                         
   5  -9   1       2980.09       2874.24       120.45 o                         
   6  -9   1       1479.37       1427.43        21.45 o                         
   7  -9   1       2820.26       2616.42        24.31 o                         
   8  -9   1        109.51        117.51        15.05 o                         
   9  -9   1        783.01        757.30        15.70 o                         
  10  -9   1        426.74        362.52        14.00 o                         
  11  -9   1         97.26         99.60        15.74 o                         
  12  -9   1          5.20         24.34        15.16 o                         
 -12  -8   1        395.06        417.79        18.12 o                         
 -11  -8   1         21.46         20.97         9.28 o                         
 -10  -8   1        573.55        590.76        17.76 o                         
  -9  -8   1        745.07        733.17        44.49 o                         
  -8  -8   1        642.15        674.77        25.43 o                         
  -7  -8   1       1496.43       1393.51        25.67 o                         
  -6  -8   1        722.31        785.26        19.06 o                         
  -5  -8   1       4106.68       3968.17        66.38 o                         
  -4  -8   1       3841.36       3804.75        72.16 o                         
  -3  -8   1        800.87        755.24        13.84 o                         
  -2  -8   1       1411.48       1374.74        18.33 o                         
  -1  -8   1       3246.69       3354.50        22.88 o                         
   0  -8   1          7.54         14.11        10.14 o                         
   1  -8   1       3229.28       3365.88        22.65 o                         
   2  -8   1        972.64        963.14        13.28 o                         
   3  -8   1       3600.77       3514.94        74.33 o                         
   4  -8   1        243.15        331.33        13.36 o                         
   5  -8   1        238.50        268.16        13.08 o                         
   6  -8   1       3750.39       3715.26        30.45 o                         
   7  -8   1       1640.88       1618.51        20.18 o                         
   8  -8   1        915.35        977.07        19.62 o                         
   9  -8   1        282.72        275.61        16.01 o                         
  10  -8   1        437.23        492.40        17.28 o                         
  11  -8   1          8.77          2.48        14.68 o                         
  12  -8   1        356.38        329.54        14.42 o                         
 -13  -7   1          8.83         12.88        15.26 o                         
 -12  -7   1         29.88         27.78        10.56 o                         
 -11  -7   1        284.51        273.25        15.24 o                         
 -10  -7   1        268.24        287.61        13.09 o                         
  -9  -7   1        182.00        174.71        17.25 o                         
  -8  -7   1        737.04        764.83        17.94 o                         
  -7  -7   1        283.65        244.60        10.30 o                         
  -6  -7   1       4239.41       4198.99        56.87 o                         
  -5  -7   1        802.59        741.94        13.39 o                         
  -4  -7   1       1081.26       1173.84        18.08 o                         
  -3  -7   1       1472.12       1560.64        24.93 o                         
  -2  -7   1        818.52        862.13        20.06 o                         
  -1  -7   1       1056.59       1124.25        30.71 o                         
   0  -7   1       4808.28       4797.80        29.27 o                         
   1  -7   1        578.82        617.67        14.07 o                         
   2  -7   1       1682.42       1495.22        16.88 o                         
   3  -7   1       2245.14       2303.40        33.40 o                         
   4  -7   1       6222.28       5923.55       131.23 o                         
   5  -7   1       3480.79       3521.91       143.35 o                         
   6  -7   1        786.56        889.14        16.40 o                         
   7  -7   1        258.87        246.09        15.64 o                         
   8  -7   1        285.68        340.13        16.54 o                         
   9  -7   1         43.62         46.95        13.20 o                         
  10  -7   1        155.74        139.33        11.73 o                         
  11  -7   1         23.46         39.24        14.47 o                         
  12  -7   1         59.21         64.43        15.79 o                         
  13  -7   1        123.46         68.29        12.67 o                         
 -13  -6   1         71.74         77.58        16.16 o                         
 -12  -6   1          4.79         14.94        14.68 o                         
 -11  -6   1        170.28        163.37        13.34 o                         
 -10  -6   1         55.07         60.12        11.14 o                         
  -9  -6   1        434.59        471.89        11.58 o                         
  -8  -6   1        526.10        504.39        17.94 o                         
  -7  -6   1        631.34        544.58        10.74 o                         
  -6  -6   1        872.58        953.78        29.38 o                         
  -5  -6   1       4417.07       4133.64        93.74 o                         
  -4  -6   1       3897.56       3473.80        45.01 o                         
  -3  -6   1       3837.71       3744.06        58.89 o                         
  -2  -6   1        831.16        786.55        19.67 o                         
   2  -6   1       2051.61       1970.67        19.80 o                         
   3  -6   1        875.59        983.46        23.63 o                         
   4  -6   1        260.36        353.05        15.13 o                         
   5  -6   1        565.58        571.33        15.68 o                         
   6  -6   1       6335.89       6144.81        38.88 o                         
   7  -6   1        138.95        152.23        14.53 o                         
   8  -6   1        509.33        576.78        17.55 o                         
   9  -6   1        858.65        878.99        19.25 o                         
  10  -6   1        147.80        138.01        15.32 o                         
  11  -6   1        246.38        237.01        12.41 o                         
  12  -6   1        168.72        139.49        16.27 o                         
  13  -6   1         58.75         55.61        16.05 o                         
 -13  -5   1         85.19         52.86        16.37 o                         
 -12  -5   1         22.46         17.69        10.36 o                         
 -11  -5   1        167.89        156.16        12.98 o                         
 -10  -5   1          5.09         15.48        11.67 o                         
  -9  -5   1        603.73        577.36        25.19 o                         
  -8  -5   1       1184.71       1092.92        39.26 o                         
  -7  -5   1        457.10        413.34        17.31 o                         
  -6  -5   1       2133.15       1938.95        50.91 o                         
  -5  -5   1       1703.76       1570.69        25.54 o                         
  -4  -5   1         50.51        151.00         8.87 o                         
  -3  -5   1       4840.10       4696.99        74.04 o                         
  -2  -5   1       1911.63       2111.82        38.32 o                         
  -1  -5   1       3494.59       3292.44        78.14 o                         
   0  -5   1        457.93        473.11        12.22 o                         
   1  -5   1       3507.75       3585.77        28.69 o                         
   2  -5   1      10007.04      10569.96        50.38 o                         
   3  -5   1       7945.54       7932.45        52.85 o                         
   4  -5   1       5795.19       5620.17        42.54 o                         
   5  -5   1       2184.18       2141.84        26.24 o                         
   6  -5   1         70.06        102.25        10.51 o                         
   7  -5   1        548.92        539.84        17.18 o                         
   8  -5   1        583.29        632.53        18.03 o                         
   9  -5   1        224.22        220.12        16.11 o                         
  10  -5   1        230.93        268.29        15.42 o                         
  11  -5   1         88.17         89.51        15.00 o                         
  12  -5   1        247.87        198.98        13.68 o                         
  13  -5   1          7.54          6.65        15.37 o                         
 -13  -4   1         91.30         91.41        16.42 o                         
 -12  -4   1         24.11         27.49        11.91 o                         
 -11  -4   1        744.99        766.15        16.36 o                         
 -10  -4   1        571.50        600.00        16.94 o                         
  -9  -4   1         78.34        105.68         9.58 o                         
  -8  -4   1        722.53        741.65        12.29 o                         
  -7  -4   1       1643.56       1501.54        21.93 o                         
  -6  -4   1        402.38        384.69         9.73 o                         
  -5  -4   1       1681.50       1590.01        25.10 o                         
  -4  -4   1       6050.23       5551.47        74.46 o                         
  -3  -4   1      13740.90      13326.08       126.44 o                         
  -2  -4   1      36262.69      41005.90       144.66 o                         
  -1  -4   1      11570.72      12221.88       244.56 o                         
   0  -4   1         37.59         43.14        10.04 o                         
   1  -4   1      11280.15      12074.29       284.27 o                         
   2  -4   1      27098.30      31965.66        94.97 o                         
   3  -4   1      11324.16      11733.17        67.71 o                         
   4  -4   1       1788.35       1722.43        27.09 o                         
   5  -4   1       1463.14       1383.11        23.75 o                         
   6  -4   1        963.01        962.42        20.01 o                         
   7  -4   1       1706.00       1568.80        20.19 o                         
   8  -4   1        809.58        812.70        18.19 o                         
   9  -4   1        197.25        201.36        11.83 o                         
  10  -4   1        583.33        537.81        14.96 o                         
  11  -4   1        223.75        192.90        16.32 o                         
  12  -4   1         14.55          8.18        15.21 o                         
  13  -4   1         34.60          6.02        10.72 o                         
 -13  -3   1         22.08         15.10        15.37 o                         
 -12  -3   1        187.19        166.60        13.13 o                         
 -11  -3   1        287.24        256.70        31.46 o                         
 -10  -3   1        124.74        118.40         8.07 o                         
  -9  -3   1        160.94        158.16         9.35 o                         
  -8  -3   1        702.39        643.27        14.14 o                         
  -7  -3   1       1344.96       1324.72        29.95 o                         
  -6  -3   1       1541.31       1414.78        20.20 o                         
  -5  -3   1       5800.07       5032.82        62.29 o                         
  -4  -3   1        498.62        471.94        15.63 o                         
  -3  -3   1       4960.49       4353.67        26.95 o                         
  -2  -3   1       2106.81       2180.95        28.86 o                         
  -1  -3   1       1869.39       1722.15        34.42 o                         
   0  -3   1        944.63        869.47        17.46 o                         
   1  -3   1        268.27        276.26        13.42 o                         
   2  -3   1       5599.67       5712.96        43.59 o                         
   3  -3   1         24.63        120.83        20.07 o                         
   4  -3   1       5273.93       4702.84        41.17 o                         
   5  -3   1        710.19        708.62        20.26 o                         
   6  -3   1       1442.33       1450.06        23.10 o                         
   7  -3   1        784.64        812.40        18.78 o                         
   8  -3   1         48.96         65.17        14.21 o                         
   9  -3   1       1013.65        956.73        16.82 o                         
  10  -3   1        199.57        173.20        15.85 o                         
  11  -3   1        130.05        149.41        15.47 o                         
  12  -3   1        148.99        112.65        15.74 o                         
  13  -3   1          8.01          5.49        15.79 o                         
 -13  -2   1         21.47         21.28        15.10 o                         
 -12  -2   1         18.23         12.52        10.97 o                         
 -11  -2   1        355.00        354.75        13.87 o                         
 -10  -2   1        330.76        359.13        11.57 o                         
  -9  -2   1         18.59         33.00         9.03 o                         
  -8  -2   1       2453.93       2346.25        48.92 o                         
  -7  -2   1       2990.44       2857.14        42.28 o                         
  -6  -2   1       4779.34       4770.21        23.50 o                         
  -5  -2   1       1466.84       1580.85        17.45 o                         
  -4  -2   1       1868.12       1692.04        17.36 o                         
  -3  -2   1       2236.31       2243.05        46.91 o                         
  -2  -2   1       6143.76       5603.54        74.35 o                         
  -1  -2   1       1338.86       1214.05        21.10 o                         
   0  -2   1       5123.85       5593.58        66.29 o                         
   1  -2   1       1562.43       1425.53        32.67 o                         
   2  -2   1       1727.98       1782.03        29.91 o                         
   3  -2   1       5834.79       5497.96        50.75 o                         
   4  -2   1        143.19        160.18        13.37 o                         
   5  -2   1       5105.54       4560.84        37.23 o                         
   6  -2   1        582.07        567.49        15.07 o                         
   7  -2   1       1679.59       1629.27        23.37 o                         
   8  -2   1       2707.41       2473.46        26.22 o                         
   9  -2   1        396.17        371.41        17.17 o                         
  10  -2   1       1006.16       1029.89        19.99 o                         
  11  -2   1        405.15        356.47        14.11 o                         
  12  -2   1         63.78         66.80        15.26 o                         
  13  -2   1         65.15         49.80        15.90 o                         
 -13  -1   1        116.32        104.83        13.65 o                         
 -12  -1   1        136.84        128.20        11.59 o                         
 -11  -1   1        143.15        131.55        12.57 o                         
 -10  -1   1        311.50        333.86        10.96 o                         
  -9  -1   1        761.71        730.70        12.06 o                         
  -8  -1   1       2387.04       2349.39        54.84 o                         
  -7  -1   1        224.90        302.96        10.48 o                         
  -6  -1   1       2478.34       2402.81        34.29 o                         
  -5  -1   1       2635.76       2478.85        27.97 o                         
  -4  -1   1       3860.10       3636.37        47.96 o                         
  -3  -1   1       1505.36       1463.85        28.05 o                         
  -2  -1   1        175.77        216.72        16.78 o                         
  -1  -1   1        261.09        288.21        14.29 o                         
   0  -1   1        791.02        844.66        19.71 o                         
   1  -1   1       1996.50       1981.54        29.72 o                         
   2  -1   1       3322.39       3200.08        37.79 o                         
   3  -1   1       3096.64       2924.90        39.84 o                         
   4  -1   1       8939.07       8000.07        53.35 o                         
   5  -1   1       1559.28       1482.88        23.43 o                         
   6  -1   1       1624.90       1653.71        21.01 o                         
   7  -1   1       5111.97       4755.82       111.52 o                         
   8  -1   1        450.01        433.57        14.16 o                         
   9  -1   1         45.67         57.24        14.68 o                         
  10  -1   1         88.32         81.28        10.62 o                         
  11  -1   1         36.05         56.40        14.26 o                         
  12  -1   1        523.07        533.11        18.86 o                         
  13  -1   1         31.06         21.49        16.32 o                         
 -13   0   1        170.12        156.51        13.33 o                         
 -12   0   1        162.71        151.31        11.33 o                         
 -11   0   1        171.64        198.95        12.93 o                         
 -10   0   1        488.14        456.35        13.89 o                         
  -9   0   1        663.69        691.53        13.08 o                         
  -8   0   1        281.89        323.57        10.77 o                         
  -7   0   1       2005.46       1861.34        40.66 o                         
  -6   0   1        739.76        818.13        18.75 o                         
  -5   0   1        394.65        305.69        10.72 o                         
  -4   0   1       8755.93       8604.34        62.12 o                         
  -3   0   1       8480.17       8389.70        92.00 o                         
  -2   0   1        219.23        280.85        17.72 o                         
  -1   0   1      11343.61      13587.73        81.88 o                         
   0   0   1         45.29         49.80        11.13 o                         
   1   0   1      15183.11      18720.56       211.79 o                         
   2   0   1        196.74        104.50        13.20 o                         
   4   0   1       3480.74       3670.06        74.66 o                         
   5   0   1       2333.38       2223.72        41.83 o                         
   6   0   1       3888.07       3434.35        64.82 o                         
   7   0   1       2180.96       2042.97        21.11 o                         
   8   0   1       1393.49       1291.60        17.25 o                         
   9   0   1          8.35         24.13        12.16 o                         
  10   0   1         25.71         70.29        14.57 o                         
  11   0   1         12.40         20.65        10.46 o                         
  12   0   1        140.26        108.37        11.57 o                         
  13   0   1         18.18         24.82        10.93 o                         
 -13   1   1        125.41        106.42        11.04 o                         
 -12   1   1        145.59        140.76        11.12 o                         
 -11   1   1        144.72        144.30        10.86 o                         
 -10   1   1        292.82        303.02        12.39 o                         
  -9   1   1        820.75        806.79        13.12 o                         
  -8   1   1       2450.40       2459.20        18.06 o                         
  -7   1   1        203.50        307.93        12.86 o                         
  -6   1   1       2421.19       2332.55        31.62 o                         
  -5   1   1       2751.44       2677.52        79.86 o                         
  -4   1   1       3615.22       3465.64        31.21 o                         
  -3   1   1       1630.26       1621.44        26.47 o                         
  -2   1   1        158.48        207.75        16.55 o                         
  -1   1   1        253.87        287.78        15.69 o                         
   0   1   1        790.35        831.53        21.63 o                         
   1   1   1       2074.64       2044.07        29.38 o                         
   2   1   1       3401.81       3265.79        70.13 o                         
   3   1   1       3240.88       3098.31        63.45 o                         
   4   1   1       9177.38       8649.09       211.95 o                         
   5   1   1       1421.61       1362.24        31.99 o                         
   6   1   1       1490.37       1518.27        24.44 o                         
   7   1   1       5129.90       4760.58        84.20 o                         
   8   1   1        410.96        426.51        13.15 o                         
   9   1   1         60.43         90.15        11.47 o                         
  10   1   1         95.21         88.51        12.82 o                         
  11   1   1         39.61         37.70        14.31 o                         
  12   1   1        517.52        483.38        19.08 o                         
  13   1   1         28.96         13.20        15.21 o                         
 -13   2   1         23.87         33.23         9.17 o                         
 -12   2   1         19.17          8.71         8.42 o                         
 -11   2   1        352.03        354.82        10.50 o                         
 -10   2   1        337.52        366.74        10.69 o                         
  -9   2   1         30.30         43.18         8.44 o                         
  -8   2   1       2460.50       2372.65        47.03 o                         
  -7   2   1       3077.71       2943.95        55.74 o                         
  -6   2   1       4607.19       4664.60        79.95 o                         
  -5   2   1       1332.54       1469.14        48.21 o                         
  -4   2   1       1948.17       1787.09        34.21 o                         
  -3   2   1       2290.81       2395.46        37.07 o                         
  -2   2   1       5688.62       5275.54       150.73 o                         
  -1   2   1       1363.34       1247.74        21.62 o                         
   0   2   1       4427.16       4802.13       132.83 o                         
   1   2   1       1570.04       1438.26        33.23 o                         
   2   2   1       1817.68       1788.29        45.90 o                         
   3   2   1       6183.02       5738.93       186.64 o                         
   4   2   1        173.25        208.68         9.18 o                         
   5   2   1       5346.60       4837.83       122.65 o                         
   6   2   1        608.96        615.76        17.96 o                         
   7   2   1       1592.96       1552.41        17.65 o                         
   8   2   1       2723.11       2551.06        20.74 o                         
   9   2   1        463.51        434.05        12.81 o                         
  10   2   1       1007.05       1018.28        16.40 o                         
  11   2   1        408.21        364.88        13.74 o                         
  12   2   1         64.14         87.35        15.90 o                         
  13   2   1         62.29         54.39        16.21 o                         
 -13   3   1         18.85         10.22         7.31 o                         
 -12   3   1        200.85        212.63         8.95 o                         
 -11   3   1        299.75        293.69        10.23 o                         
 -10   3   1        113.54        115.40         9.78 o                         
  -9   3   1        174.47        173.21         9.64 o                         
  -8   3   1        677.80        604.64        11.44 o                         
  -7   3   1       1306.82       1270.37        17.56 o                         
  -6   3   1       1774.29       1673.25        47.62 o                         
  -5   3   1       6033.26       5365.62        69.72 o                         
  -4   3   1        501.36        512.18        21.85 o                         
  -3   3   1       5006.60       4525.36        26.96 o                         
  -2   3   1       2149.99       2216.12        30.15 o                         
  -1   3   1       1853.95       1698.64        18.79 o                         
   0   3   1        941.87        836.40        17.52 o                         
   1   3   1        303.19        310.17        14.41 o                         
   2   3   1       5268.92       5241.76        97.64 o                         
   3   3   1         38.38        130.51        12.04 o                         
   4   3   1       5508.63       4853.70       152.33 o                         
   5   3   1        589.37        596.54        10.68 o                         
   6   3   1       1556.75       1588.11        34.32 o                         
   7   3   1        862.05        885.62        57.49 o                         
   8   3   1         44.73         58.93         9.61 o                         
   9   3   1        990.10        946.03        14.45 o                         
  10   3   1        216.79        212.72        11.58 o                         
  11   3   1        114.34        118.36        11.94 o                         
  12   3   1        144.57        112.92        12.20 o                         
  13   3   1         12.13         12.88        16.05 o                         
 -13   4   1         86.50         72.94         9.16 o                         
 -12   4   1         32.19         38.66         8.12 o                         
 -11   4   1        754.01        740.62        15.42 o                         
 -10   4   1        581.64        625.70        15.67 o                         
  -9   4   1         73.32         92.24         9.35 o                         
  -8   4   1        688.17        670.98        22.48 o                         
  -7   4   1       1705.55       1559.95        48.41 o                         
  -6   4   1        451.77        440.26        13.46 o                         
  -5   4   1       1735.04       1719.85        45.20 o                         
  -4   4   1       6214.70       5978.94       140.19 o                         
  -3   4   1      12902.78      12652.74       139.40 o                         
  -2   4   1      36124.77      41393.95       147.82 o                         
  -1   4   1      11440.36      12055.71       254.98 o                         
   0   4   1         35.75         39.02        11.32 o                         
   1   4   1      11251.25      12005.16       129.37 o                         
   2   4   1      27078.65      30709.57       663.31 o                         
   3   4   1      10638.29      10860.92       206.28 o                         
   4   4   1       1703.12       1631.12        39.41 o                         
   5   4   1       1491.10       1358.82        35.23 o                         
   6   4   1       1144.21       1141.44        25.78 o                         
   7   4   1       1727.15       1637.16        32.25 o                         
   8   4   1        870.97        837.03        16.28 o                         
   9   4   1        199.67        194.69        10.83 o                         
  10   4   1        611.27        586.04        12.92 o                         
  11   4   1        220.24        213.60        12.49 o                         
  12   4   1         21.63         22.83        11.78 o                         
  13   4   1         34.74         40.93        11.32 o                         
 -13   5   1         77.45         63.65         8.21 o                         
 -12   5   1         22.86         31.43         7.94 o                         
 -11   5   1        184.13        164.79         7.34 o                         
 -10   5   1          8.06         14.58         6.54 o                         
  -9   5   1        611.29        627.79        17.03 o                         
  -8   5   1       1291.07       1251.41        28.12 o                         
  -7   5   1        508.17        480.52        10.79 o                         
  -6   5   1       2266.56       2146.82        37.56 o                         
  -5   5   1       1711.57       1632.70        38.77 o                         
  -4   5   1         54.57        162.77         7.53 o                         
  -3   5   1       4869.09       4672.44       129.83 o                         
  -2   5   1       2019.82       2210.60        32.11 o                         
  -1   5   1       3549.68       3323.84        63.01 o                         
   0   5   1        471.83        480.63        12.36 o                         
   1   5   1       3463.79       3414.83        41.14 o                         
   2   5   1       9682.42       9796.68       155.20 o                         
   3   5   1       7689.74       7797.65       124.50 o                         
   4   5   1       6084.03       5636.78       121.89 o                         
   5   5   1       2154.49       2087.20        46.46 o                         
   6   5   1         67.08        124.42         7.96 o                         
   7   5   1        545.40        539.17         9.36 o                         
   8   5   1        554.77        562.12        11.47 o                         
   9   5   1        268.58        271.88         9.40 o                         
  10   5   1        202.25        211.17        11.25 o                         
  11   5   1         72.50         71.42         8.79 o                         
  12   5   1        270.12        267.14        10.53 o                         
  13   5   1         12.08          1.54        10.98 o                         
 -13   6   1         72.82         61.82         8.94 o                         
 -12   6   1          5.25         17.82         7.29 o                         
 -11   6   1        168.60        167.35         7.88 o                         
 -10   6   1         48.71         61.31         6.68 o                         
  -9   6   1        389.30        417.54         8.76 o                         
  -8   6   1        523.02        557.67        27.12 o                         
  -7   6   1        646.20        564.93        11.91 o                         
  -6   6   1        838.06        990.70        27.02 o                         
  -5   6   1       4515.90       4275.73        65.87 o                         
  -4   6   1       4085.64       3680.25        69.58 o                         
  -3   6   1       3828.55       3725.37        90.42 o                         
  -2   6   1        936.57        861.00        17.25 o                         
   2   6   1       2136.95       1942.32        23.27 o                         
   3   6   1        935.93       1050.53        13.18 o                         
   4   6   1        328.96        426.54         8.92 o                         
   5   6   1        583.88        571.64        14.83 o                         
   6   6   1       6273.33       6060.18       126.45 o                         
   7   6   1        158.15        150.21         6.54 o                         
   8   6   1        512.17        551.17        11.38 o                         
   9   6   1        773.85        829.86        22.34 o                         
  10   6   1        162.02        175.06         8.50 o                         
  11   6   1        253.52        248.72         9.39 o                         
  12   6   1        163.60        159.16         9.77 o                         
  13   6   1         55.75         43.92         8.88 o                         
 -13   7   1         14.12         15.33         8.52 o                         
 -12   7   1         22.24         24.05         7.87 o                         
 -11   7   1        266.68        269.13         8.30 o                         
 -10   7   1        290.25        310.50         7.44 o                         
  -9   7   1        161.23        168.70         8.19 o                         
  -8   7   1        695.70        736.35        21.59 o                         
  -7   7   1        256.21        235.55        10.45 o                         
  -6   7   1       3955.01       3948.96        81.95 o                         
  -5   7   1        840.06        813.41        14.27 o                         
  -4   7   1       1208.12       1290.57        25.28 o                         
  -3   7   1       1559.37       1615.82        44.52 o                         
  -2   7   1        890.25        915.52        27.16 o                         
  -1   7   1       1061.92       1089.74        18.45 o                         
   0   7   1       4829.77       4659.84        51.60 o                         
   1   7   1        548.99        569.90        10.67 o                         
   2   7   1       1670.15       1402.06        16.84 o                         
   3   7   1       2120.95       2045.10        25.41 o                         
   4   7   1       6144.38       5426.12       129.46 o                         
   5   7   1       3621.99       3575.29        87.63 o                         
   6   7   1        699.59        805.23        14.68 o                         
   7   7   1        241.22        250.50         6.88 o                         
   8   7   1        267.94        316.04        11.74 o                         
   9   7   1         58.07         67.69         7.10 o                         
  10   7   1        134.32        145.15         8.41 o                         
  11   7   1         32.42         43.57         8.13 o                         
  12   7   1         61.38         66.81         8.95 o                         
  13   7   1        123.23        107.98         8.83 o                         
 -12   8   1        371.10        333.92        10.63 o                         
 -11   8   1         23.64         33.38         7.06 o                         
 -10   8   1        560.73        590.18         8.84 o                         
  -9   8   1        760.60        791.82        15.20 o                         
  -8   8   1        723.35        805.19        38.12 o                         
  -7   8   1       1537.22       1513.11        44.19 o                         
  -6   8   1        677.15        739.79        15.57 o                         
  -5   8   1       4138.81       4046.01        79.98 o                         
  -4   8   1       3818.34       3733.67        66.65 o                         
  -3   8   1        661.52        602.56        14.38 o                         
  -2   8   1       1513.70       1458.64        26.49 o                         
  -1   8   1       2956.50       2814.32        54.23 o                         
   0   8   1          7.64         21.25         6.68 o                         
   1   8   1       3053.42       2942.82        52.92 o                         
   2   8   1        991.96        969.93        12.21 o                         
   3   8   1       3810.31       3563.34        51.37 o                         
   4   8   1        289.75        376.50        13.25 o                         
   5   8   1        218.56        267.32         8.00 o                         
   6   8   1       3549.44       3513.02        62.87 o                         
   7   8   1       1651.05       1696.62        30.02 o                         
   8   8   1        977.61       1016.32        31.97 o                         
   9   8   1        255.33        268.77         8.32 o                         
  10   8   1        401.87        434.19        18.02 o                         
  11   8   1         10.29         11.30         7.92 o                         
  12   8   1        332.83        310.47        10.26 o                         
 -12   9   1         12.51         13.45         8.21 o                         
 -11   9   1        208.31        204.38         6.84 o                         
 -10   9   1        150.29        162.90         6.79 o                         
  -9   9   1        356.45        387.04        11.37 o                         
  -8   9   1        763.36        772.09        35.49 o                         
  -7   9   1        191.36        232.29         7.36 o                         
  -6   9   1       1623.27       1578.87        37.44 o                         
  -5   9   1        576.74        637.96        13.71 o                         
  -4   9   1        723.11        811.28        12.46 o                         
  -3   9   1       4200.80       3832.55        95.42 o                         
  -2   9   1         75.86         83.87         8.11 o                         
  -1   9   1       2042.04       1931.27        38.28 o                         
   0   9   1        247.57        239.53         8.22 o                         
   1   9   1         54.83         79.89         6.53 o                         
   2   9   1       1109.15        988.09        11.51 o                         
   3   9   1        338.44        362.41        11.25 o                         
   4   9   1       5016.52       4429.87       103.03 o                         
   5   9   1       3003.29       2782.99        60.18 o                         
   6   9   1       1508.93       1381.74        22.61 o                         
   7   9   1       2836.12       2662.62        65.52 o                         
   8   9   1         87.10        107.78         7.94 o                         
   9   9   1        761.60        806.54        27.04 o                         
  10   9   1        423.96        411.16        17.47 o                         
  11   9   1        101.12         95.03         7.59 o                         
  12   9   1          1.53         10.85         8.39 o                         
 -12  10   1         87.89         83.65         8.40 o                         
 -11  10   1         65.10         83.93         7.58 o                         
 -10  10   1        309.29        303.90         9.08 o                         
  -9  10   1        320.58        338.04         9.36 o                         
  -8  10   1        398.25        393.21        13.16 o                         
  -7  10   1       2686.80       2717.86        47.67 o                         
  -6  10   1       2566.59       2439.79        42.45 o                         
  -5  10   1        247.62        236.89         8.06 o                         
  -4  10   1       1725.74       1816.24        45.51 o                         
  -3  10   1       3230.94       3184.61       113.39 o                         
  -2  10   1       6529.18       5712.34       127.53 o                         
  -1  10   1       2058.76       2016.21        42.18 o                         
   0  10   1      19369.68      19555.73       361.74 o                         
   1  10   1       2596.63       2525.47        24.56 o                         
   2  10   1       2292.36       2155.17        14.37 o                         
   3  10   1       6350.52       6057.24        65.72 o                         
   4  10   1       1971.82       2010.36        43.67 o                         
   5  10   1        990.38        967.08        20.67 o                         
   6  10   1         58.21        115.50         6.20 o                         
   7  10   1        589.04        635.05        13.94 o                         
   8  10   1       1072.54        961.82        14.01 o                         
   9  10   1        593.93        629.95        21.95 o                         
  10  10   1        134.52        144.21         7.55 o                         
  11  10   1        120.16        128.88         7.41 o                         
  12  10   1        131.02        110.57         9.21 o                         
 -12  11   1        177.55        162.85         7.71 o                         
 -11  11   1        184.02        207.07         7.86 o                         
 -10  11   1        209.94        206.07         8.59 o                         
  -9  11   1        361.51        407.16        14.47 o                         
  -8  11   1        203.90        209.86         7.95 o                         
  -7  11   1        367.35        398.12         7.79 o                         
  -6  11   1        716.20        774.56        21.43 o                         
  -5  11   1        527.82        543.43        12.70 o                         
  -4  11   1       1785.56       1658.84        39.27 o                         
  -3  11   1       3267.19       3030.67        55.54 o                         
  -2  11   1        810.12        735.59        11.73 o                         
  -1  11   1        671.92        540.52        14.85 o                         
   0  11   1        870.56        835.02        17.58 o                         
   1  11   1       1003.88        869.74        19.71 o                         
   2  11   1       1359.60       1157.81        11.51 o                         
   3  11   1        249.83        315.90         8.13 o                         
   4  11   1        149.74        194.49         6.60 o                         
   5  11   1         30.16         46.62         6.93 o                         
   6  11   1        226.20        245.83         7.27 o                         
   7  11   1       1681.12       1640.21        29.55 o                         
   8  11   1         19.49         36.45         6.76 o                         
   9  11   1        451.53        474.94        17.73 o                         
  10  11   1         66.59         72.89         7.66 o                         
  11  11   1        160.01        148.50         8.53 o                         
  12  11   1        310.53        264.05        11.99 o                         
 -12  12   1        107.68         85.50         8.48 o                         
 -11  12   1        125.79        138.98         7.16 o                         
 -10  12   1        102.95        123.95         9.22 o                         
  -9  12   1        142.73        144.68         7.71 o                         
  -8  12   1        210.71        215.10         6.61 o                         
  -7  12   1        834.77        856.61        22.89 o                         
  -6  12   1         59.70         95.37         5.37 o                         
  -5  12   1       1528.75       1494.65        28.67 o                         
  -4  12   1       1661.35       1654.51        35.32 o                         
  -3  12   1       6381.29       6334.64       141.50 o                         
  -2  12   1       1110.40       1031.53        12.50 o                         
  -1  12   1       2018.14       2080.19        52.85 o                         
   0  12   1        233.13        233.55         7.20 o                         
   1  12   1       5495.90       5179.84        66.89 o                         
   2  12   1        348.51        314.32         8.72 o                         
   3  12   1       9665.31       9038.12       135.53 o                         
   4  12   1       3371.44       3161.56        63.71 o                         
   5  12   1        753.42        755.45        22.00 o                         
   6  12   1       1203.35       1121.99        21.56 o                         
   7  12   1        497.86        474.84         8.49 o                         
   8  12   1        438.53        399.90        13.23 o                         
   9  12   1        183.69        176.56         6.73 o                         
  10  12   1         39.84         48.98         6.53 o                         
  11  12   1         24.17         22.22         7.31 o                         
  12  12   1         21.65         23.11         7.24 o                         
 -12  13   1         50.85         44.86         8.29 o                         
 -11  13   1          5.93         16.27         7.29 o                         
 -10  13   1        283.26        302.95         9.22 o                         
  -9  13   1        205.70        234.57         8.48 o                         
  -8  13   1        301.01        333.13         7.63 o                         
  -7  13   1        538.74        579.49        17.68 o                         
  -6  13   1         32.08         42.95         6.44 o                         
  -5  13   1       1345.35       1336.76        37.02 o                         
  -4  13   1       1918.46       1777.86        41.70 o                         
  -3  13   1       2735.82       2353.53        60.48 o                         
  -2  13   1        501.42        522.76        10.66 o                         
  -1  13   1       1146.51       1091.25        22.34 o                         
   0  13   1       1793.67       1652.24        23.33 o                         
   1  13   1        868.47        898.92        13.07 o                         
   2  13   1       1957.40       1836.89        38.78 o                         
   3  13   1       1467.63       1414.92        14.27 o                         
   4  13   1       1205.28       1190.12        33.27 o                         
   5  13   1       2285.04       2280.78        52.47 o                         
   6  13   1        221.93        214.19         7.21 o                         
   7  13   1        942.40        943.43        13.76 o                         
   8  13   1        793.10        777.02        17.26 o                         
   9  13   1         16.46         24.93         6.64 o                         
  10  13   1        170.59        168.47         7.29 o                         
  11  13   1         42.60         47.79         7.72 o                         
  12  13   1        225.42        182.18         9.99 o                         
 -12  14   1          1.82          9.83         7.58 o                         
 -11  14   1         78.76        102.43        10.95 o                         
 -10  14   1          8.12         19.82         7.76 o                         
  -9  14   1        139.88        147.73         8.73 o                         
  -8  14   1        230.89        257.97         6.76 o                         
  -7  14   1       1067.47       1125.21        31.74 o                         
  -6  14   1       1499.62       1497.17        32.64 o                         
  -5  14   1       2151.19       2041.44        63.01 o                         
  -4  14   1        259.08        241.90         7.45 o                         
  -3  14   1        234.01        232.25         6.53 o                         
  -2  14   1        280.42        307.55         7.33 o                         
  -1  14   1       4434.27       4329.66        75.94 o                         
   0  14   1       8305.21       7830.67       141.82 o                         
   1  14   1       4693.69       4701.91        84.00 o                         
   2  14   1        969.75       1039.42        19.05 o                         
   3  14   1        877.06        752.53        23.45 o                         
   4  14   1         11.79         13.06         6.16 o                         
   5  14   1       1526.26       1446.04        23.54 o                         
   6  14   1       1423.57       1404.00        40.81 o                         
   7  14   1       1728.71       1705.29        36.28 o                         
   8  14   1        184.28        180.99         6.89 o                         
   9  14   1        215.08        237.39         9.14 o                         
  10  14   1        252.02        251.13         9.43 o                         
  11  14   1        200.80        178.47         8.60 o                         
  12  14   1         93.06         68.58         8.56 o                         
 -12  15   1         92.84         79.49         8.21 o                         
 -11  15   1        153.26        143.78         8.35 o                         
 -10  15   1        120.71        113.37         7.52 o                         
  -9  15   1        323.36        324.56         7.33 o                         
  -8  15   1        334.76        338.11         7.07 o                         
  -7  15   1       2215.80       2188.41        56.58 o                         
  -6  15   1       3364.27       3175.20        40.68 o                         
  -5  15   1       1571.69       1500.77        33.65 o                         
  -4  15   1       1696.63       1675.94        22.92 o                         
  -3  15   1       2485.70       2293.02        57.55 o                         
  -2  15   1       1151.54       1054.18        25.88 o                         
  -1  15   1       1104.01       1060.80        25.14 o                         
   0  15   1       1947.62       1916.94        38.37 o                         
   1  15   1        118.22        151.24         6.29 o                         
   2  15   1        254.22        238.75         6.58 o                         
   3  15   1         80.99        132.47         8.67 o                         
   4  15   1       1030.56       1032.48        18.97 o                         
   5  15   1       2437.08       2359.78        52.37 o                         
   6  15   1        848.77        877.73        23.46 o                         
   7  15   1        243.31        267.95         9.86 o                         
   8  15   1        118.40        129.11         6.95 o                         
   9  15   1         84.30         86.70         6.66 o                         
  10  15   1         37.01         45.88         6.54 o                         
  11  15   1          3.30         17.41         8.05 o                         
  12  15   1         60.44         53.46         8.41 o                         
 -11  16   1        102.06        106.59         8.65 o                         
 -10  16   1        195.34        194.04        18.53 o                         
  -9  16   1        264.88        277.24         9.98 o                         
  -8  16   1         34.38         59.66         6.73 o                         
  -7  16   1         52.48         64.03         5.93 o                         
  -6  16   1        211.82        207.73         7.09 o                         
  -5  16   1        446.91        461.57         7.37 o                         
  -4  16   1         92.49         86.29         5.92 o                         
  -3  16   1        601.80        587.77        10.06 o                         
  -2  16   1        488.37        510.94        15.26 o                         
  -1  16   1       4338.79       3991.64        88.87 o                         
   0  16   1         71.61         76.35         5.77 o                         
   1  16   1       3024.36       2673.74        26.56 o                         
   2  16   1       1221.40       1200.53        18.66 o                         
   3  16   1        502.22        480.51         7.87 o                         
   4  16   1         95.40         85.73         6.20 o                         
   5  16   1       1614.08       1562.66        24.31 o                         
   6  16   1       1066.72       1003.59        23.80 o                         
   7  16   1        578.67        560.32        13.51 o                         
   8  16   1        593.73        584.13        16.05 o                         
   9  16   1        352.55        354.53        12.03 o                         
  10  16   1        267.41        260.12         8.07 o                         
  11  16   1          9.33          8.24         6.82 o                         
 -11  17   1         73.07         72.84         8.84 o                         
 -10  17   1        201.82        187.63         9.61 o                         
  -9  17   1         15.43         26.81         6.70 o                         
  -8  17   1         85.15         77.23         6.09 o                         
  -7  17   1        137.47        124.94         6.15 o                         
  -6  17   1       1075.44       1019.43        16.24 o                         
  -5  17   1         83.83         99.11         6.01 o                         
  -4  17   1        292.65        314.12        10.05 o                         
  -3  17   1        342.98        307.35        10.52 o                         
  -2  17   1        239.57        214.38         8.49 o                         
  -1  17   1       2393.36       2256.53        55.52 o                         
   0  17   1        839.53        871.56        19.56 o                         
   1  17   1       1565.82       1554.95        24.74 o                         
   2  17   1         82.40         83.29         6.01 o                         
   3  17   1        720.99        636.94        18.21 o                         
   4  17   1       1598.45       1425.33        42.62 o                         
   5  17   1        139.98        138.29         6.05 o                         
   6  17   1        219.10        242.97         6.53 o                         
   7  17   1         17.92         24.61         5.08 o                         
   8  17   1         85.85         93.52         6.59 o                         
   9  17   1        378.61        365.47         9.56 o                         
  10  17   1        110.39        112.45         6.71 o                         
  11  17   1         25.88         21.89         6.41 o                         
 -11  18   1         20.23         17.61         8.40 o                         
 -10  18   1         33.98         35.60         8.04 o                         
  -9  18   1         20.56         16.21         6.66 o                         
  -8  18   1        192.27        206.45        10.83 o                         
  -7  18   1        161.03        151.52         6.79 o                         
  -6  18   1        102.37        115.03         6.82 o                         
  -5  18   1        454.42        438.29         7.03 o                         
  -4  18   1       3365.12       3190.06        59.16 o                         
  -3  18   1        657.70        596.70        12.10 o                         
  -2  18   1       2159.07       1965.70        42.86 o                         
  -1  18   1       1539.38       1479.90        27.32 o                         
   0  18   1       7891.35       7345.24       193.90 o                         
   1  18   1       2273.91       2096.09        48.04 o                         
   2  18   1        930.26        893.13        12.56 o                         
   3  18   1         47.77         64.04         5.69 o                         
   4  18   1       1074.98        991.61        31.85 o                         
   5  18   1        344.88        349.95        11.89 o                         
   6  18   1        949.05        829.99        20.87 o                         
   7  18   1          0.69         11.26         5.90 o                         
   8  18   1         84.48         87.79         5.95 o                         
   9  18   1         94.28         97.53         6.76 o                         
  10  18   1         21.55         15.05         6.94 o                         
  11  18   1          0.50          7.20         7.14 o                         
 -11  19   1         96.05        100.00        11.74 o                         
 -10  19   1         26.47         30.97         7.12 o                         
  -9  19   1        127.75        136.78        10.89 o                         
  -8  19   1         13.40         21.66         5.70 o                         
  -7  19   1         41.97         40.13         5.58 o                         
  -6  19   1        982.19        944.43        28.22 o                         
  -5  19   1        383.72        381.81        10.53 o                         
  -4  19   1        486.25        475.89        14.61 o                         
  -3  19   1        439.84        405.39        10.27 o                         
  -2  19   1        139.24        137.10         7.76 o                         
  -1  19   1        336.79        313.84        12.28 o                         
   0  19   1       1724.19       1598.49        31.71 o                         
   1  19   1        427.78        391.78         6.61 o                         
   2  19   1        713.51        707.45        16.35 o                         
   3  19   1         11.11         23.37         4.52 o                         
   4  19   1       1287.68       1178.63        32.38 o                         
   5  19   1        132.24        134.00         5.79 o                         
   6  19   1         87.55        104.77         5.48 o                         
   7  19   1         65.02         73.10         5.66 o                         
   8  19   1        126.35        131.11         6.79 o                         
   9  19   1         89.50         85.31         6.76 o                         
  10  19   1         85.88         79.61         7.34 o                         
  11  19   1          2.23         10.02         7.10 o                         
 -10  20   1         94.11         78.98         6.06 o                         
  -9  20   1        479.11        438.13         9.73 o                         
  -8  20   1        123.04        135.41         6.49 o                         
  -7  20   1        166.71        153.06         6.13 o                         
  -6  20   1        217.88        230.52         8.43 o                         
  -5  20   1        137.12        163.57         6.74 o                         
  -4  20   1         22.00         32.95         5.39 o                         
  -3  20   1        182.97        175.66         6.18 o                         
  -2  20   1       1023.75        961.26        22.69 o                         
  -1  20   1        107.79        129.72         5.88 o                         
   0  20   1         98.09        106.77         5.94 o                         
   1  20   1        763.57        758.54        10.51 o                         
   2  20   1        845.64        814.67        17.36 o                         
   3  20   1        865.73        778.25        31.86 o                         
   4  20   1        321.74        321.31         8.11 o                         
   5  20   1        593.10        565.41        18.55 o                         
   6  20   1        525.38        501.60        12.30 o                         
   7  20   1         90.50         91.56         6.23 o                         
   8  20   1        608.96        563.26        25.47 o                         
   9  20   1        212.27        183.71        10.19 o                         
  10  20   1         47.04         47.09         7.15 o                         
 -10  21   1         29.50         30.17         7.20 o                         
  -9  21   1         81.39         73.09         6.63 o                         
  -8  21   1         81.10         95.17         6.69 o                         
  -7  21   1        489.65        490.93        17.96 o                         
  -6  21   1        290.67        267.35         8.83 o                         
  -5  21   1        130.14        142.36         6.17 o                         
  -4  21   1        389.14        365.44        14.43 o                         
  -3  21   1        343.34        302.42         6.83 o                         
  -2  21   1        277.67        257.65         9.81 o                         
  -1  21   1        331.79        302.37         7.04 o                         
   0  21   1         64.17         59.46         5.84 o                         
   1  21   1        164.68        141.47         6.58 o                         
   2  21   1         70.71         63.04         6.39 o                         
   3  21   1        290.75        272.77         9.57 o                         
   4  21   1         27.43         44.45         5.72 o                         
   5  21   1        839.21        857.37        22.70 o                         
   6  21   1        189.89        202.08         6.69 o                         
   7  21   1        376.06        356.42        16.10 o                         
   8  21   1        118.03        102.54         6.64 o                         
   9  21   1        135.92        125.94         6.95 o                         
  10  21   1         55.42         43.93         7.09 o                         
 -10  22   1          0.00          1.99         6.59 o                         
  -9  22   1        121.04        110.03         7.31 o                         
  -8  22   1        241.90        236.03         6.72 o                         
  -7  22   1        250.62        250.56        11.62 o                         
  -6  22   1        369.57        368.37        17.28 o                         
  -5  22   1         17.37         14.80         4.80 o                         
  -4  22   1        602.42        562.09        17.22 o                         
  -3  22   1        166.13        167.54         6.25 o                         
  -2  22   1        473.47        473.85        11.29 o                         
  -1  22   1        179.69        179.86         6.39 o                         
   0  22   1        868.62        888.79         8.09 o                         
   1  22   1        314.26        287.03        12.17 o                         
   2  22   1        784.45        675.08        22.66 o                         
   3  22   1        240.28        229.25         9.23 o                         
   4  22   1         18.45         34.17         5.46 o                         
   5  22   1         75.66         81.41         6.15 o                         
   6  22   1        412.51        393.55         9.40 o                         
   7  22   1         52.07         64.94         5.66 o                         
   8  22   1        105.88        104.89         6.62 o                         
   9  22   1         55.09         44.48         6.72 o                         
  10  22   1         31.53         27.02         6.48 o                         
  -9  23   1        224.39        186.52        10.29 o                         
  -8  23   1          7.53          7.90         6.49 o                         
  -7  23   1         63.69         65.50         6.73 o                         
  -6  23   1         14.66         18.46         5.85 o                         
  -5  23   1        148.37        150.78         9.58 o                         
  -4  23   1        355.00        339.63         7.56 o                         
  -3  23   1        393.89        378.71        13.26 o                         
  -2  23   1          4.83          5.33         5.08 o                         
  -1  23   1        228.70        216.14        14.09 o                         
   0  23   1        317.18        292.11         9.64 o                         
   1  23   1        125.44        132.18         5.91 o                         
   2  23   1         33.44         37.88         5.53 o                         
   3  23   1         35.46         52.79         5.70 o                         
   4  23   1         68.43         70.13         5.90 o                         
   5  23   1         41.46         35.33         5.57 o                         
   6  23   1         83.55         80.66         5.75 o                         
   7  23   1        293.62        288.23         7.57 o                         
   8  23   1         24.32         21.40         5.37 o                         
   9  23   1         33.46         31.41         5.40 o                         
  -9  24   1        130.66         96.34         9.14 o                         
  -8  24   1         11.33         11.04         6.13 o                         
  -7  24   1          5.97         12.22         6.43 o                         
  -6  24   1          8.32         15.58         6.66 o                         
  -5  24   1        114.08        128.95        11.28 o                         
  -4  24   1         53.22         64.43         6.31 o                         
  -3  24   1        778.22        768.00        19.02 o                         
  -2  24   1        278.75        231.82         6.01 o                         
  -1  24   1       1151.77       1089.33        28.81 o                         
   0  24   1         71.21         73.36         5.27 o                         
   1  24   1       1448.43       1393.38        28.87 o                         
   2  24   1        178.35        183.45         5.95 o                         
   3  24   1        766.89        719.68        28.55 o                         
   4  24   1        568.95        556.74        14.91 o                         
   5  24   1        241.60        226.71         8.08 o                         
   6  24   1         58.33         70.39         5.89 o                         
   7  24   1         23.07         19.35         5.80 o                         
   8  24   1         22.54         20.51         6.40 o                         
   9  24   1         13.73         18.46         7.06 o                         
  -9  25   1         53.19         49.98         7.15 o                         
  -8  25   1         17.37         21.67         5.87 o                         
  -7  25   1        269.88        253.58        13.37 o                         
  -6  25   1          4.69         14.84         6.51 o                         
  -5  25   1         79.59        103.00         6.50 o                         
  -4  25   1        325.52        283.96        11.90 o                         
  -3  25   1        248.27        230.78         9.43 o                         
  -2  25   1         16.86         12.19         5.77 o                         
  -1  25   1        548.64        506.09        17.48 o                         
   0  25   1         97.50         99.32         5.68 o                         
   1  25   1        277.41        246.31        11.19 o                         
   2  25   1         18.09         27.00         5.82 o                         
   3  25   1        342.68        329.49        11.92 o                         
   4  25   1        264.92        252.65        10.60 o                         
   5  25   1        539.63        514.08        19.04 o                         
   6  25   1         69.66         62.97         6.41 o                         
   7  25   1        120.99        110.17         6.19 o                         
   8  25   1        152.88        136.28         9.73 o                         
   9  25   1          0.44         13.11         6.86 o                         
  -8  26   1         12.13         11.13         7.03 o                         
  -7  26   1        203.44        181.38         9.57 o                         
  -6  26   1        575.11        530.88        30.71 o                         
  -5  26   1        288.94        268.80         7.72 o                         
  -4  26   1        215.48        183.15         6.26 o                         
  -3  26   1         95.60        100.50         7.77 o                         
  -2  26   1        315.69        282.89        12.64 o                         
  -1  26   1        401.65        375.78         8.58 o                         
   0  26   1       1171.52       1046.68        29.53 o                         
   1  26   1        100.52        113.43         7.44 o                         
   2  26   1         65.13         67.50         5.30 o                         
   3  26   1        116.26        112.85         5.89 o                         
   4  26   1         51.72         54.35         5.68 o                         
   5  26   1         64.54         70.03         6.12 o                         
   6  26   1         42.90         47.72         6.26 o                         
   7  26   1        236.53        232.29        11.06 o                         
   8  26   1         82.39         59.30         6.83 o                         
  -8  27   1         17.93         24.77         7.09 o                         
  -7  27   1        187.75        175.32        11.40 o                         
  -6  27   1        323.87        305.92        14.01 o                         
  -5  27   1         55.77         52.24         6.23 o                         
  -4  27   1        344.14        297.61        19.62 o                         
  -3  27   1         21.98         29.24         5.83 o                         
  -2  27   1         49.19         56.04         6.13 o                         
  -1  27   1          5.16         13.85         5.81 o                         
   0  27   1        228.60        225.01         6.20 o                         
   1  27   1        150.51        125.78         5.52 o                         
   2  27   1        114.92        103.99         5.14 o                         
   3  27   1        186.98        169.96         9.19 o                         
   4  27   1        273.45        229.47        12.89 o                         
   5  27   1        231.59        210.77        12.31 o                         
   6  27   1        177.00        146.09        10.46 o                         
   7  27   1         19.23         23.99         6.55 o                         
   8  27   1        139.85        120.04         8.41 o                         
  -7  28   1         13.15         12.68         5.84 o                         
  -6  28   1         33.00         29.99         6.99 o                         
  -5  28   1        115.34        100.95         6.91 o                         
  -4  28   1         72.58         63.68         6.97 o                         
  -3  28   1        482.16        405.47        20.05 o                         
  -2  28   1        169.17        177.67        11.23 o                         
  -1  28   1        490.38        493.65        13.63 o                         
   0  28   1         46.14         37.29         4.95 o                         
   1  28   1       1062.40        926.25        37.46 o                         
   2  28   1        363.28        317.98        13.28 o                         
   3  28   1        191.54        184.70         9.34 o                         
   4  28   1         25.40         19.89         6.06 o                         
   5  28   1        244.27        204.70         8.29 o                         
   6  28   1         88.99         93.19         6.66 o                         
   7  28   1        121.40         93.53         6.46 o                         
  -7  29   1         49.84         33.64         6.62 o                         
  -6  29   1         24.01         22.30         6.37 o                         
  -5  29   1         20.89         21.23         6.20 o                         
  -4  29   1         28.08         28.45         6.26 o                         
  -3  29   1         46.63         60.00         6.28 o                         
  -2  29   1         78.85         81.87         8.76 o                         
  -1  29   1         69.31         63.64         5.67 o                         
   0  29   1         27.05         24.39         4.90 o                         
   1  29   1         24.24         17.38         5.42 o                         
   2  29   1         27.00         29.27         5.51 o                         
   3  29   1        239.96        184.75         6.44 o                         
   4  29   1        253.36        215.75        15.83 o                         
   5  29   1         56.78         54.88         5.96 o                         
   6  29   1        136.42        113.70         6.79 o                         
   7  29   1         10.16          7.70         5.97 o                         
  -6  30   1         12.15         15.47         5.44 o                         
  -5  30   1        184.34        163.26         6.95 o                         
  -4  30   1        227.51        211.00        12.19 o                         
  -3  30   1        122.40        122.99         6.11 o                         
  -2  30   1        312.22        283.17        17.21 o                         
  -1  30   1          0.30          7.66         5.91 o                         
   0  30   1        876.45        820.14        30.38 o                         
   1  30   1        256.01        218.39        10.61 o                         
   2  30   1        181.83        162.96         5.99 o                         
   3  30   1         39.16         27.34         5.27 o                         
   4  30   1        138.70         95.42         8.31 o                         
   5  30   1         93.01         78.91         6.51 o                         
   6  30   1         11.68          9.55         6.63 o                         
  -5  31   1         25.62         20.02         6.04 o                         
  -4  31   1        105.15         85.69         7.11 o                         
  -3  31   1          1.06          7.08         5.71 o                         
  -2  31   1        234.93        176.69        10.44 o                         
  -1  31   1         44.60         41.94         5.74 o                         
   0  31   1        198.59        181.28         8.50 o                         
   1  31   1        129.99        108.94         7.33 o                         
   2  31   1         51.55         55.39         7.18 o                         
   3  31   1          8.27         10.68         5.79 o                         
   4  31   1         72.80         69.86         5.81 o                         
   5  31   1        138.51        105.33         6.29 o                         
  -5  32   1         49.26         37.14         5.58 o                         
  -4  32   1         33.71         34.03         5.56 o                         
  -3  32   1         19.57         14.27         5.50 o                         
  -2  32   1         41.25         27.21         5.97 o                         
  -1  32   1         32.08         20.93         5.56 o                         
   0  32   1          2.00          5.57         6.24 o                         
   1  32   1         26.13         18.29         5.81 o                         
   2  32   1         17.47         12.38         5.47 o                         
   3  32   1         28.09         30.22         5.98 o                         
   4  32   1         37.11         26.81         6.13 o                         
   5  32   1         19.96         21.31         6.54 o                         
  -4  33   1         62.28         43.22         6.27 o                         
  -3  33   1         53.23         44.57         6.11 o                         
  -2  33   1         36.77         24.98         6.38 o                         
  -1  33   1         15.43         19.28         6.28 o                         
   0  33   1         11.97         13.83         6.33 o                         
   1  33   1         26.54         24.39         5.93 o                         
   2  33   1         74.37         48.09         6.70 o                         
   3  33   1         84.75         47.85         6.89 o                         
   4  33   1          3.18          7.67         6.08 o                         
  -2  34   1        184.41        134.62         6.75 o                         
  -1  34   1         46.40         41.17         6.16 o                         
   0  34   1        130.82         87.26         6.59 o                         
   1  34   1        158.39        119.53         8.06 o                         
   2  34   1        119.91         94.00         6.27 o                         
  -1 -34   2        121.64        111.55        12.38 o                         
   0 -34   2         25.73         28.17        10.12 o                         
   1 -34   2         94.56         82.82        12.06 o                         
  -3 -33   2         46.12         41.83         9.91 o                         
  -2 -33   2         22.76         26.63         9.71 o                         
  -1 -33   2         58.54         63.69        11.66 o                         
   0 -33   2         48.53         36.31         9.33 o                         
   1 -33   2         78.88         98.69        25.85 o                         
   2 -33   2         31.67         39.30        10.39 o                         
   3 -33   2        109.73        112.46        10.49 o                         
  -4 -32   2         15.71         20.15        11.33 o                         
  -3 -32   2         49.88         62.39        13.18 o                         
  -2 -32   2        163.93        166.00        14.37 o                         
  -1 -32   2         10.46         23.57         9.15 o                         
   0 -32   2         79.54         81.70        11.44 o                         
   1 -32   2         98.59         82.92        11.35 o                         
   2 -32   2         54.19         61.99         9.65 o                         
   3 -32   2         50.25         34.11        10.12 o                         
   4 -32   2         43.97         42.90        15.16 o                         
  -5 -31   2         95.30         96.13         9.88 o                         
  -4 -31   2          7.79          9.61         9.10 o                         
  -3 -31   2         70.85         87.58         9.56 o                         
  -2 -31   2        119.27        137.58        12.31 o                         
  -1 -31   2         53.48         56.99        10.99 o                         
   0 -31   2         31.34         33.99        10.80 o                         
   1 -31   2         54.81         67.52        10.73 o                         
   2 -31   2         45.42         50.07         8.97 o                         
   3 -31   2        222.04        231.38        14.60 o                         
   4 -31   2         23.66         28.89        11.12 o                         
   5 -31   2        153.47        163.35        10.58 o                         
  -6 -30   2         18.80         21.27         9.50 o                         
  -5 -30   2        112.94        111.17         7.47 o                         
  -4 -30   2         30.48         25.61         7.28 o                         
  -3 -30   2        446.34        459.51        10.57 o                         
  -2 -30   2         88.69        101.56         9.22 o                         
  -1 -30   2        169.41        209.60        29.02 o                         
   0 -30   2        103.48        130.10        11.15 o                         
   1 -30   2        403.22        467.66        36.59 o                         
   2 -30   2         13.95         21.27         8.66 o                         
   3 -30   2        202.41        266.61        12.93 o                         
   4 -30   2         14.47         14.97         8.89 o                         
   5 -30   2         44.61         64.25        17.40 o                         
   6 -30   2         62.30         52.12        10.62 o                         
  -7 -29   2        112.65        108.10        14.49 o                         
  -6 -29   2         68.97         77.86         9.59 o                         
  -5 -29   2        107.68        124.47         8.36 o                         
  -4 -29   2         49.99         59.02        11.31 o                         
  -3 -29   2          8.94         17.46         8.81 o                         
  -2 -29   2         93.56        101.49         8.11 o                         
  -1 -29   2         26.28         28.45         7.84 o                         
   0 -29   2          4.76         -3.00         8.49 o                         
   1 -29   2        144.62        151.68        11.36 o                         
   2 -29   2         15.94         27.15        15.00 o                         
   3 -29   2         90.20        105.52        10.94 o                         
   4 -29   2         88.87         94.13        11.63 o                         
   5 -29   2        269.05        307.56        13.47 o                         
   6 -29   2         16.45         38.05        11.37 o                         
   7 -29   2         17.07          4.65        16.16 o                         
  -7 -28   2         59.59         62.19        12.71 o                         
  -6 -28   2        168.64        170.03         9.87 o                         
  -5 -28   2         82.00         88.78         8.36 o                         
  -4 -28   2        139.36        163.85         9.80 o                         
  -3 -28   2         67.30         88.83         9.76 o                         
  -2 -28   2        280.23        353.47        11.35 o                         
  -1 -28   2         43.25         53.16         6.97 o                         
   0 -28   2       1441.43       1719.11        29.66 o                         
   1 -28   2         10.33         12.43        10.14 o                         
   2 -28   2        246.94        313.02        15.19 o                         
   3 -28   2         18.06         21.33        10.60 o                         
   4 -28   2        121.22        147.49        17.27 o                         
   5 -28   2        200.60        240.71        13.41 o                         
   6 -28   2         11.03         12.08        10.82 o                         
   7 -28   2         22.74         21.54        11.35 o                         
  -8 -27   2         34.97         29.95         9.77 o                         
  -7 -27   2        157.48        169.04        18.88 o                         
  -6 -27   2         87.03         78.98         9.44 o                         
  -5 -27   2        732.01        728.68        14.24 o                         
  -4 -27   2        150.89        173.21         8.10 o                         
  -3 -27   2        539.46        595.51        24.75 o                         
  -2 -27   2        118.37        115.62         8.18 o                         
  -1 -27   2        127.79        160.80        10.33 o                         
   0 -27   2         52.27         56.17         8.56 o                         
   1 -27   2        347.84        398.38        10.40 o                         
   2 -27   2        141.16        139.60        10.64 o                         
   3 -27   2        223.63        264.01        12.67 o                         
   4 -27   2          0.11          5.91        10.25 o                         
   5 -27   2        641.29        688.66        13.17 o                         
   6 -27   2        119.44        106.63        15.90 o                         
   7 -27   2         86.95         91.52        15.63 o                         
   8 -27   2         48.72         42.03        12.30 o                         
  -8 -26   2        322.70        324.98        13.43 o                         
  -7 -26   2         38.31         45.19         7.38 o                         
  -6 -26   2        220.70        244.55         9.50 o                         
  -5 -26   2        264.60        271.85         9.01 o                         
  -4 -26   2        128.09        150.87         9.03 o                         
  -3 -26   2         21.02         18.47         7.27 o                         
  -2 -26   2        246.17        280.39        14.40 o                         
  -1 -26   2        506.87        557.22        19.35 o                         
   0 -26   2         74.57         86.42         8.70 o                         
   1 -26   2        640.92        696.06        19.21 o                         
   2 -26   2         67.41         78.19        10.29 o                         
   3 -26   2         30.18         28.86        10.24 o                         
   4 -26   2        175.13        203.10        12.44 o                         
   5 -26   2          1.98         20.68        10.03 o                         
   6 -26   2        393.72        424.24        18.39 o                         
   7 -26   2        231.73        260.62        16.74 o                         
   8 -26   2        363.37        398.43        19.02 o                         
  -9 -25   2        107.12         89.15        14.13 o                         
  -8 -25   2        244.77        225.43        15.87 o                         
  -7 -25   2        104.10        106.27         9.41 o                         
  -6 -25   2        669.33        780.63        29.87 o                         
  -5 -25   2         33.12         31.92         8.73 o                         
  -4 -25   2        106.55        123.42         8.70 o                         
  -3 -25   2        445.14        477.39        10.43 o                         
  -2 -25   2        223.34        244.49         8.30 o                         
  -1 -25   2        567.50        625.28        11.96 o                         
   0 -25   2       1379.90       1368.07        28.52 o                         
   1 -25   2         32.53         47.58         8.54 o                         
   2 -25   2         99.52        110.54        10.49 o                         
   3 -25   2        126.00        166.23         9.34 o                         
   4 -25   2        209.23        237.58        10.14 o                         
   5 -25   2         78.85         83.73        11.37 o                         
   6 -25   2        599.54        693.99        18.55 o                         
   7 -25   2         39.60         34.32        11.30 o                         
   8 -25   2        167.61        145.08        16.74 o                         
   9 -25   2         14.18          8.24        16.26 o                         
  -9 -24   2         23.91         32.31        11.10 o                         
  -8 -24   2         21.27         14.33         9.13 o                         
  -7 -24   2         44.66         54.16         9.21 o                         
  -6 -24   2        316.76        364.93        10.72 o                         
  -5 -24   2        365.68        439.57        12.05 o                         
  -4 -24   2        650.87        723.22        13.38 o                         
  -3 -24   2        490.26        524.84        10.02 o                         
  -2 -24   2       4014.07       4641.50        52.21 o                         
  -1 -24   2        396.88        458.39        13.34 o                         
   0 -24   2       1707.27       1967.86        14.04 o                         
   1 -24   2       1726.10       1918.73        13.40 o                         
   2 -24   2       2701.96       3124.81        68.00 o                         
   3 -24   2        505.70        546.47        38.89 o                         
   4 -24   2        169.84        196.37        11.25 o                         
   5 -24   2         31.04         29.33         8.44 o                         
   6 -24   2        149.33        168.59        15.58 o                         
   7 -24   2         40.66         48.16        15.63 o                         
   8 -24   2         57.40         48.37        10.88 o                         
   9 -24   2          3.84          8.55        15.79 o                         
  -9 -23   2          7.78         10.73         8.85 o                         
  -8 -23   2         45.02         35.74        11.18 o                         
  -7 -23   2        133.86        135.20         9.32 o                         
  -6 -23   2        107.75        121.70        10.09 o                         
  -5 -23   2         75.75         97.16         7.89 o                         
  -4 -23   2          1.16         18.89         7.05 o                         
  -3 -23   2        313.24        342.79         9.53 o                         
  -2 -23   2        635.63        768.66        10.37 o                         
  -1 -23   2         34.64         36.17         8.03 o                         
   0 -23   2        312.89        339.07         9.55 o                         
   1 -23   2        152.67        159.46         8.00 o                         
   2 -23   2        550.37        635.59        10.96 o                         
   3 -23   2       1364.14       1473.58        17.38 o                         
   4 -23   2        537.43        606.59        22.46 o                         
   5 -23   2          3.69          6.23        10.26 o                         
   6 -23   2         43.33         48.58        13.89 o                         
   7 -23   2         31.89         21.81        15.10 o                         
   8 -23   2          7.30         18.90        15.26 o                         
   9 -23   2         33.17         21.76        11.41 o                         
 -10 -22   2         10.77         11.07         9.22 o                         
  -9 -22   2        130.02        133.42        12.66 o                         
  -8 -22   2        159.11        157.68        12.51 o                         
  -7 -22   2         43.07         60.86         8.78 o                         
  -6 -22   2         36.31         49.03         7.36 o                         
  -5 -22   2        355.81        399.57        20.65 o                         
  -4 -22   2        446.69        476.89        12.78 o                         
  -3 -22   2       1151.64       1317.74        16.14 o                         
  -2 -22   2        461.57        551.95        12.03 o                         
  -1 -22   2        810.52        947.04        10.79 o                         
   0 -22   2        215.15        251.70         8.19 o                         
   1 -22   2       1633.30       1730.85        22.30 o                         
   2 -22   2         90.49        109.08         8.39 o                         
   3 -22   2        816.51        899.03        37.96 o                         
   4 -22   2          9.50         25.19        10.68 o                         
   5 -22   2        619.60        710.10        13.60 o                         
   6 -22   2        148.62        178.15        15.79 o                         
   7 -22   2        441.13        409.54        14.11 o                         
   8 -22   2        641.28        588.58        16.17 o                         
   9 -22   2         28.28         29.36        16.11 o                         
  10 -22   2         21.95          7.13        15.84 o                         
 -10 -21   2         27.40         32.25        11.94 o                         
  -9 -21   2          2.17         21.40        12.02 o                         
  -8 -21   2        452.10        507.12        39.10 o                         
  -7 -21   2        216.10        238.49        10.20 o                         
  -6 -21   2       1607.21       1778.45        21.96 o                         
  -5 -21   2        500.95        562.88        11.44 o                         
  -4 -21   2         60.17         75.14         8.61 o                         
  -3 -21   2        302.46        317.81        12.32 o                         
  -2 -21   2        217.71        249.80         9.13 o                         
  -1 -21   2        514.43        538.79         9.40 o                         
   0 -21   2        185.11        202.63         7.75 o                         
   1 -21   2        855.85        915.75        23.53 o                         
   2 -21   2        203.52        229.76         9.69 o                         
   3 -21   2        409.06        489.24        10.86 o                         
   4 -21   2        925.63        928.69        46.86 o                         
   5 -21   2       1135.77       1230.93        57.90 o                         
   6 -21   2        735.48        782.42        16.23 o                         
   7 -21   2        347.17        421.54        17.38 o                         
   8 -21   2        193.10        182.33        16.69 o                         
   9 -21   2         37.18         20.54        15.84 o                         
  10 -21   2        145.27        121.05        17.16 o                         
 -10 -20   2         23.06         28.90        11.91 o                         
  -9 -20   2         35.20         37.45         9.05 o                         
  -8 -20   2         22.30         21.06        10.59 o                         
  -7 -20   2        545.91        537.32        11.77 o                         
  -6 -20   2        158.56        156.42         7.85 o                         
  -5 -20   2        516.03        546.75        10.15 o                         
  -4 -20   2        550.75        594.31         9.87 o                         
  -3 -20   2         40.15         49.45         7.26 o                         
  -2 -20   2        966.34       1050.09        18.26 o                         
  -1 -20   2          4.77         12.09         7.82 o                         
   0 -20   2         21.33         33.18         6.65 o                         
   1 -20   2        391.75        405.60         8.51 o                         
   2 -20   2         55.77         73.58         8.40 o                         
   3 -20   2        388.38        447.32         8.96 o                         
   4 -20   2        777.67        927.16        14.21 o                         
   5 -20   2        760.71        846.58        13.72 o                         
   6 -20   2        386.73        414.39        16.96 o                         
   7 -20   2        328.34        353.06        13.37 o                         
   8 -20   2         36.51         54.66        14.73 o                         
   9 -20   2        291.30        292.07        13.73 o                         
  10 -20   2        156.29        105.89        12.68 o                         
 -11 -19   2         58.22         36.72        10.51 o                         
 -10 -19   2         23.10         15.09         9.48 o                         
  -9 -19   2        322.46        312.54        12.33 o                         
  -8 -19   2         35.88         40.84        10.24 o                         
  -7 -19   2         45.66         42.91         8.45 o                         
  -6 -19   2         16.56         14.86         7.37 o                         
  -5 -19   2       1122.61       1237.86        12.87 o                         
  -4 -19   2        322.37        344.96        14.87 o                         
  -3 -19   2        938.61       1038.23        11.82 o                         
  -2 -19   2        942.56       1010.70        14.87 o                         
  -1 -19   2        306.71        330.84         8.93 o                         
   0 -19   2         37.54         49.90         7.82 o                         
   1 -19   2        858.63        900.13        12.07 o                         
   2 -19   2        420.80        435.37         9.52 o                         
   3 -19   2       1927.04       1997.45        17.93 o                         
   4 -19   2        182.68        198.12        11.00 o                         
   5 -19   2        210.22        225.37        11.89 o                         
   6 -19   2        223.36        223.13        11.73 o                         
   7 -19   2        107.45        119.67        15.58 o                         
   8 -19   2        240.51        273.57        12.68 o                         
   9 -19   2          9.58         10.67        14.47 o                         
  10 -19   2         71.57         81.48        16.16 o                         
  11 -19   2        106.45         75.31        16.32 o                         
 -11 -18   2          9.41         10.62        12.19 o                         
 -10 -18   2        194.10        178.67        12.76 o                         
  -9 -18   2        129.96        133.45        14.71 o                         
  -8 -18   2        181.52        200.82         9.93 o                         
  -7 -18   2        397.55        416.69        11.01 o                         
  -6 -18   2          3.65         26.10         8.04 o                         
  -5 -18   2        709.49        728.41        17.74 o                         
  -4 -18   2        233.51        227.75         8.85 o                         
  -3 -18   2       4015.67       4183.47        18.80 o                         
  -2 -18   2         33.47         43.89         7.21 o                         
  -1 -18   2       3915.58       3961.08        31.15 o                         
   0 -18   2        323.95        330.35         8.16 o                         
   1 -18   2       4075.94       4178.08        28.12 o                         
   2 -18   2        307.71        304.11         9.04 o                         
   3 -18   2       2805.34       2898.41        20.65 o                         
   4 -18   2        110.62        131.13        10.49 o                         
   5 -18   2        447.29        499.09        14.19 o                         
   6 -18   2        549.81        560.81        17.28 o                         
   7 -18   2        367.79        362.18        16.96 o                         
   8 -18   2         83.13         78.11        15.26 o                         
   9 -18   2         40.97         44.83        11.30 o                         
  10 -18   2        149.28        160.19        16.32 o                         
  11 -18   2         17.34         16.42        11.41 o                         
 -11 -17   2         66.01         49.80        10.01 o                         
 -10 -17   2        123.60        143.40        18.33 o                         
  -9 -17   2        105.62        119.83        12.01 o                         
  -8 -17   2        377.61        391.72        11.38 o                         
  -7 -17   2        131.78        136.96         8.64 o                         
  -6 -17   2        276.98        290.19         9.50 o                         
  -5 -17   2        824.66        905.55        10.63 o                         
  -4 -17   2        268.42        303.39         8.98 o                         
  -3 -17   2        172.90        197.05         8.17 o                         
  -2 -17   2        207.87        208.92         9.62 o                         
  -1 -17   2        443.47        465.77         9.07 o                         
   0 -17   2       1231.24       1336.52        22.14 o                         
   1 -17   2        488.13        504.36         9.68 o                         
   2 -17   2        646.73        688.03        10.33 o                         
   3 -17   2         21.86         42.45         7.97 o                         
   4 -17   2        946.45       1002.95        15.05 o                         
   5 -17   2        891.75        916.66        20.15 o                         
   6 -17   2        398.96        402.85        13.74 o                         
   7 -17   2        503.47        519.64        17.60 o                         
   8 -17   2        565.76        642.00        15.85 o                         
   9 -17   2        170.87        134.68        15.79 o                         
  10 -17   2         68.16         56.19        11.83 o                         
  11 -17   2        193.85        203.98        17.06 o                         
 -11 -16   2        251.57        201.29        31.16 o                         
 -10 -16   2        178.46        153.69         9.84 o                         
  -9 -16   2       1264.43       1337.92        25.87 o                         
  -8 -16   2        182.07        201.01        11.22 o                         
  -7 -16   2         51.77         59.96         8.69 o                         
  -6 -16   2       1153.83       1188.41        25.31 o                         
  -5 -16   2        271.03        296.38         9.50 o                         
  -4 -16   2       2790.46       2738.94        54.69 o                         
  -3 -16   2        421.32        432.97         9.95 o                         
  -2 -16   2       1730.28       1813.13        14.28 o                         
  -1 -16   2         20.30         43.43         7.23 o                         
   0 -16   2       8200.88       8495.49        92.32 o                         
   1 -16   2        382.42        402.48         9.35 o                         
   2 -16   2       2902.41       2956.22        47.34 o                         
   3 -16   2       1257.93       1311.62        24.77 o                         
   4 -16   2        919.42        992.06        13.45 o                         
   5 -16   2       1252.06       1378.45        21.70 o                         
   6 -16   2         68.79         62.26        15.00 o                         
   7 -16   2        149.77        159.19        14.58 o                         
   8 -16   2         66.58         62.53        15.31 o                         
   9 -16   2        817.83        875.02        20.04 o                         
  10 -16   2        321.23        368.68        17.59 o                         
  11 -16   2        128.28         95.59        16.42 o                         
 -11 -15   2        327.16        319.08        14.05 o                         
 -10 -15   2         52.62         64.98         9.57 o                         
  -9 -15   2         77.90         88.31         8.92 o                         
  -8 -15   2         55.38         71.88        10.16 o                         
  -7 -15   2        139.30        134.03         9.83 o                         
  -6 -15   2        593.71        638.84         9.82 o                         
  -5 -15   2       1075.54       1150.54        13.63 o                         
  -4 -15   2       2020.41       2073.92        18.02 o                         
  -3 -15   2        734.03        776.19        10.59 o                         
  -2 -15   2        709.62        740.56        10.40 o                         
  -1 -15   2        242.94        312.85         8.49 o                         
   0 -15   2        329.19        356.79         8.72 o                         
   1 -15   2       2418.92       2402.60        39.08 o                         
   2 -15   2        140.68        172.60         7.66 o                         
   3 -15   2        937.70       1031.02        11.88 o                         
   4 -15   2       1669.39       1816.90        32.99 o                         
   5 -15   2       1896.49       2037.74        24.17 o                         
   6 -15   2       1251.11       1204.37        18.58 o                         
   7 -15   2        208.75        239.81        14.84 o                         
   8 -15   2        119.82         99.50        10.62 o                         
   9 -15   2         80.55         71.14        14.95 o                         
  10 -15   2        259.02        256.45        12.84 o                         
  11 -15   2         77.46         57.88        11.99 o                         
 -12 -14   2        144.03        108.81        13.11 o                         
 -11 -14   2          3.62          6.28         9.01 o                         
 -10 -14   2        200.48        201.89        11.32 o                         
  -9 -14   2        199.87        180.71        13.65 o                         
  -8 -14   2       1420.43       1420.36        71.15 o                         
  -7 -14   2        511.36        536.54        18.76 o                         
  -6 -14   2       1184.10       1220.88        15.51 o                         
  -5 -14   2        470.56        518.53         8.99 o                         
  -4 -14   2        986.60       1057.35        19.93 o                         
  -3 -14   2        681.52        725.50        15.20 o                         
  -2 -14   2       1024.62       1086.82        12.28 o                         
  -1 -14   2       6459.98       6776.85        24.65 o                         
   0 -14   2        308.65        300.18         9.28 o                         
   1 -14   2       5440.80       5884.77        56.80 o                         
   2 -14   2       1281.88       1494.37        28.14 o                         
   3 -14   2         72.58         84.42         8.19 o                         
   4 -14   2       1544.45       1585.58        15.81 o                         
   5 -14   2        126.17        148.58        15.21 o                         
   6 -14   2       2324.12       2438.09        25.98 o                         
   7 -14   2        872.42        918.55        16.29 o                         
   8 -14   2        976.31       1094.07        20.15 o                         
   9 -14   2         71.03         78.85        14.84 o                         
  10 -14   2        142.03        135.47        15.90 o                         
  11 -14   2        141.83        148.20        16.53 o                         
  12 -14   2         81.03         79.85        16.79 o                         
 -12 -13   2         91.03         64.94        12.59 o                         
 -11 -13   2        144.74        135.27        12.77 o                         
 -10 -13   2         85.27         73.33        14.60 o                         
  -9 -13   2        573.84        593.27        37.73 o                         
  -8 -13   2        193.87        199.26         9.09 o                         
  -7 -13   2        552.69        572.73        12.73 o                         
  -6 -13   2       3779.68       3861.90        97.19 o                         
  -5 -13   2        184.50        207.76         7.04 o                         
  -4 -13   2       1444.43       1393.36        18.10 o                         
  -3 -13   2        882.84        919.24        18.71 o                         
  -2 -13   2         78.83        105.54         8.58 o                         
  -1 -13   2       1941.34       1969.60        30.20 o                         
   0 -13   2        573.79        549.96        10.89 o                         
   1 -13   2        742.45        824.01        16.66 o                         
   2 -13   2        361.00        352.68         9.14 o                         
   3 -13   2       3167.44       3229.45        48.79 o                         
   4 -13   2       2749.06       2849.02        45.34 o                         
   5 -13   2        209.31        204.97        11.57 o                         
   6 -13   2       1271.26       1376.00        21.70 o                         
   7 -13   2        888.86        910.46        19.46 o                         
   8 -13   2        571.71        603.10        17.97 o                         
   9 -13   2        190.08        201.72        16.22 o                         
  10 -13   2          0.64         30.89        14.52 o                         
  11 -13   2        167.12        156.49        17.22 o                         
  12 -13   2         60.99         67.23        15.74 o                         
 -12 -12   2         63.28         64.71        13.08 o                         
 -11 -12   2         96.90         98.99        12.22 o                         
 -10 -12   2         14.32         26.34         8.54 o                         
  -9 -12   2        218.32        214.36        13.39 o                         
  -8 -12   2         61.83         84.28         8.41 o                         
  -7 -12   2       1129.58       1073.98        12.22 o                         
  -6 -12   2        267.44        300.19         8.77 o                         
  -5 -12   2        843.46        867.14        20.77 o                         
  -4 -12   2       5792.32       5986.28       120.98 o                         
  -3 -12   2       1667.54       1557.02        30.47 o                         
  -2 -12   2      15374.29      15974.20       457.77 o                         
  -1 -12   2       5079.15       5212.89       146.00 o                         
   0 -12   2       1312.31       1381.60        12.62 o                         
   1 -12   2       4606.42       4690.50        48.28 o                         
   2 -12   2      12942.40      13528.61       100.15 o                         
   3 -12   2       1456.08       1445.95        14.06 o                         
   4 -12   2        801.30        920.94        14.37 o                         
   5 -12   2        914.46        980.13        19.31 o                         
   6 -12   2        885.18        905.38        16.71 o                         
   7 -12   2        579.53        558.76        18.29 o                         
   8 -12   2         59.75         94.42        15.42 o                         
   9 -12   2        218.47        197.66        15.85 o                         
  10 -12   2        321.80        362.98        16.96 o                         
  11 -12   2         74.72         83.91        15.47 o                         
  12 -12   2         26.55          8.24        11.30 o                         
 -12 -11   2        105.99         93.98        13.23 o                         
 -11 -11   2        321.07        306.96        21.95 o                         
 -10 -11   2        138.43        144.12        16.35 o                         
  -9 -11   2         16.03         11.94        10.00 o                         
  -8 -11   2        537.33        545.11         9.87 o                         
  -7 -11   2         62.72         78.96         7.36 o                         
  -6 -11   2       1594.76       1502.12        19.89 o                         
  -5 -11   2        210.99        212.93         7.29 o                         
  -4 -11   2        161.15        187.79         7.22 o                         
  -3 -11   2       1405.07       1474.90        28.36 o                         
  -2 -11   2       4344.43       4245.22        66.42 o                         
  -1 -11   2         19.27         65.61         6.68 o                         
   0 -11   2         48.01         58.77         7.44 o                         
   1 -11   2       1621.31       1604.97        15.15 o                         
   2 -11   2       3887.61       4034.89        36.69 o                         
   3 -11   2        886.81        843.06        12.25 o                         
   4 -11   2       2958.05       2852.39        20.47 o                         
   5 -11   2        296.40        322.84        15.80 o                         
   6 -11   2         61.02         96.38        15.26 o                         
   7 -11   2        157.28        163.37        11.57 o                         
   8 -11   2         88.47        118.19        15.05 o                         
   9 -11   2         49.70         46.42        14.36 o                         
  10 -11   2        105.88        123.63        16.00 o                         
  11 -11   2        155.83        152.37        16.69 o                         
  12 -11   2        214.52        180.01        16.69 o                         
 -12 -10   2        120.12         98.56        12.89 o                         
 -11 -10   2         30.96         34.71        12.23 o                         
 -10 -10   2         44.05         46.34        13.81 o                         
  -9 -10   2        267.93        268.99         9.82 o                         
  -8 -10   2        521.68        542.69         9.59 o                         
  -7 -10   2        733.69        797.68        11.72 o                         
  -6 -10   2        420.78        429.46        12.31 o                         
  -5 -10   2        738.23        765.25        26.91 o                         
  -4 -10   2        898.38        963.29        16.43 o                         
  -3 -10   2        444.33        369.38        12.73 o                         
  -2 -10   2       1286.04       1413.72        20.99 o                         
  -1 -10   2      12120.33      12122.98       270.19 o                         
   0 -10   2        267.64        273.83         8.20 o                         
   1 -10   2      10803.99      11296.69        83.55 o                         
   2 -10   2       2419.31       2499.47        23.69 o                         
   3 -10   2       1001.35        932.28        15.24 o                         
   4 -10   2       1220.39       1256.87        27.04 o                         
   5 -10   2       1161.02       1257.95        20.81 o                         
   6 -10   2       1592.75       1637.31        22.57 o                         
   7 -10   2        112.87        121.69        15.42 o                         
   8 -10   2       1076.97       1084.22        20.47 o                         
   9 -10   2        155.71        139.65        11.73 o                         
  10 -10   2         22.64         25.77        15.58 o                         
  11 -10   2          6.00          4.81        10.72 o                         
  12 -10   2         24.84         17.53        15.47 o                         
 -12  -9   2         24.42         30.07        12.73 o                         
 -11  -9   2        328.61        326.23        28.71 o                         
 -10  -9   2        177.68        193.57        11.80 o                         
  -9  -9   2        304.09        285.74        10.75 o                         
  -8  -9   2       1417.45       1351.76        28.07 o                         
  -7  -9   2        773.02        776.38        12.88 o                         
  -6  -9   2       3260.61       3083.97        71.63 o                         
  -5  -9   2       2842.98       2832.43        41.97 o                         
  -4  -9   2       3164.81       3018.84        62.13 o                         
  -3  -9   2        262.05        261.52         7.59 o                         
  -2  -9   2       2191.15       1987.07        28.71 o                         
  -1  -9   2       1053.12       1153.46        26.76 o                         
   0  -9   2       2804.81       2940.00        73.97 o                         
   1  -9   2       3847.05       3662.11        96.23 o                         
   2  -9   2       3057.15       2980.83        19.91 o                         
   3  -9   2        392.73        411.55        12.48 o                         
   4  -9   2       2814.44       2991.32        23.70 o                         
   5  -9   2       3894.99       4069.72        32.39 o                         
   6  -9   2       2175.63       2220.31        25.35 o                         
   7  -9   2       1071.79       1113.17        20.37 o                         
   8  -9   2        162.09        187.77        16.48 o                         
   9  -9   2         33.15         34.96        14.68 o                         
  10  -9   2        158.85        171.13        16.64 o                         
  11  -9   2          8.11         27.83        14.52 o                         
  12  -9   2          0.69          5.70        15.15 o                         
 -12  -8   2         11.08         10.71        11.67 o                         
 -11  -8   2        287.92        265.53        22.71 o                         
 -10  -8   2        265.28        254.18        10.08 o                         
  -9  -8   2       1471.92       1618.36        27.90 o                         
  -8  -8   2        479.25        499.51        10.46 o                         
  -7  -8   2        691.51        656.39        20.99 o                         
  -6  -8   2        896.05        798.20        18.98 o                         
  -5  -8   2       1946.27       1749.09        42.69 o                         
  -4  -8   2       4219.38       3816.56        84.62 o                         
  -3  -8   2        632.31        609.62        13.38 o                         
  -2  -8   2       3425.69       3105.67        75.17 o                         
  -1  -8   2      17903.32      18884.41       335.12 o                         
   0  -8   2       2507.93       2484.46        56.05 o                         
   1  -8   2      18992.04      19807.65       665.93 o                         
   2  -8   2       1098.66       1078.28        16.00 o                         
   3  -8   2        108.90        118.56         9.61 o                         
   4  -8   2       1240.92       1197.86        15.19 o                         
   5  -8   2       2504.35       2573.62        27.52 o                         
   6  -8   2        311.41        262.19        16.43 o                         
   7  -8   2        703.95        723.01        17.77 o                         
   8  -8   2       1488.82       1530.00        22.23 o                         
   9  -8   2       2267.29       2304.94        23.21 o                         
  10  -8   2        143.99        149.20        11.30 o                         
  11  -8   2        250.31        228.30        16.85 o                         
  12  -8   2          4.11          8.92        11.25 o                         
 -12  -7   2        106.45         86.52        10.03 o                         
 -11  -7   2         28.41         29.05        11.93 o                         
 -10  -7   2         93.96        106.81         8.33 o                         
  -9  -7   2        465.92        504.12        10.72 o                         
  -8  -7   2        561.58        549.85        11.17 o                         
  -7  -7   2        293.09        309.54        10.41 o                         
  -6  -7   2        414.02        420.96        13.34 o                         
  -5  -7   2       1728.57       1605.17        26.12 o                         
  -4  -7   2        378.96        348.67        15.89 o                         
  -3  -7   2        801.74        694.82        17.79 o                         
  -2  -7   2        476.31        490.78         9.43 o                         
  -1  -7   2       1126.34       1239.94        13.68 o                         
   0  -7   2          7.85          7.44         7.55 o                         
   1  -7   2       5113.65       5095.39        91.47 o                         
   2  -7   2       1130.76       1012.75        30.11 o                         
   3  -7   2        997.93        898.34        15.81 o                         
   4  -7   2        703.66        663.45        14.07 o                         
   5  -7   2        126.69        138.71        15.42 o                         
   6  -7   2        169.35        204.16        15.64 o                         
   7  -7   2        128.27        129.03        14.37 o                         
   8  -7   2        899.77        942.87        19.83 o                         
   9  -7   2         46.16         66.33        15.16 o                         
  10  -7   2         69.18         83.60        14.63 o                         
  11  -7   2        365.57        347.73        17.22 o                         
  12  -7   2        164.85        163.09        16.37 o                         
 -13  -6   2        228.86        204.64        14.84 o                         
 -12  -6   2         26.81         26.74        11.71 o                         
 -11  -6   2         53.04         56.51        11.37 o                         
 -10  -6   2        160.67        192.93         8.36 o                         
  -9  -6   2        172.53        180.56         9.80 o                         
  -8  -6   2        502.28        437.19        10.72 o                         
  -7  -6   2        632.75        630.33        10.59 o                         
  -6  -6   2        694.83        725.42        23.10 o                         
  -5  -6   2       1542.80       1393.59        13.73 o                         
  -4  -6   2        255.99        286.20         9.88 o                         
  -3  -6   2        646.58        611.36        26.70 o                         
  -2  -6   2       4443.48       4236.11        68.83 o                         
   0  -6   2        344.07        334.00        11.47 o                         
   2  -6   2       2748.73       2847.23        89.02 o                         
   3  -6   2        976.61        892.31        16.13 o                         
   4  -6   2        770.45        762.19        28.76 o                         
   5  -6   2       2234.13       2301.56        25.49 o                         
   6  -6   2       4274.88       4288.36        34.22 o                         
   7  -6   2         83.49         90.26        14.58 o                         
   8  -6   2        194.67        193.01        15.95 o                         
   9  -6   2        230.97        274.47        16.80 o                         
  10  -6   2        160.62        163.57        15.79 o                         
  11  -6   2        261.76        276.90        16.43 o                         
  12  -6   2         16.03         35.12        15.10 o                         
  13  -6   2          1.40         -1.48        16.53 o                         
 -13  -5   2         69.98         48.70        10.62 o                         
 -12  -5   2         74.90         61.26        10.56 o                         
 -11  -5   2         84.33         78.79         9.36 o                         
 -10  -5   2        211.44        210.85        10.19 o                         
  -9  -5   2        515.43        538.50        10.89 o                         
  -8  -5   2        598.63        650.03        20.56 o                         
  -7  -5   2        223.90        234.48         9.46 o                         
  -6  -5   2       1403.83       1497.87        26.99 o                         
  -5  -5   2        113.79        121.02         7.86 o                         
  -4  -5   2        990.69        863.28        12.41 o                         
  -3  -5   2        377.85        347.69         8.55 o                         
  -2  -5   2       2221.63       2086.20        25.04 o                         
  -1  -5   2       3587.80       3414.70        50.53 o                         
   0  -5   2       8071.32       8150.39       158.13 o                         
   1  -5   2       3461.10       3440.90        82.98 o                         
   2  -5   2        482.96        537.35        13.42 o                         
   3  -5   2        528.29        506.02        13.00 o                         
   4  -5   2        685.56        645.31        13.68 o                         
   5  -5   2       1562.05       1397.48        23.54 o                         
   6  -5   2       3419.10       3326.04        29.21 o                         
   7  -5   2        832.48        798.19        18.56 o                         
   8  -5   2       2211.18       2219.81        22.95 o                         
   9  -5   2        206.73        201.09        16.32 o                         
  10  -5   2        192.38        189.68        15.11 o                         
  11  -5   2        308.73        299.53        13.31 o                         
  12  -5   2        194.98        163.95        12.78 o                         
  13  -5   2         36.07         29.89        16.95 o                         
 -13  -4   2          5.58          3.94        12.80 o                         
 -12  -4   2         55.93         53.67        11.58 o                         
 -11  -4   2        484.34        491.48        11.99 o                         
 -10  -4   2         15.36         26.59         8.88 o                         
  -9  -4   2       3179.46       3180.03        49.01 o                         
  -8  -4   2        926.23        875.69        15.44 o                         
  -7  -4   2        448.39        438.62        14.75 o                         
  -6  -4   2       4096.05       3797.57        33.38 o                         
  -5  -4   2        677.79        630.47        17.45 o                         
  -4  -4   2       5748.96       4988.65        24.64 o                         
  -3  -4   2       3412.39       2921.95        19.91 o                         
  -2  -4   2       7696.17       7519.43       171.64 o                         
  -1  -4   2       6599.26       6695.00        99.92 o                         
   0  -4   2       9257.63       9294.88       195.14 o                         
   1  -4   2       9404.50       9608.33       180.70 o                         
   2  -4   2       6773.42       6509.35       115.09 o                         
   3  -4   2        113.16        164.77        11.46 o                         
   4  -4   2       1767.62       1787.19        21.64 o                         
   5  -4   2       1646.33       1546.02        24.29 o                         
   6  -4   2        700.12        710.88        20.10 o                         
   7  -4   2        323.78        352.86        16.06 o                         
   8  -4   2         47.97         64.74        10.93 o                         
   9  -4   2       3220.35       3300.52        30.31 o                         
  10  -4   2         13.71         27.41        13.84 o                         
  11  -4   2        312.27        357.96        17.27 o                         
  12  -4   2        130.86        136.89        16.37 o                         
  13  -4   2         20.41         14.42        11.35 o                         
 -13  -3   2         16.54         21.65        12.95 o                         
 -12  -3   2          2.82         10.85         8.78 o                         
 -11  -3   2        750.45        748.56        31.22 o                         
 -10  -3   2        228.64        251.30         9.91 o                         
  -9  -3   2        574.60        573.78        19.66 o                         
  -8  -3   2        401.11        348.70         9.69 o                         
  -7  -3   2        446.18        435.26        20.31 o                         
  -6  -3   2       2870.93       2528.19        17.08 o                         
  -5  -3   2       2978.08       2673.80        33.43 o                         
  -4  -3   2       4037.14       3606.58        36.51 o                         
  -3  -3   2        195.09        303.32        16.37 o                         
  -1  -3   2        431.05        434.00        11.67 o                         
   0  -3   2        633.45        631.30        14.09 o                         
   1  -3   2       2753.73       2760.93        47.44 o                         
   2  -3   2      15546.47      15993.13       442.26 o                         
   3  -3   2       6981.08       6817.83       199.94 o                         
   4  -3   2      10292.04      10417.10       158.67 o                         
   5  -3   2       6467.04       6305.48        43.77 o                         
   6  -3   2       3454.29       3279.03        31.83 o                         
   7  -3   2       1522.37       1390.01        22.67 o                         
   8  -3   2        303.20        286.78        15.69 o                         
   9  -3   2        354.94        354.84        17.33 o                         
  10  -3   2        441.56        419.70        13.90 o                         
  11  -3   2        132.49        113.55        11.36 o                         
  12  -3   2         52.51         67.54        15.90 o                         
  13  -3   2        109.59         89.41        16.32 o                         
 -13  -2   2        164.70        119.09        26.25 o                         
 -12  -2   2        310.82        288.16        11.66 o                         
 -11  -2   2          9.23         25.83         9.50 o                         
 -10  -2   2         39.62         30.84         7.25 o                         
  -9  -2   2        366.30        362.62        10.50 o                         
  -8  -2   2        111.97         95.91         9.25 o                         
  -7  -2   2        527.13        591.37        18.70 o                         
  -6  -2   2       1652.68       1562.93        24.93 o                         
  -5  -2   2       3133.04       3089.78        24.77 o                         
  -4  -2   2       5800.75       5325.84        65.37 o                         
  -3  -2   2      11295.90      10170.80       206.21 o                         
  -2  -2   2       5035.91       4841.05       107.44 o                         
  -1  -2   2      25607.91      29275.76       417.34 o                         
   0  -2   2         38.90         41.21         8.64 o                         
   1  -2   2      21425.19      24419.78       250.23 o                         
   2  -2   2        404.54        519.48        14.53 o                         
   3  -2   2       3081.06       3035.79        46.47 o                         
   4  -2   2       2141.51       2235.62        60.11 o                         
   5  -2   2       1198.23       1315.18        24.63 o                         
   6  -2   2       4499.18       4294.20        35.75 o                         
   7  -2   2        177.73        195.82        16.38 o                         
   8  -2   2        380.12        366.19        16.70 o                         
   9  -2   2        523.35        455.09        17.70 o                         
  10  -2   2          3.74         16.95        14.05 o                         
  11  -2   2         67.10         74.57        15.10 o                         
  12  -2   2        162.24        134.26        13.31 o                         
  13  -2   2         12.44         29.41        15.37 o                         
 -13  -1   2         23.06         30.77        13.07 o                         
 -12  -1   2         55.23         59.51        10.32 o                         
 -11  -1   2         79.21        100.60        10.02 o                         
 -10  -1   2         27.66         38.16         9.15 o                         
  -9  -1   2        133.26        116.58         9.37 o                         
  -8  -1   2       1347.36       1215.66        44.63 o                         
  -7  -1   2        289.31        265.55         9.16 o                         
  -6  -1   2       8199.29       7079.69       100.52 o                         
  -5  -1   2        772.60        769.01        15.54 o                         
  -4  -1   2        674.66        860.79        16.89 o                         
  -3  -1   2        260.68        435.19        15.40 o                         
  -2  -1   2        216.32        385.95        16.91 o                         
  -1  -1   2        181.22        200.92        10.03 o                         
   0  -1   2        153.64        142.15        10.55 o                         
   1  -1   2        402.70        407.54        14.20 o                         
   2  -1   2       8234.47       8221.42       154.89 o                         
   3  -1   2       9177.84       8772.99       175.97 o                         
   4  -1   2      12712.59      12028.69        95.25 o                         
   5  -1   2       1471.91       1304.20        24.76 o                         
   6  -1   2       2306.15       2194.62        28.35 o                         
   7  -1   2        780.55        722.30        19.67 o                         
   8  -1   2        404.88        403.30        16.43 o                         
   9  -1   2        175.77        172.25        15.42 o                         
  10  -1   2        231.08        268.97        12.84 o                         
  11  -1   2         61.86         56.45        14.84 o                         
  12  -1   2        147.54        138.22        15.84 o                         
  13  -1   2         47.57         39.50        15.90 o                         
 -13   0   2          4.61         11.59         7.22 o                         
 -12   0   2          3.29          4.89         9.98 o                         
 -11   0   2        415.05        417.97        17.75 o                         
 -10   0   2          2.68          5.33         8.39 o                         
  -9   0   2        652.52        649.08        11.84 o                         
  -8   0   2          0.87         13.23         8.43 o                         
  -7   0   2       1601.66       1423.78        29.46 o                         
  -6   0   2       3462.37       3457.96        44.97 o                         
  -5   0   2         89.87        142.94        11.28 o                         
  -3   0   2       8471.35       8381.06       102.41 o                         
  -1   0   2      10278.89      11036.50       124.68 o                         
   0   0   2        761.20        674.73        14.44 o                         
   1   0   2       8597.71       9392.06       167.89 o                         
   2   0   2      26553.29      30617.65       153.41 o                         
   3   0   2        474.75        675.64        14.83 o                         
   4   0   2       1892.07       2317.66        62.17 o                         
   5   0   2       1234.33       1142.35        22.42 o                         
   6   0   2       4511.84       4078.53        36.07 o                         
   7   0   2        657.56        643.50        18.93 o                         
   8   0   2        268.30        245.24        16.01 o                         
   9   0   2        699.35        701.36        15.86 o                         
  10   0   2        108.97        104.25        15.37 o                         
  11   0   2        414.91        400.97        17.70 o                         
  12   0   2          4.68          9.19        14.47 o                         
  13   0   2          8.66          2.85        16.16 o                         
 -13   1   2         20.74         20.75         7.39 o                         
 -12   1   2         64.79         74.73         7.53 o                         
 -11   1   2         65.07         86.80         9.86 o                         
 -10   1   2         30.40         28.46         8.18 o                         
  -9   1   2        153.78        166.39         9.54 o                         
  -8   1   2       1260.19       1144.83        14.53 o                         
  -7   1   2        277.91        255.72         9.31 o                         
  -6   1   2       8044.06       7091.58        35.22 o                         
  -5   1   2        733.33        743.44        15.14 o                         
  -4   1   2        698.28        884.31        30.46 o                         
  -3   1   2        299.97        470.40        14.38 o                         
  -2   1   2        206.68        367.19        12.01 o                         
  -1   1   2        176.51        194.77        12.29 o                         
   0   1   2        152.25        147.76        11.74 o                         
   1   1   2        452.28        462.76        14.48 o                         
   2   1   2       8135.37       7906.61       168.76 o                         
   3   1   2       9221.14       8766.90        78.55 o                         
   4   1   2      12540.84      11977.92       310.11 o                         
   5   1   2       1388.81       1177.56        29.49 o                         
   6   1   2       2236.83       2121.83        20.60 o                         
   7   1   2        750.54        697.17        16.36 o                         
   8   1   2        415.06        410.39        16.96 o                         
   9   1   2        178.87        183.18        15.11 o                         
  10   1   2        216.55        220.21        16.27 o                         
  11   1   2         54.00         71.40        14.73 o                         
  12   1   2        151.95        143.71        16.58 o                         
  13   1   2         56.27         41.40        11.93 o                         
 -13   2   2        165.83        143.42         9.23 o                         
 -12   2   2        294.53        276.67         8.21 o                         
 -11   2   2          7.49         14.32         6.85 o                         
 -10   2   2         51.37         39.22         6.99 o                         
  -9   2   2        373.31        372.01        10.01 o                         
  -8   2   2         89.15         97.55         9.00 o                         
  -7   2   2        578.76        648.46        33.15 o                         
  -6   2   2       1704.79       1679.26        20.20 o                         
  -5   2   2       3315.87       3259.15        74.75 o                         
  -4   2   2       5871.81       5560.95        97.97 o                         
  -3   2   2      11596.32      10934.30       210.51 o                         
  -2   2   2       4961.99       4700.94        73.32 o                         
  -1   2   2      26804.04      30557.82       451.08 o                         
   0   2   2         39.36         27.97         9.35 o                         
   1   2   2      22295.13      25570.60       271.17 o                         
   2   2   2        362.77        470.51        14.82 o                         
   3   2   2       3317.22       3230.77        44.14 o                         
   4   2   2       2124.34       2167.05        40.11 o                         
   5   2   2       1237.68       1299.05        30.10 o                         
   6   2   2       4428.62       4209.58        84.32 o                         
   7   2   2        190.62        218.10        11.90 o                         
   8   2   2        333.70        309.59        10.87 o                         
   9   2   2        501.74        487.08        15.38 o                         
  10   2   2          1.31          6.34        14.84 o                         
  11   2   2         69.29         53.02        15.00 o                         
  12   2   2        150.28        125.75        16.00 o                         
  13   2   2         13.67         22.44        16.05 o                         
 -13   3   2         15.13         24.02         7.64 o                         
 -12   3   2          1.40          6.15         8.04 o                         
 -11   3   2        735.93        796.97        10.03 o                         
 -10   3   2        214.43        233.84         7.84 o                         
  -9   3   2        547.09        556.55         8.54 o                         
  -8   3   2        412.38        369.19         9.82 o                         
  -7   3   2        447.49        457.32        14.83 o                         
  -6   3   2       2801.70       2575.58        36.68 o                         
  -5   3   2       3121.21       2990.76        78.60 o                         
  -4   3   2       4122.41       3900.10        63.33 o                         
  -3   3   2        241.44        357.80        11.63 o                         
  -1   3   2        423.30        445.22        14.39 o                         
   0   3   2        650.33        640.39        16.09 o                         
   1   3   2       2897.71       2870.11        42.01 o                         
   2   3   2      15360.58      15163.00       126.51 o                         
   3   3   2       6816.45       6488.45       108.80 o                         
   4   3   2      10377.00       9939.49       184.31 o                         
   5   3   2       6624.78       6217.24       178.54 o                         
   6   3   2       3581.19       3284.94        84.24 o                         
   7   3   2       1597.30       1416.99        35.60 o                         
   8   3   2        295.30        253.93        11.58 o                         
   9   3   2        335.26        334.20        13.40 o                         
  10   3   2        454.07        455.31        15.13 o                         
  11   3   2        123.00        118.30        16.21 o                         
  12   3   2         65.54         74.62        16.05 o                         
  13   3   2         96.20         83.92        16.69 o                         
 -13   4   2          8.60          9.27         7.73 o                         
 -12   4   2         54.19         59.56         8.87 o                         
 -11   4   2        495.09        509.91        13.49 o                         
 -10   4   2         14.69         19.58         7.68 o                         
  -9   4   2       3270.91       3353.54       125.34 o                         
  -8   4   2        914.87        907.20        19.13 o                         
  -7   4   2        530.93        553.30        17.99 o                         
  -6   4   2       4237.14       4009.52        88.42 o                         
  -5   4   2        721.03        677.58        10.46 o                         
  -4   4   2       5411.02       4947.06       130.94 o                         
  -3   4   2       3456.15       3024.93        24.83 o                         
  -2   4   2       7012.44       6894.73       103.77 o                         
  -1   4   2       6709.17       6827.75        56.94 o                         
   0   4   2      10027.70      10081.80       194.56 o                         
   1   4   2       9578.28       9834.16       159.82 o                         
   2   4   2       6258.34       5783.05        63.93 o                         
   3   4   2         94.87        159.97         9.67 o                         
   4   4   2       1800.30       1734.97        45.21 o                         
   5   4   2       1737.35       1544.36        52.36 o                         
   6   4   2        671.23        645.44        10.98 o                         
   7   4   2        400.95        433.45        10.80 o                         
   8   4   2         46.09         58.35         9.69 o                         
   9   4   2       3244.99       3292.72        24.01 o                         
  10   4   2         12.33         15.39        11.01 o                         
  11   4   2        319.33        308.20        17.59 o                         
  12   4   2        131.55        118.41        16.21 o                         
  13   4   2         22.42         22.26        11.22 o                         
 -13   5   2         70.62         64.06         7.72 o                         
 -12   5   2         65.40         56.91         6.74 o                         
 -11   5   2         76.32         80.73         8.32 o                         
 -10   5   2        237.50        223.33         7.51 o                         
  -9   5   2        524.96        548.39        15.92 o                         
  -8   5   2        667.18        772.97        23.03 o                         
  -7   5   2        261.41        282.85        11.59 o                         
  -6   5   2       1370.11       1526.93        50.51 o                         
  -5   5   2         98.15        116.41         7.62 o                         
  -4   5   2        999.63        892.03        22.67 o                         
  -3   5   2        337.29        311.08        10.40 o                         
  -2   5   2       2253.73       2092.49        29.83 o                         
  -1   5   2       3589.03       3375.20        48.27 o                         
   0   5   2       8206.45       8063.50        89.68 o                         
   1   5   2       3571.96       3508.94        53.96 o                         
   2   5   2        569.54        605.20        12.18 o                         
   3   5   2        473.03        439.83        12.26 o                         
   4   5   2        560.10        511.59        10.72 o                         
   5   5   2       1641.51       1370.26        41.10 o                         
   6   5   2       3428.53       3281.11        90.54 o                         
   7   5   2        830.07        738.56        17.89 o                         
   8   5   2       2312.15       2326.14        48.08 o                         
   9   5   2        215.87        227.97        11.52 o                         
  10   5   2        199.63        196.68        11.32 o                         
  11   5   2        286.68        289.51        13.59 o                         
  12   5   2        201.53        190.87        12.25 o                         
  13   5   2         44.87         38.40        11.78 o                         
 -13   6   2        234.36        177.47         8.12 o                         
 -12   6   2         32.12         29.01         6.84 o                         
 -11   6   2         46.04         57.01         7.93 o                         
 -10   6   2        131.48        154.18         8.13 o                         
  -9   6   2        166.80        173.77        10.24 o                         
  -8   6   2        480.38        454.83        14.66 o                         
  -7   6   2        602.35        623.44        22.70 o                         
  -6   6   2        712.96        802.11        13.62 o                         
  -5   6   2       1438.07       1307.68        28.38 o                         
  -4   6   2        235.69        273.08         9.50 o                         
  -3   6   2        819.78        751.29        10.23 o                         
  -2   6   2       4399.98       4157.76        74.82 o                         
  -1   6   2      53624.57      64516.59       172.65 o                         
   0   6   2        340.84        324.52        10.02 o                         
   2   6   2       2739.18       2803.10        45.74 o                         
   3   6   2       1150.64       1052.72        17.41 o                         
   4   6   2        780.80        725.85        11.97 o                         
   5   6   2       2113.03       2015.47        43.56 o                         
   6   6   2       4287.90       4067.32        65.84 o                         
   7   6   2         92.65        102.68         8.80 o                         
   8   6   2        194.23        197.03         8.52 o                         
   9   6   2        243.49        259.71        11.02 o                         
  10   6   2        143.49        154.79        10.21 o                         
  11   6   2        268.08        266.38        10.05 o                         
  12   6   2         15.72         19.87         9.78 o                         
  13   6   2          1.04          7.68        11.48 o                         
 -12   7   2        114.67        101.38         7.29 o                         
 -11   7   2         32.69         43.30         7.69 o                         
 -10   7   2         85.93        103.68         7.02 o                         
  -9   7   2        450.63        508.97        11.05 o                         
  -8   7   2        546.38        570.99        15.34 o                         
  -7   7   2        247.75        266.64         9.12 o                         
  -6   7   2        429.75        444.48        14.61 o                         
  -5   7   2       1576.62       1445.53        37.43 o                         
  -4   7   2        313.59        289.85         7.33 o                         
  -3   7   2        792.63        687.31        10.16 o                         
  -2   7   2        493.43        512.46        11.68 o                         
  -1   7   2       1125.91       1224.28        29.72 o                         
   0   7   2          8.59          8.54         7.93 o                         
   1   7   2       4858.69       4664.46        63.13 o                         
   2   7   2       1127.48        989.96        22.99 o                         
   3   7   2       1094.70        943.56        16.79 o                         
   4   7   2        695.65        598.28        10.90 o                         
   5   7   2         82.93         93.57         6.28 o                         
   6   7   2        209.28        251.24         8.20 o                         
   7   7   2         94.88         97.78         6.23 o                         
   8   7   2        857.52        875.08        20.50 o                         
   9   7   2         36.62         58.14         7.28 o                         
  10   7   2         76.80         76.38         8.13 o                         
  11   7   2        402.01        395.09        14.27 o                         
  12   7   2        163.60        162.61        10.05 o                         
 -12   8   2          9.67         17.71         5.99 o                         
 -11   8   2        264.08        267.92        11.02 o                         
 -10   8   2        278.23        283.70        10.21 o                         
  -9   8   2       1481.65       1689.95        48.62 o                         
  -8   8   2        475.27        508.28        21.00 o                         
  -7   8   2        695.36        681.03        10.79 o                         
  -6   8   2        951.30        895.50        19.48 o                         
  -5   8   2       1895.07       1702.65        40.82 o                         
  -4   8   2       4190.66       3705.99        69.41 o                         
  -3   8   2        636.21        598.42        13.29 o                         
  -2   8   2       3758.61       3400.20        56.98 o                         
  -1   8   2      17640.02      18146.42       206.98 o                         
   0   8   2       2230.09       2163.46        15.99 o                         
   1   8   2      18976.14      19210.32       330.66 o                         
   2   8   2       1206.67       1167.74        22.42 o                         
   3   8   2        107.31        129.85         7.50 o                         
   4   8   2       1310.48       1193.76        22.58 o                         
   5   8   2       2373.99       2219.45        49.84 o                         
   6   8   2        324.89        272.02         7.14 o                         
   7   8   2        719.99        712.92        18.08 o                         
   8   8   2       1526.05       1509.39        27.42 o                         
   9   8   2       2323.11       2488.13        81.89 o                         
  10   8   2        134.70        148.54         8.36 o                         
  11   8   2        247.56        251.46        18.89 o                         
  12   8   2          6.09          8.19         8.84 o                         
 -12   9   2         24.75         29.69         6.15 o                         
 -11   9   2        352.25        374.15        12.18 o                         
 -10   9   2        186.24        210.23        15.17 o                         
  -9   9   2        293.89        290.65        15.11 o                         
  -8   9   2       1339.02       1334.43        49.04 o                         
  -7   9   2        748.74        750.37        10.45 o                         
  -6   9   2       3300.10       3233.88        80.00 o                         
  -5   9   2       2736.27       2698.94        58.35 o                         
  -4   9   2       3240.54       2996.60        19.40 o                         
  -3   9   2        225.56        226.20         7.50 o                         
  -2   9   2       2258.88       2023.13        29.18 o                         
  -1   9   2       1017.64       1085.21        11.82 o                         
   0   9   2       2842.43       2866.83        24.86 o                         
   1   9   2       3694.09       3438.82        49.71 o                         
   2   9   2       3224.41       3057.57        42.41 o                         
   3   9   2        326.62        329.75         8.35 o                         
   4   9   2       2584.06       2541.55        22.58 o                         
   5   9   2       3856.43       3612.47        76.49 o                         
   6   9   2       2210.55       2074.17        38.11 o                         
   7   9   2       1039.69        979.89        25.87 o                         
   8   9   2        134.45        143.66         7.38 o                         
   9   9   2         24.56         33.43         6.77 o                         
  10   9   2        149.85        156.52         8.56 o                         
  11   9   2          8.13         22.82         8.22 o                         
  12   9   2          2.31          6.55         8.47 o                         
 -12  10   2        133.53        122.68         7.52 o                         
 -11  10   2         29.13         31.10         7.52 o                         
 -10  10   2         31.72         31.32         8.96 o                         
  -9  10   2        277.73        268.73         9.54 o                         
  -8  10   2        500.70        522.99        10.65 o                         
  -7  10   2        734.03        811.61        27.66 o                         
  -6  10   2        424.50        442.08        12.47 o                         
  -5  10   2        653.47        693.78        21.88 o                         
  -4  10   2        846.95        865.51        16.16 o                         
  -3  10   2        454.00        362.18        13.69 o                         
  -2  10   2       1240.47       1309.63        22.62 o                         
  -1  10   2      11894.15      11462.87       172.17 o                         
   0  10   2        255.07        242.22         8.38 o                         
   1  10   2      10713.31      10553.11       122.26 o                         
   2  10   2       2421.29       2398.17        24.96 o                         
   3  10   2       1004.48        881.02        10.17 o                         
   4  10   2       1323.78       1260.72        20.87 o                         
   5  10   2       1151.74       1139.68        20.03 o                         
   6  10   2       1588.10       1531.90        33.52 o                         
   7  10   2        104.65        113.87         6.27 o                         
   8  10   2       1124.51       1100.39        31.53 o                         
   9  10   2        168.92        165.03         8.22 o                         
  10  10   2         14.81         16.33         5.99 o                         
  11  10   2          4.46          0.78         8.31 o                         
  12  10   2         31.52         27.70         8.64 o                         
 -12  11   2        102.33        103.95         7.90 o                         
 -11  11   2        315.85        340.88        11.44 o                         
 -10  11   2        134.84        135.99         7.23 o                         
  -9  11   2         22.27         22.10         8.72 o                         
  -8  11   2        577.95        580.08        18.87 o                         
  -7  11   2         79.09         97.14         8.58 o                         
  -6  11   2       1538.14       1458.62        37.77 o                         
  -5  11   2        246.65        239.86         7.38 o                         
  -4  11   2        184.41        196.60         7.38 o                         
  -3  11   2       1352.58       1378.02        24.84 o                         
  -2  11   2       4391.73       4076.48        77.23 o                         
  -1  11   2         17.68         63.12         6.81 o                         
   0  11   2         42.97         56.19         6.32 o                         
   1  11   2       1536.85       1450.65        20.09 o                         
   2  11   2       4037.42       3988.29        22.50 o                         
   3  11   2        944.64        840.42        10.09 o                         
   4  11   2       2942.86       2573.76        33.30 o                         
   5  11   2        357.23        339.81         9.12 o                         
   6  11   2         79.16        102.06         6.51 o                         
   7  11   2        130.52        122.54         6.62 o                         
   8  11   2         76.64         84.41         6.17 o                         
   9  11   2         59.73         56.82         6.52 o                         
  10  11   2        110.11        116.68         8.71 o                         
  11  11   2        132.70        121.54         8.43 o                         
  12  11   2        222.98        199.43         9.78 o                         
 -12  12   2         59.01         49.75         7.43 o                         
 -11  12   2        113.58        111.90         8.59 o                         
 -10  12   2         18.42         31.37         7.65 o                         
  -9  12   2        227.47        220.78        13.90 o                         
  -8  12   2         62.78         76.47        13.21 o                         
  -7  12   2       1110.74       1040.70        27.73 o                         
  -6  12   2        292.01        328.89         8.37 o                         
  -5  12   2        792.34        795.34        19.15 o                         
  -4  12   2       5838.38       5772.41       124.34 o                         
  -3  12   2       1647.29       1487.60        34.42 o                         
  -2  12   2      15374.87      15313.69       385.78 o                         
  -1  12   2       5090.53       5009.20        46.38 o                         
   0  12   2       1126.03       1133.89        11.24 o                         
   1  12   2       4746.32       4547.25        57.17 o                         
   2  12   2      12933.91      12671.32        91.50 o                         
   3  12   2       1411.86       1292.29        12.48 o                         
   4  12   2        885.82        932.69        12.44 o                         
   5  12   2        943.42        878.07        16.28 o                         
   6  12   2        912.82        862.61        15.22 o                         
   7  12   2        566.97        556.66         9.14 o                         
   8  12   2         54.76         63.73         5.87 o                         
   9  12   2        222.10        216.06         7.50 o                         
  10  12   2        314.08        319.49        12.68 o                         
  11  12   2         85.84         85.09         8.75 o                         
  12  12   2         23.47         18.63         8.21 o                         
 -12  13   2        102.04         95.78         7.72 o                         
 -11  13   2        126.94        138.14         8.93 o                         
 -10  13   2         88.10         79.49         7.89 o                         
  -9  13   2        576.23        598.16        19.90 o                         
  -8  13   2        178.33        175.12         8.97 o                         
  -7  13   2        542.88        548.51        20.09 o                         
  -6  13   2       3727.80       3756.04       114.43 o                         
  -5  13   2        213.72        236.59         7.29 o                         
  -4  13   2       1528.53       1468.73        38.31 o                         
  -3  13   2        888.86        889.63        14.65 o                         
  -2  13   2         86.51        109.94         6.80 o                         
  -1  13   2       1975.57       1844.94        12.45 o                         
   0  13   2        624.41        571.80        10.47 o                         
   1  13   2        700.22        754.38        16.78 o                         
   2  13   2        372.48        333.27         7.46 o                         
   3  13   2       3021.63       2828.87        38.04 o                         
   4  13   2       2637.98       2441.51        35.96 o                         
   5  13   2        178.19        158.92         5.61 o                         
   6  13   2       1242.70       1222.58        26.92 o                         
   7  13   2        873.35        834.21        20.82 o                         
   8  13   2        564.29        554.70        16.03 o                         
   9  13   2        186.46        204.40        10.12 o                         
  10  13   2          1.91         10.45         6.53 o                         
  11  13   2        160.38        153.40         7.86 o                         
  12  13   2         71.46         63.00         8.68 o                         
 -12  14   2        141.90        125.22         8.32 o                         
 -11  14   2          3.50         12.74         7.93 o                         
 -10  14   2        203.36        198.60         8.83 o                         
  -9  14   2        199.11        202.43         7.91 o                         
  -8  14   2       1307.14       1356.50        38.56 o                         
  -7  14   2        509.55        510.41        16.99 o                         
  -6  14   2       1205.01       1188.28        44.31 o                         
  -5  14   2        548.50        576.66        16.82 o                         
  -4  14   2       1006.43       1004.79        20.73 o                         
  -3  14   2        620.49        597.42        15.98 o                         
  -2  14   2       1044.33       1030.52        26.88 o                         
  -1  14   2       6688.53       6462.15       126.66 o                         
   0  14   2        304.14        277.42         6.74 o                         
   1  14   2       5581.63       5674.62        66.85 o                         
   2  14   2       1286.61       1396.05        30.20 o                         
   3  14   2         89.17         97.59         6.81 o                         
   4  14   2       1629.92       1560.17        17.44 o                         
   5  14   2        118.76        135.35         6.49 o                         
   6  14   2       2295.97       2153.75        41.62 o                         
   7  14   2        849.56        827.64        16.83 o                         
   8  14   2        867.50        897.66        19.14 o                         
   9  14   2         65.55         66.35         7.10 o                         
  10  14   2        141.39        147.14         7.66 o                         
  11  14   2        143.30        125.43         7.21 o                         
  12  14   2         78.46         60.61         9.60 o                         
 -11  15   2        325.67        312.31         9.52 o                         
 -10  15   2         60.05         77.65        11.44 o                         
  -9  15   2         71.01         73.33         7.70 o                         
  -8  15   2         44.42         53.68         6.71 o                         
  -7  15   2        170.85        191.78         8.20 o                         
  -6  15   2        590.70        593.59        15.09 o                         
  -5  15   2       1058.24       1030.11        22.73 o                         
  -4  15   2       2108.32       2014.12        59.62 o                         
  -3  15   2        789.29        791.54        12.65 o                         
  -2  15   2        744.17        713.72        12.40 o                         
  -1  15   2        254.56        300.57         6.78 o                         
   0  15   2        329.07        334.21         6.91 o                         
   1  15   2       2429.28       2236.60        15.44 o                         
   2  15   2        110.55        124.10         5.73 o                         
   3  15   2        916.67        904.07        15.64 o                         
   4  15   2       1688.32       1671.04        22.88 o                         
   5  15   2       1969.85       1909.70        48.00 o                         
   6  15   2       1281.69       1170.00        25.23 o                         
   7  15   2        179.23        181.31         6.24 o                         
   8  15   2        108.39         99.01         6.19 o                         
   9  15   2         74.12         66.58         6.40 o                         
  10  15   2        257.69        234.58        12.72 o                         
  11  15   2         78.33         82.44         6.99 o                         
 -11  16   2        240.44        197.80         8.41 o                         
 -10  16   2        186.60        177.08         8.28 o                         
  -9  16   2       1340.78       1348.17        59.65 o                         
  -8  16   2        173.78        196.22         8.51 o                         
  -7  16   2         63.98         68.51         6.11 o                         
  -6  16   2       1154.16       1071.54        22.66 o                         
  -5  16   2        260.09        273.05         8.41 o                         
  -4  16   2       2855.09       2597.09        61.61 o                         
  -3  16   2        387.62        349.28         8.15 o                         
  -2  16   2       1584.51       1497.87        41.23 o                         
  -1  16   2         21.83         40.43         6.15 o                         
   0  16   2       7981.64       7718.23       111.21 o                         
   1  16   2        399.30        394.69         7.55 o                         
   2  16   2       2734.73       2568.41        39.66 o                         
   3  16   2       1221.56       1139.55        13.73 o                         
   4  16   2        947.97        917.95        15.60 o                         
   5  16   2       1238.71       1206.35        32.52 o                         
   6  16   2         71.92         85.68         5.94 o                         
   7  16   2        192.03        206.06         6.68 o                         
   8  16   2         72.00         78.99         6.11 o                         
   9  16   2        870.38        874.49        20.58 o                         
  10  16   2        312.81        297.54        13.11 o                         
  11  16   2        123.49        116.11         8.15 o                         
 -11  17   2         61.42         52.37         8.44 o                         
 -10  17   2        140.56        139.28         7.74 o                         
  -9  17   2        103.10        109.59         8.29 o                         
  -8  17   2        405.78        414.51        10.93 o                         
  -7  17   2        157.06        165.68         8.26 o                         
  -6  17   2        267.30        252.52         9.17 o                         
  -5  17   2        833.87        851.85        11.26 o                         
  -4  17   2        322.29        333.88         6.44 o                         
  -3  17   2        174.40        184.62         6.19 o                         
  -2  17   2        217.75        211.55         6.69 o                         
  -1  17   2        440.37        418.61         8.12 o                         
   0  17   2       1263.45       1246.96        18.21 o                         
   1  17   2        505.82        481.89         7.89 o                         
   2  17   2        706.56        673.25         9.79 o                         
   3  17   2         33.52         42.39         5.47 o                         
   4  17   2        955.69        911.77        19.60 o                         
   5  17   2        880.60        797.20        25.58 o                         
   6  17   2        405.05        386.09         6.91 o                         
   7  17   2        507.88        500.79        12.05 o                         
   8  17   2        591.66        621.94        19.23 o                         
   9  17   2        169.84        153.62         7.80 o                         
  10  17   2         73.08         71.84         7.09 o                         
  11  17   2        182.19        149.53         9.75 o                         
 -11  18   2         11.23         14.79         6.98 o                         
 -10  18   2        179.72        175.52        10.10 o                         
  -9  18   2        134.63        146.79        10.82 o                         
  -8  18   2        152.86        159.23         6.62 o                         
  -7  18   2        424.86        434.80        14.93 o                         
  -6  18   2          3.69         17.38         5.69 o                         
  -5  18   2        675.13        629.98        14.98 o                         
  -4  18   2        239.63        221.88         6.74 o                         
  -3  18   2       4178.74       3835.47        81.20 o                         
  -2  18   2         38.42         46.26         5.66 o                         
  -1  18   2       4057.85       3690.09        76.29 o                         
   0  18   2        323.89        307.34         6.61 o                         
   1  18   2       4210.90       4055.85        50.54 o                         
   2  18   2        310.38        285.73         7.94 o                         
   3  18   2       2955.44       2773.50        44.17 o                         
   4  18   2         97.51        108.35         6.54 o                         
   5  18   2        447.17        453.38         7.22 o                         
   6  18   2        536.81        505.03        12.95 o                         
   7  18   2        361.93        371.85         8.33 o                         
   8  18   2         71.38         80.89         6.08 o                         
   9  18   2         34.34         39.73         6.81 o                         
  10  18   2        138.43        127.62         7.32 o                         
  11  18   2         18.15         18.26         7.20 o                         
 -11  19   2         61.10         43.90         8.69 o                         
 -10  19   2         18.82         12.91         7.66 o                         
  -9  19   2        314.65        280.45         7.93 o                         
  -8  19   2         31.04         30.46         6.36 o                         
  -7  19   2         29.31         32.62         5.83 o                         
  -6  19   2         17.49         22.12         5.87 o                         
  -5  19   2       1049.52       1021.95        31.28 o                         
  -4  19   2        291.46        287.90         8.67 o                         
  -3  19   2        929.25        918.10        22.07 o                         
  -2  19   2        954.70        900.22        29.56 o                         
  -1  19   2        298.87        295.82         8.54 o                         
   0  19   2         40.49         36.12         4.85 o                         
   1  19   2        840.20        793.64         8.80 o                         
   2  19   2        453.81        424.52         8.68 o                         
   3  19   2       1950.85       1791.99        27.10 o                         
   4  19   2        210.10        208.04         6.96 o                         
   5  19   2        203.83        209.55         6.20 o                         
   6  19   2        205.02        203.35         6.78 o                         
   7  19   2        110.29        106.07         6.44 o                         
   8  19   2        234.37        234.52        12.13 o                         
   9  19   2          8.58         14.39         5.97 o                         
  10  19   2         79.95         76.14         6.87 o                         
  11  19   2        110.10         78.53         7.89 o                         
 -10  20   2         27.64         29.61         6.65 o                         
  -9  20   2         39.10         58.78         6.01 o                         
  -8  20   2         19.91         21.30         6.05 o                         
  -7  20   2        583.91        562.67        14.53 o                         
  -6  20   2        172.84        161.24         6.76 o                         
  -5  20   2        502.28        458.52        11.10 o                         
  -4  20   2        582.11        564.92        20.08 o                         
  -3  20   2         41.74         49.16         5.42 o                         
  -2  20   2       1029.16        941.18        30.20 o                         
  -1  20   2         10.61         24.02         5.04 o                         
   0  20   2          4.04         11.58         5.50 o                         
   1  20   2        402.80        368.35         6.48 o                         
   2  20   2         85.13         99.90         5.99 o                         
   3  20   2        378.98        381.34        12.37 o                         
   4  20   2        717.68        722.26        13.28 o                         
   5  20   2        742.74        729.83        24.73 o                         
   6  20   2        394.50        353.82        11.55 o                         
   7  20   2        371.31        368.97        10.46 o                         
   8  20   2         42.17         41.11         5.74 o                         
   9  20   2        298.25        283.24        12.80 o                         
  10  20   2        158.85        134.53         7.04 o                         
 -10  21   2         28.65         30.39         8.37 o                         
  -9  21   2          2.47          5.70         6.78 o                         
  -8  21   2        444.73        419.84         7.78 o                         
  -7  21   2        227.14        240.47        12.39 o                         
  -6  21   2       1704.14       1671.83        49.30 o                         
  -5  21   2        489.77        509.80        17.78 o                         
  -4  21   2         42.62         63.25         6.34 o                         
  -3  21   2        273.86        260.77         9.53 o                         
  -2  21   2        234.29        244.36         6.49 o                         
  -1  21   2        508.86        464.38        17.08 o                         
   0  21   2        187.96        183.17         6.25 o                         
   1  21   2        819.73        772.76        13.05 o                         
   2  21   2        229.74        222.13         6.50 o                         
   3  21   2        377.68        384.24         7.25 o                         
   4  21   2        978.23        880.93        20.68 o                         
   5  21   2       1112.71       1063.64        37.71 o                         
   6  21   2        770.39        749.50        23.57 o                         
   7  21   2        359.27        336.65         8.57 o                         
   8  21   2        208.41        204.23         7.30 o                         
   9  21   2         37.26         39.33         6.32 o                         
  10  21   2        154.93        127.59         7.78 o                         
 -10  22   2         13.55         20.24         8.03 o                         
  -9  22   2        134.75        118.73         9.21 o                         
  -8  22   2        155.68        134.35         6.74 o                         
  -7  22   2         44.81         65.66         6.26 o                         
  -6  22   2         42.03         48.38         5.94 o                         
  -5  22   2        329.22        314.05        10.92 o                         
  -4  22   2        475.67        446.89        10.75 o                         
  -3  22   2       1093.65       1052.48        30.73 o                         
  -2  22   2        439.76        426.18        14.74 o                         
  -1  22   2        728.90        731.57        18.72 o                         
   0  22   2        196.29        198.46         7.28 o                         
   1  22   2       1591.98       1552.16        33.41 o                         
   2  22   2        105.37        109.16         6.27 o                         
   3  22   2        716.91        691.47        16.88 o                         
   4  22   2         10.26         23.18         4.70 o                         
   5  22   2        607.72        616.52        13.50 o                         
   6  22   2        167.19        171.32         8.02 o                         
   7  22   2        457.39        421.81        13.79 o                         
   8  22   2        663.36        606.21        16.58 o                         
   9  22   2         23.19         20.32         6.62 o                         
  10  22   2         27.31         21.34         6.58 o                         
  -9  23   2          8.87         10.29         6.17 o                         
  -8  23   2         53.65         42.46         6.77 o                         
  -7  23   2        112.04         91.29         6.35 o                         
  -6  23   2         89.11         86.34         6.38 o                         
  -5  23   2         56.55         65.24         6.57 o                         
  -4  23   2          3.13         21.49         5.39 o                         
  -3  23   2        299.09        279.69        10.87 o                         
  -2  23   2        659.47        677.97        20.99 o                         
  -1  23   2         34.60         25.34         5.32 o                         
   0  23   2        327.53        323.19        14.73 o                         
   1  23   2        176.19        165.47         8.47 o                         
   2  23   2        561.57        559.73         8.39 o                         
   3  23   2       1368.12       1301.21        44.82 o                         
   4  23   2        571.20        551.72        21.87 o                         
   5  23   2          9.14         22.28         5.43 o                         
   6  23   2         48.79         50.39         5.16 o                         
   7  23   2         33.22         40.34         5.71 o                         
   8  23   2          7.67         12.06         6.15 o                         
   9  23   2         36.36         28.11         6.40 o                         
  -9  24   2         29.91         36.35         7.41 o                         
  -8  24   2         18.68         14.30         6.17 o                         
  -7  24   2         44.12         44.62         6.31 o                         
  -6  24   2        345.73        327.02        12.76 o                         
  -5  24   2        351.60        352.97        17.01 o                         
  -4  24   2        653.54        624.96        21.04 o                         
  -3  24   2        501.13        454.68        13.80 o                         
  -2  24   2       3999.43       3827.87       120.93 o                         
  -1  24   2        373.07        397.13         8.65 o                         
   0  24   2       1714.67       1724.85        33.63 o                         
   1  24   2       1764.93       1690.28        29.86 o                         
   2  24   2       2716.50       2723.41        77.82 o                         
   3  24   2        469.11        472.96        12.00 o                         
   4  24   2        195.94        183.37         6.17 o                         
   5  24   2         42.95         42.97         6.03 o                         
   6  24   2        151.04        131.34         6.50 o                         
   7  24   2         41.77         45.79         6.14 o                         
   8  24   2         51.18         48.88         5.91 o                         
   9  24   2          1.43          4.67         6.40 o                         
  -9  25   2        105.95         73.59         8.10 o                         
  -8  25   2        229.94        180.07        10.90 o                         
  -7  25   2        106.40         90.81         6.69 o                         
  -6  25   2        624.33        577.06        26.30 o                         
  -5  25   2         41.10         37.03         5.35 o                         
  -4  25   2        101.05        102.09         6.63 o                         
  -3  25   2        432.69        383.25        13.78 o                         
  -2  25   2        224.15        207.67         9.06 o                         
  -1  25   2        566.68        511.26        13.08 o                         
   0  25   2       1422.85       1230.87        33.73 o                         
   1  25   2         36.96         45.70         5.61 o                         
   2  25   2         83.24         88.21         6.17 o                         
   3  25   2        106.03        123.56         6.18 o                         
   4  25   2        171.22        173.84         8.30 o                         
   5  25   2         86.55         67.82         5.79 o                         
   6  25   2        618.17        518.37        26.71 o                         
   7  25   2         37.10         40.52         6.41 o                         
   8  25   2        162.22        142.74         8.01 o                         
   9  25   2         12.73         10.80         6.13 o                         
  -8  26   2        310.74        265.45        13.45 o                         
  -7  26   2         43.09         51.36         6.37 o                         
  -6  26   2        220.69        205.53        12.14 o                         
  -5  26   2        284.76        268.15        17.38 o                         
  -4  26   2        126.13        121.31         6.62 o                         
  -3  26   2         20.84         19.77         5.86 o                         
  -2  26   2        263.91        261.34        10.90 o                         
  -1  26   2        566.22        520.41        11.67 o                         
   0  26   2         78.14         77.25         6.77 o                         
   1  26   2        701.85        650.36        10.47 o                         
   2  26   2         59.19         68.28         6.17 o                         
   3  26   2         44.64         42.60         4.92 o                         
   4  26   2        192.69        183.37         5.99 o                         
   5  26   2          1.87         10.18         5.65 o                         
   6  26   2        390.08        365.70        11.98 o                         
   7  26   2        229.24        184.21         7.16 o                         
   8  26   2        353.46        268.47        13.96 o                         
  -8  27   2         38.11         32.49         6.75 o                         
  -7  27   2        158.69        146.75        11.33 o                         
  -6  27   2         81.72         73.00         8.46 o                         
  -5  27   2        744.26        704.32        28.68 o                         
  -4  27   2        146.13        128.82        10.95 o                         
  -3  27   2        541.74        526.65        18.86 o                         
  -2  27   2        124.11        118.66         8.45 o                         
  -1  27   2        124.92        125.96         5.53 o                         
   0  27   2         49.21         58.00         5.99 o                         
   1  27   2        337.46        349.57        12.05 o                         
   2  27   2        156.92        128.17         6.54 o                         
   3  27   2        261.20        231.08        13.09 o                         
   4  27   2          0.25          3.05         5.63 o                         
   5  27   2        649.83        584.86        22.65 o                         
   6  27   2        115.37         99.73         5.96 o                         
   7  27   2         80.23         68.30         6.66 o                         
   8  27   2         48.50         37.51         6.77 o                         
  -7  28   2         62.14         44.06         6.68 o                         
  -6  28   2        159.02        120.03         6.91 o                         
  -5  28   2         90.16         83.54         6.90 o                         
  -4  28   2        156.14        148.99         6.61 o                         
  -3  28   2         74.30         68.70         6.03 o                         
  -2  28   2        265.88        264.24        11.15 o                         
  -1  28   2         43.33         56.75         6.46 o                         
   0  28   2       1370.39       1329.67        45.36 o                         
   1  28   2          6.61         12.49         6.06 o                         
   2  28   2        218.12        222.27         7.40 o                         
   3  28   2         13.13          9.31         5.93 o                         
   4  28   2        127.57        115.31         6.41 o                         
   5  28   2        215.61        204.16         7.02 o                         
   6  28   2          9.90         13.89         6.57 o                         
   7  28   2         28.60         22.65         5.73 o                         
  -7  29   2        121.70        100.61         7.69 o                         
  -6  29   2         82.54         65.87         6.58 o                         
  -5  29   2        111.42        102.83         6.71 o                         
  -4  29   2         62.38         53.56         7.78 o                         
  -3  29   2          6.20         12.98         5.53 o                         
  -2  29   2         94.54         77.81         5.58 o                         
  -1  29   2         26.36         27.04         5.37 o                         
   0  29   2          5.92          0.18         5.84 o                         
   1  29   2        142.66        123.24         7.09 o                         
   2  29   2         20.86         14.55         5.62 o                         
   3  29   2         88.97         67.45         5.72 o                         
   4  29   2         99.46         86.04         6.12 o                         
   5  29   2        281.33        240.70        16.19 o                         
   6  29   2         25.42         16.63         5.84 o                         
   7  29   2         14.98         15.09         6.17 o                         
  -6  30   2         17.67         14.62         5.85 o                         
  -5  30   2        114.12        110.12         6.22 o                         
  -4  30   2         33.17         28.23         6.22 o                         
  -3  30   2        465.42        397.04        21.21 o                         
  -2  30   2         89.05         83.06         6.44 o                         
  -1  30   2        176.31        193.63         9.92 o                         
   0  30   2        100.25         91.98         5.67 o                         
   1  30   2        428.03        378.67        22.85 o                         
   2  30   2         17.75         16.28         5.62 o                         
   3  30   2        230.74        229.78         7.09 o                         
   4  30   2          9.45         13.14         5.91 o                         
   5  30   2         51.04         45.85         5.72 o                         
   6  30   2         52.28         38.00         5.89 o                         
  -5  31   2         83.96         74.15         6.80 o                         
  -4  31   2          6.27         17.89         6.69 o                         
  -3  31   2         79.00         76.93         7.08 o                         
  -2  31   2        122.20        106.56         7.02 o                         
  -1  31   2         52.49         41.44         5.99 o                         
   0  31   2         32.18         29.33         6.83 o                         
   1  31   2         52.21         50.27         5.79 o                         
   2  31   2         53.03         55.95         5.87 o                         
   3  31   2        214.76        185.53         7.12 o                         
   4  31   2         27.57         32.80         6.20 o                         
   5  31   2        141.98        104.73         7.08 o                         
  -4  32   2          9.86          7.05         5.98 o                         
  -3  32   2         56.45         59.35         9.54 o                         
  -2  32   2        185.68        155.95        11.38 o                         
  -1  32   2          6.60          9.78         6.18 o                         
   0  32   2         55.48         38.26         5.93 o                         
   1  32   2        106.61         76.17         6.12 o                         
   2  32   2         71.17         63.30         5.70 o                         
   3  32   2         52.25         31.66         5.96 o                         
   4  32   2         36.05         26.44         5.63 o                         
  -3  33   2         43.14         41.68         6.75 o                         
  -2  33   2         25.60         24.81         6.47 o                         
  -1  33   2         59.19         52.28         6.03 o                         
   0  33   2         49.07         40.05         6.55 o                         
   1  33   2         74.13         56.48         5.49 o                         
   2  33   2         30.35         27.60         5.98 o                         
   3  33   2        106.22         81.49         6.44 o                         
  -1  34   2         95.23         65.30         7.20 o                         
   0  34   2         20.62         19.83         6.58 o                         
   1  34   2         85.07         45.14         6.34 o                         
  -3 -33   3        123.03        103.40        10.14 o                         
  -2 -33   3          5.87          6.09         8.34 o                         
  -1 -33   3         16.75         24.49         8.48 o                         
   0 -33   3         23.69         22.28        11.49 o                         
   1 -33   3         32.63         28.16         9.66 o                         
   2 -33   3          1.05          8.89         9.27 o                         
   3 -33   3          7.22          8.89         9.15 o                         
  -4 -32   3        105.51         95.76         9.89 o                         
  -3 -32   3         20.62         21.72         8.31 o                         
  -2 -32   3          5.33         13.15         8.16 o                         
  -1 -32   3         16.93         22.88         9.00 o                         
   0 -32   3          5.80          7.65         7.93 o                         
   1 -32   3         37.92         24.01        10.79 o                         
   2 -32   3         14.39         20.63         9.03 o                         
   3 -32   3          8.36         13.83         9.28 o                         
   4 -32   3         61.36         65.85        11.72 o                         
  -5 -31   3         22.51         16.75         6.80 o                         
  -4 -31   3        109.59        101.72         8.58 o                         
  -3 -31   3         68.62         80.49         9.51 o                         
  -2 -31   3          3.62         12.05         9.38 o                         
  -1 -31   3         70.00         56.34         9.20 o                         
   0 -31   3         64.00         56.00         9.09 o                         
   1 -31   3         63.74         70.48        11.14 o                         
   2 -31   3         73.19         74.51         9.62 o                         
   3 -31   3          9.78          8.54         8.80 o                         
   4 -31   3        144.06        165.72        23.71 o                         
   5 -31   3         87.98         92.45        12.02 o                         
  -6 -30   3         43.11         51.41        15.88 o                         
  -5 -30   3         29.68         21.94         7.71 o                         
  -4 -30   3         83.06         93.26         9.44 o                         
  -3 -30   3         31.74         54.86         9.17 o                         
  -2 -30   3        476.46        512.08        14.47 o                         
  -1 -30   3         91.96        105.55        11.46 o                         
   0 -30   3        234.88        241.80         9.52 o                         
   1 -30   3        107.09        117.54         9.12 o                         
   2 -30   3        399.67        427.99        18.73 o                         
   3 -30   3        268.60        297.90        11.16 o                         
   4 -30   3         63.75         63.15        12.14 o                         
   5 -30   3         14.23         15.41        11.04 o                         
   6 -30   3         38.86         43.46        16.37 o                         
  -6 -29   3         51.23         42.95         9.32 o                         
  -5 -29   3         34.54         44.11         7.81 o                         
  -4 -29   3         93.42        104.70         8.33 o                         
  -3 -29   3         87.43         90.36         9.07 o                         
  -2 -29   3         68.96         89.90         9.01 o                         
  -1 -29   3        154.27        147.04         7.47 o                         
   0 -29   3         94.48        120.99         9.48 o                         
   1 -29   3         12.33         16.22         8.71 o                         
   2 -29   3        339.85        392.98        13.13 o                         
   3 -29   3        236.37        246.08        10.45 o                         
   4 -29   3         12.81         14.33        11.94 o                         
   5 -29   3         46.38         62.79        11.22 o                         
   6 -29   3         39.42         58.99        16.53 o                         
  -7 -28   3        202.45        228.27        13.18 o                         
  -6 -28   3         99.96        119.10         9.97 o                         
  -5 -28   3        144.70        165.53         8.80 o                         
  -4 -28   3         48.67         41.33         7.87 o                         
  -3 -28   3        705.68        761.95        16.72 o                         
  -2 -28   3        326.03        355.28        11.71 o                         
  -1 -28   3        493.86        601.40        13.78 o                         
   0 -28   3        207.31        244.42         8.29 o                         
   1 -28   3        491.63        540.53         9.89 o                         
   2 -28   3         15.02         23.91         8.53 o                         
   3 -28   3        170.14        200.05        10.48 o                         
   4 -28   3          2.18          7.35        11.07 o                         
   5 -28   3         24.69         32.79         9.28 o                         
   6 -28   3        196.42        192.94        17.17 o                         
   7 -28   3         13.46         17.95        11.62 o                         
  -7 -27   3        126.84        106.08         9.66 o                         
  -6 -27   3        266.31        251.94         8.63 o                         
  -5 -27   3        400.05        406.55        14.36 o                         
  -4 -27   3          5.88         10.63         7.49 o                         
  -3 -27   3         83.22         87.24         7.98 o                         
  -2 -27   3         14.23         26.13         7.58 o                         
  -1 -27   3         43.78         51.57         7.70 o                         
   0 -27   3        256.47        307.05         8.70 o                         
   1 -27   3        111.28        129.39        10.92 o                         
   2 -27   3        298.21        349.71         9.72 o                         
   3 -27   3        206.61        225.48        10.43 o                         
   4 -27   3        214.20        249.65        12.79 o                         
   5 -27   3         21.93         32.85         8.91 o                         
   6 -27   3        439.71        390.34        14.69 o                         
   7 -27   3        137.11        125.75        17.53 o                         
  -8 -26   3         80.58         82.90        20.62 o                         
  -7 -26   3         33.82         43.89         7.08 o                         
  -6 -26   3        174.61        170.15         9.47 o                         
  -5 -26   3         50.33         63.48         7.91 o                         
  -4 -26   3        464.95        556.28        13.60 o                         
  -3 -26   3         65.21         63.17         7.80 o                         
  -2 -26   3        317.49        349.97         9.37 o                         
  -1 -26   3         28.10         33.66         7.54 o                         
   0 -26   3        316.98        327.58         9.62 o                         
   1 -26   3         79.50         85.84         8.83 o                         
   2 -26   3        120.10        158.24         9.60 o                         
   3 -26   3         77.34         80.37         6.91 o                         
   4 -26   3        231.66        242.03        21.52 o                         
   5 -26   3        585.60        683.92        14.95 o                         
   6 -26   3        120.98        128.07        11.67 o                         
   7 -26   3        166.75        196.21        16.85 o                         
   8 -26   3         42.76         40.34        16.48 o                         
  -8 -25   3        140.94        140.52        13.92 o                         
  -7 -25   3         27.14         30.38         8.03 o                         
  -6 -25   3        203.42        209.36        12.66 o                         
  -5 -25   3        129.23        140.60         9.70 o                         
  -4 -25   3        121.21        127.13         8.34 o                         
  -3 -25   3        291.51        331.46        10.40 o                         
  -2 -25   3         26.93         27.88         7.58 o                         
  -1 -25   3        449.05        497.91        10.09 o                         
   0 -25   3        213.79        232.80         9.01 o                         
   1 -25   3        333.29        404.87        13.94 o                         
   2 -25   3        275.61        311.63        11.93 o                         
   3 -25   3        646.45        646.85        14.32 o                         
   4 -25   3        212.63        232.42        10.07 o                         
   5 -25   3         95.30        119.48        10.77 o                         
   6 -25   3         96.08        104.62        15.84 o                         
   7 -25   3        134.20        137.21        16.37 o                         
   8 -25   3          7.53         16.63        16.05 o                         
  -9 -24   3         37.33         25.33        11.85 o                         
  -8 -24   3         17.52         21.02        11.39 o                         
  -7 -24   3        184.94        205.56         9.81 o                         
  -6 -24   3         49.67         57.09         8.89 o                         
  -5 -24   3        293.63        322.77        18.73 o                         
  -4 -24   3        511.81        580.96        10.73 o                         
  -3 -24   3       1136.05       1210.20        16.90 o                         
  -2 -24   3        266.74        291.58         8.51 o                         
  -1 -24   3        773.36        868.87        10.46 o                         
   0 -24   3        253.62        267.69         8.08 o                         
   1 -24   3        558.44        610.40        19.61 o                         
   2 -24   3        613.11        645.85        10.08 o                         
   3 -24   3        744.29        825.32        18.61 o                         
   4 -24   3        160.40        160.77         9.59 o                         
   5 -24   3         22.15         26.48         9.98 o                         
   6 -24   3        253.21        251.60        15.95 o                         
   7 -24   3         37.11         57.40        11.04 o                         
   8 -24   3         19.08         18.64        11.09 o                         
   9 -24   3          8.56         16.21        15.89 o                         
  -9 -23   3         41.97         28.62         9.83 o                         
  -8 -23   3        275.52        247.08        11.99 o                         
  -7 -23   3         85.45         74.61         8.15 o                         
  -6 -23   3         36.57         38.09         8.56 o                         
  -5 -23   3         25.94         22.21         6.59 o                         
  -4 -23   3        288.97        322.20        22.35 o                         
  -3 -23   3        158.44        178.57         8.86 o                         
  -2 -23   3        534.43        607.06        11.07 o                         
  -1 -23   3        248.97        248.32        12.74 o                         
   0 -23   3        473.19        451.82        14.72 o                         
   1 -23   3         18.77         30.82         7.35 o                         
   2 -23   3        329.00        367.07         9.31 o                         
   3 -23   3        192.05        201.80         8.48 o                         
   4 -23   3        622.68        669.41        13.83 o                         
   5 -23   3        301.34        344.39        12.11 o                         
   6 -23   3         46.64         57.93        14.52 o                         
   7 -23   3         72.41         65.06        15.68 o                         
   8 -23   3        384.80        332.09        18.60 o                         
   9 -23   3        141.28        120.26        16.64 o                         
  -9 -22   3        266.61        247.69        27.78 o                         
  -8 -22   3         75.34         70.38         9.48 o                         
  -7 -22   3         21.40         40.40         8.60 o                         
  -6 -22   3         76.03         89.42         8.60 o                         
  -5 -22   3        156.32        172.61         8.03 o                         
  -4 -22   3        196.73        216.51        13.81 o                         
  -3 -22   3        257.68        315.06        11.58 o                         
  -2 -22   3        152.71        167.72         7.87 o                         
  -1 -22   3       1425.91       1550.18        13.36 o                         
   0 -22   3       2322.15       2440.77        22.99 o                         
   1 -22   3       1257.95       1357.18        12.60 o                         
   2 -22   3         58.09         77.72         7.02 o                         
   3 -22   3        503.05        554.29         9.21 o                         
   4 -22   3        129.99        154.98        10.90 o                         
   5 -22   3        150.01        176.78        11.73 o                         
   6 -22   3        385.30        426.16        14.00 o                         
   7 -22   3        137.95        135.52        15.58 o                         
   8 -22   3         60.90         68.44        15.68 o                         
   9 -22   3        239.08        201.40        13.47 o                         
 -10 -21   3        110.10         86.01        10.77 o                         
  -9 -21   3         62.26         67.82        11.33 o                         
  -8 -21   3         21.00         10.61        10.79 o                         
  -7 -21   3        437.17        496.78        17.15 o                         
  -6 -21   3        665.82        695.48        11.18 o                         
  -5 -21   3       1624.78       1771.08        17.00 o                         
  -4 -21   3        491.85        490.97         9.11 o                         
  -3 -21   3        578.21        546.01         9.32 o                         
  -2 -21   3        367.86        382.82         8.80 o                         
  -1 -21   3        195.47        194.56         7.92 o                         
   0 -21   3        138.55        157.91         8.79 o                         
   1 -21   3        126.24        126.53         8.62 o                         
   2 -21   3        315.50        320.46        10.36 o                         
   3 -21   3          7.26         17.24         6.82 o                         
   4 -21   3         59.80         79.37         8.84 o                         
   5 -21   3        586.84        691.10        18.08 o                         
   6 -21   3        739.82        896.06        20.14 o                         
   7 -21   3         41.40         35.75        14.68 o                         
   8 -21   3         21.02         19.70        15.05 o                         
   9 -21   3         17.61         24.34        15.52 o                         
  10 -21   3         86.50         78.37        16.69 o                         
 -10 -20   3        117.10         97.64        12.67 o                         
  -9 -20   3          7.19          6.14        10.80 o                         
  -8 -20   3         38.95         68.31        11.03 o                         
  -7 -20   3        304.45        334.98        24.33 o                         
  -6 -20   3        732.97        825.45        20.57 o                         
  -5 -20   3        719.58        804.06        11.10 o                         
  -4 -20   3         60.72         59.67         9.59 o                         
  -3 -20   3        277.14        300.99        12.84 o                         
  -2 -20   3        213.85        238.01         7.43 o                         
  -1 -20   3       2607.03       2727.15        47.31 o                         
   0 -20   3         63.84         73.34         8.36 o                         
   1 -20   3       2475.26       2520.80        22.07 o                         
   2 -20   3        107.51        111.25         7.69 o                         
   3 -20   3        709.48        734.41        22.97 o                         
   4 -20   3        496.54        528.06        10.41 o                         
   5 -20   3       1377.62       1593.04        22.12 o                         
   6 -20   3        742.03        843.49        19.67 o                         
   7 -20   3        153.25        166.32        11.62 o                         
   8 -20   3         73.08         77.05        11.78 o                         
   9 -20   3         26.80         28.78        15.31 o                         
  10 -20   3        121.89        131.34        16.37 o                         
 -10 -19   3        161.73        139.37        12.18 o                         
  -9 -19   3         59.85         54.82        10.96 o                         
  -8 -19   3        120.47        113.55        14.37 o                         
  -7 -19   3         93.35        110.95         9.12 o                         
  -6 -19   3        290.23        304.99        15.23 o                         
  -5 -19   3        554.30        633.45         9.56 o                         
  -4 -19   3       1209.42       1314.89        11.65 o                         
  -3 -19   3       1216.33       1281.17        12.18 o                         
  -2 -19   3        156.01        189.97         7.06 o                         
  -1 -19   3       1377.48       1480.47        26.62 o                         
   0 -19   3        606.55        690.01        10.47 o                         
   1 -19   3        157.39        197.30         8.85 o                         
   2 -19   3        598.66        680.42        10.91 o                         
   3 -19   3         42.87         82.75         7.54 o                         
   4 -19   3        127.29        164.06         9.16 o                         
   5 -19   3       1426.95       1544.52        22.07 o                         
   6 -19   3        285.05        348.08        12.63 o                         
   7 -19   3         63.44         73.35        14.52 o                         
   8 -19   3        240.53        259.41        16.32 o                         
   9 -19   3        202.63        188.62        12.68 o                         
  10 -19   3         23.68         25.88        11.41 o                         
 -11 -18   3        147.84        131.80        12.93 o                         
 -10 -18   3         97.88         69.26         8.86 o                         
  -9 -18   3        144.32        136.41         9.29 o                         
  -8 -18   3         29.90         36.73         9.91 o                         
  -7 -18   3          2.55         13.00        10.18 o                         
  -6 -18   3       1192.48       1422.20        50.07 o                         
  -5 -18   3         87.07         87.39         7.74 o                         
  -4 -18   3        743.04        867.23        10.99 o                         
  -3 -18   3        137.10        183.40         7.63 o                         
  -2 -18   3      10716.48      11719.88       111.12 o                         
  -1 -18   3        330.85        371.25         9.81 o                         
   0 -18   3       1094.08       1077.05        12.17 o                         
   1 -18   3       1699.46       1709.54        12.42 o                         
   2 -18   3       9235.58      10164.72        99.40 o                         
   3 -18   3       2403.53       2460.43        37.16 o                         
   4 -18   3       2577.88       2722.39        85.49 o                         
   5 -18   3        356.94        354.69        12.68 o                         
   6 -18   3        118.40        154.06        14.37 o                         
   7 -18   3         10.02         26.35        14.31 o                         
   8 -18   3         20.06         22.34        14.89 o                         
   9 -18   3         61.90         77.68        15.47 o                         
  10 -18   3          3.55         15.05        10.93 o                         
  11 -18   3          5.96         -3.54        16.00 o                         
 -11 -17   3         75.17         73.42        11.65 o                         
 -10 -17   3        234.63        241.89        12.39 o                         
  -9 -17   3        215.63        191.67        10.04 o                         
  -8 -17   3        282.67        294.43        17.91 o                         
  -7 -17   3         53.23         61.64        10.40 o                         
  -6 -17   3         24.08         26.47         7.29 o                         
  -5 -17   3       1230.79       1216.21        39.37 o                         
  -4 -17   3        886.79        943.87        19.28 o                         
  -3 -17   3        330.28        330.78        10.38 o                         
  -2 -17   3        640.80        664.58        14.70 o                         
  -1 -17   3       1326.75       1379.04        19.53 o                         
   0 -17   3        311.07        351.51         8.52 o                         
   1 -17   3        154.37        170.42         8.43 o                         
   2 -17   3       2125.05       2206.89        23.09 o                         
   3 -17   3        683.09        753.31         9.82 o                         
   4 -17   3        293.20        335.95         8.98 o                         
   5 -17   3         14.37         50.81        10.44 o                         
   6 -17   3        144.14        142.55        14.15 o                         
   7 -17   3         56.99         90.36        10.88 o                         
   8 -17   3        299.78        312.21        13.00 o                         
   9 -17   3         25.39         34.22        15.21 o                         
  10 -17   3         39.87         36.97        15.79 o                         
  11 -17   3         13.33         29.47        11.30 o                         
 -11 -16   3         79.50         50.09        10.07 o                         
 -10 -16   3         18.99          8.05        11.28 o                         
  -9 -16   3          2.28          7.49        10.11 o                         
  -8 -16   3        640.59        677.84        13.39 o                         
  -7 -16   3        137.71        134.50         9.77 o                         
  -6 -16   3         87.44         91.32        10.05 o                         
  -5 -16   3       1272.01       1295.45        35.80 o                         
  -4 -16   3         37.42         47.03         5.77 o                         
  -3 -16   3       4421.53       4428.60       104.50 o                         
  -2 -16   3       2189.69       2221.14        14.51 o                         
  -1 -16   3       3085.70       3229.32        17.16 o                         
   0 -16   3        528.55        565.53        10.01 o                         
   1 -16   3       3479.96       3540.60        59.23 o                         
   2 -16   3       2171.59       2358.69        46.11 o                         
   3 -16   3       1737.94       1854.01        20.02 o                         
   4 -16   3        583.02        662.22        11.24 o                         
   5 -16   3        151.80        188.85        11.20 o                         
   6 -16   3        214.04        228.62        11.73 o                         
   7 -16   3        474.39        500.22        16.54 o                         
   8 -16   3       1048.44       1175.75        21.42 o                         
   9 -16   3         84.41         58.57        15.00 o                         
  10 -16   3        128.15        136.95        16.48 o                         
  11 -16   3         36.76         54.34        15.74 o                         
 -11 -15   3         73.21         75.50        11.31 o                         
 -10 -15   3         43.39         47.45        10.81 o                         
  -9 -15   3        470.19        462.91        14.87 o                         
  -8 -15   3       1014.16       1027.73        48.02 o                         
  -7 -15   3        225.94        254.35         8.45 o                         
  -6 -15   3        313.58        322.40         8.21 o                         
  -5 -15   3       1625.61       1604.19        39.77 o                         
  -4 -15   3        277.12        299.16         6.92 o                         
  -3 -15   3         42.64         53.97         7.10 o                         
  -2 -15   3       1439.58       1320.01        40.46 o                         
  -1 -15   3       3228.81       3005.12        61.21 o                         
   0 -15   3       1621.30       1492.18        21.42 o                         
   1 -15   3        294.17        347.12         9.03 o                         
   2 -15   3        278.81        312.82         7.80 o                         
   3 -15   3       1254.01       1327.66        32.65 o                         
   4 -15   3       1482.29       1565.02        43.93 o                         
   5 -15   3        701.49        766.35        21.04 o                         
   6 -15   3        516.24        543.79        17.39 o                         
   7 -15   3        336.29        366.61        13.37 o                         
   8 -15   3        620.38        612.47        19.40 o                         
   9 -15   3         43.73         41.08        11.56 o                         
  10 -15   3        144.77        128.23        12.09 o                         
  11 -15   3        375.14        397.65        18.81 o                         
 -11 -14   3        283.74        243.10        13.10 o                         
 -10 -14   3        178.43        163.06        26.54 o                         
  -9 -14   3        376.91        420.52        12.29 o                         
  -8 -14   3        343.49        382.88        13.92 o                         
  -7 -14   3          4.40         19.66         8.32 o                         
  -6 -14   3        875.90        825.40        20.30 o                         
  -5 -14   3         99.25        143.56         7.54 o                         
  -4 -14   3       1200.09       1164.53        22.19 o                         
  -3 -14   3        100.74        106.61         6.68 o                         
  -2 -14   3       3182.21       3101.79        61.40 o                         
  -1 -14   3        423.05        471.61        17.59 o                         
   0 -14   3       1576.83       1562.28        34.78 o                         
   1 -14   3       1371.05       1489.04        13.13 o                         
   2 -14   3       3406.42       3486.79        35.45 o                         
   3 -14   3        328.47        336.77         9.76 o                         
   4 -14   3        157.81        180.65         8.92 o                         
   5 -14   3       2442.21       2691.95        35.68 o                         
   6 -14   3        798.80        778.59        19.35 o                         
   7 -14   3        335.51        388.85        17.28 o                         
   8 -14   3        384.47        454.23        17.96 o                         
   9 -14   3       1069.05       1210.06        22.05 o                         
  10 -14   3        166.79        173.71        16.37 o                         
  11 -14   3        278.83        237.70        18.17 o                         
 -12 -13   3         69.14         57.07        10.05 o                         
 -11 -13   3        205.75        190.40        22.03 o                         
 -10 -13   3        517.78        533.55        16.80 o                         
  -9 -13   3        279.41        315.49         9.84 o                         
  -8 -13   3        594.64        582.64        15.02 o                         
  -7 -13   3        138.93        158.78        13.39 o                         
  -6 -13   3       1061.31        987.18        11.57 o                         
  -5 -13   3       1950.64       1955.10        57.50 o                         
  -4 -13   3        215.28        236.64         7.65 o                         
  -3 -13   3        809.30        791.38        10.38 o                         
  -2 -13   3        650.88        675.23         9.25 o                         
  -1 -13   3       2081.18       2022.58        58.39 o                         
   0 -13   3       2404.44       2457.56        46.12 o                         
   1 -13   3       3791.43       3706.15        19.56 o                         
   2 -13   3       1087.86       1059.37        15.22 o                         
   3 -13   3       1892.63       1868.91        34.91 o                         
   4 -13   3        114.50        131.71        10.37 o                         
   5 -13   3        343.63        402.92        11.81 o                         
   6 -13   3        178.20        225.07        11.78 o                         
   7 -13   3        233.95        206.86        16.27 o                         
   8 -13   3        149.71        177.09        15.48 o                         
   9 -13   3        130.94        155.54        12.57 o                         
  10 -13   3         40.55         34.38        15.84 o                         
  11 -13   3        124.17        110.17        12.09 o                         
  12 -13   3         46.44         27.78        11.51 o                         
 -12 -12   3          9.28         16.94        11.94 o                         
 -11 -12   3        102.27         98.61        27.67 o                         
 -10 -12   3         35.51         22.13        21.31 o                         
  -9 -12   3         43.44         47.60         8.76 o                         
  -8 -12   3         14.03         19.45         6.37 o                         
  -7 -12   3        528.22        530.89        10.23 o                         
  -6 -12   3        430.44        395.63         9.61 o                         
  -5 -12   3        711.77        680.82         8.57 o                         
  -4 -12   3        497.46        474.09         8.06 o                         
  -3 -12   3        833.26        806.10         8.77 o                         
  -2 -12   3       2501.21       2378.82        50.42 o                         
  -1 -12   3      16732.31      16458.32       445.42 o                         
   0 -12   3        775.17        681.08        18.01 o                         
   1 -12   3      14577.87      14659.89       393.48 o                         
   2 -12   3       1917.78       1836.26        38.10 o                         
   3 -12   3       1438.08       1473.70        21.20 o                         
   4 -12   3        661.84        692.47        13.28 o                         
   5 -12   3        703.18        711.64        13.11 o                         
   6 -12   3       1023.00       1163.47        20.58 o                         
   7 -12   3        116.10        139.70        14.74 o                         
   8 -12   3         43.84         44.09        10.40 o                         
   9 -12   3         58.15         94.58        15.53 o                         
  10 -12   3         51.34         60.68        11.09 o                         
  11 -12   3         45.41         49.43        16.32 o                         
  12 -12   3          5.24          9.35        16.53 o                         
 -12 -11   3          1.05          7.84         8.78 o                         
 -11 -11   3         57.33         61.85        11.94 o                         
 -10 -11   3         50.18         59.43         8.54 o                         
  -9 -11   3        149.12        169.21         9.75 o                         
  -8 -11   3        312.51        306.28         8.37 o                         
  -7 -11   3         98.55        115.55         7.56 o                         
  -6 -11   3        258.89        263.63         9.09 o                         
  -5 -11   3        846.96        915.87        22.97 o                         
  -4 -11   3        277.15        315.97        20.55 o                         
  -3 -11   3         96.65        147.35         8.13 o                         
  -2 -11   3       2060.59       1921.72        47.94 o                         
  -1 -11   3        223.84        248.75         7.68 o                         
   0 -11   3        907.73        987.36        18.09 o                         
   1 -11   3       1407.16       1386.18        40.20 o                         
   2 -11   3        653.68        684.63        20.87 o                         
   3 -11   3       3029.60       3049.66        82.11 o                         
   4 -11   3       1020.82       1009.67        13.20 o                         
   5 -11   3       1087.63       1212.36        15.29 o                         
   6 -11   3        866.42        964.05        19.62 o                         
   7 -11   3          2.63         10.24        14.52 o                         
   8 -11   3       1012.49       1141.74        21.26 o                         
   9 -11   3        249.45        260.79        16.96 o                         
  10 -11   3        334.16        329.97        17.33 o                         
  11 -11   3        200.35        212.81        16.00 o                         
  12 -11   3         41.38         50.11        17.00 o                         
 -12 -10   3        127.66        102.48        12.67 o                         
 -11 -10   3        376.77        364.14        40.76 o                         
 -10 -10   3         63.98         74.06         9.33 o                         
  -9 -10   3       1093.49       1158.13        19.93 o                         
  -8 -10   3        550.36        545.61        12.34 o                         
  -7 -10   3         83.23         86.87         8.65 o                         
  -6 -10   3        979.95        948.34        17.49 o                         
  -5 -10   3        116.90        147.60         7.86 o                         
  -4 -10   3        954.39        941.21        25.59 o                         
  -3 -10   3       3029.39       2842.57        54.62 o                         
  -2 -10   3       6258.21       5744.51        65.89 o                         
  -1 -10   3        650.74        795.66        14.99 o                         
   0 -10   3       3181.00       3013.63        70.74 o                         
   1 -10   3        875.89        986.63        28.23 o                         
   2 -10   3       3051.53       3005.64        87.88 o                         
   3 -10   3       3524.47       3446.50        59.68 o                         
   4 -10   3       1059.51       1119.59        14.92 o                         
   5 -10   3       1570.28       1597.04        16.29 o                         
   6 -10   3       1012.57       1062.87        20.48 o                         
   7 -10   3         91.00         94.27        15.26 o                         
   8 -10   3        562.41        615.52        15.38 o                         
   9 -10   3       1004.03       1047.53        18.30 o                         
  10 -10   3         73.36        102.82        15.63 o                         
  11 -10   3        274.58        257.88        17.75 o                         
  12 -10   3          7.78         15.84        15.84 o                         
 -12  -9   3         33.74         29.09        11.98 o                         
 -11  -9   3        171.33        175.61        10.17 o                         
 -10  -9   3        199.95        195.10         9.18 o                         
  -9  -9   3        240.46        240.97         9.80 o                         
  -8  -9   3        809.86        857.39        11.49 o                         
  -7  -9   3       1166.62       1242.53        30.69 o                         
  -6  -9   3       1428.64       1408.83        13.03 o                         
  -5  -9   3       4606.99       4178.78        69.09 o                         
  -4  -9   3       1288.38       1193.10        44.33 o                         
  -3  -9   3       1090.90       1067.41        25.75 o                         
  -2  -9   3        730.28        716.42        13.60 o                         
  -1  -9   3        149.35        201.03        19.73 o                         
   0  -9   3         87.10         85.64         7.68 o                         
   1  -9   3        659.14        536.42        10.18 o                         
   2  -9   3       2478.13       2418.88        56.20 o                         
   3  -9   3       1559.03       1662.58        34.36 o                         
   4  -9   3        161.91        217.09        11.07 o                         
   5  -9   3        279.78        395.23        12.46 o                         
   6  -9   3       2105.21       2363.69        26.09 o                         
   7  -9   3        213.44        239.24        12.68 o                         
   8  -9   3        215.39        243.67        17.11 o                         
   9  -9   3         69.19         73.04        15.53 o                         
  10  -9   3         37.42         19.75        10.40 o                         
  11  -9   3         35.70         46.79        11.14 o                         
  12  -9   3         27.30         25.40        15.47 o                         
 -12  -8   3         45.69         43.54        12.02 o                         
 -11  -8   3        201.71        204.53         9.73 o                         
 -10  -8   3        106.57        101.09        13.23 o                         
  -9  -8   3        218.67        212.06        10.34 o                         
  -8  -8   3        916.68        959.14        28.49 o                         
  -7  -8   3        490.43        471.68         9.52 o                         
  -6  -8   3       1767.84       1767.55        45.53 o                         
  -5  -8   3        414.33        410.65        10.19 o                         
  -4  -8   3        329.37        351.29         7.67 o                         
  -3  -8   3       1365.39       1218.85        15.74 o                         
  -2  -8   3       7686.62       7865.78       120.22 o                         
  -1  -8   3      10219.23      10013.31       154.03 o                         
   0  -8   3         38.36         49.94         7.85 o                         
   1  -8   3       6765.46       6643.14       105.68 o                         
   2  -8   3       4395.15       4669.79       166.97 o                         
   3  -8   3       1439.35       1404.74        58.18 o                         
   4  -8   3         61.25         42.00        10.40 o                         
   5  -8   3       1321.17       1437.82        17.61 o                         
   6  -8   3       1556.82       1662.97        20.98 o                         
   7  -8   3        673.77        690.27        18.77 o                         
   8  -8   3       2155.29       2305.84        24.06 o                         
   9  -8   3        117.92        103.99        11.46 o                         
  10  -8   3        187.82        212.60        14.89 o                         
  11  -8   3        169.04        189.24        16.58 o                         
  12  -8   3         91.44         77.42        12.78 o                         
 -12  -7   3         47.60         59.52         9.99 o                         
 -11  -7   3        110.05        130.80        10.31 o                         
 -10  -7   3         31.61         43.88         7.56 o                         
  -9  -7   3        636.78        657.96        10.79 o                         
  -8  -7   3        247.73        259.05         8.38 o                         
  -7  -7   3       1266.99       1300.11        30.95 o                         
  -6  -7   3        685.06        760.16        14.12 o                         
  -5  -7   3       1923.96       1705.70        31.72 o                         
  -4  -7   3       2130.62       2129.75        41.13 o                         
  -3  -7   3        985.88        887.23        24.69 o                         
  -2  -7   3        528.06        473.01         8.72 o                         
  -1  -7   3       4401.56       4233.39        92.72 o                         
   0  -7   3       3866.33       3718.23        76.88 o                         
   1  -7   3       1521.96       1491.11        24.96 o                         
   2  -7   3       2510.21       2555.64        83.69 o                         
   3  -7   3       1819.18       1708.21        73.44 o                         
   4  -7   3       1026.25       1062.95        14.60 o                         
   5  -7   3        357.34        367.42        13.22 o                         
   6  -7   3       3005.82       2958.44        29.28 o                         
   7  -7   3        396.95        461.06        17.12 o                         
   8  -7   3        301.57        301.09        17.22 o                         
   9  -7   3        530.33        565.21        18.07 o                         
  10  -7   3         39.76         38.18        14.79 o                         
  11  -7   3        264.55        300.62        17.59 o                         
  12  -7   3         23.17         23.92        15.31 o                         
 -12  -6   3        296.72        285.82        32.03 o                         
 -11  -6   3         49.75         51.04         9.28 o                         
 -10  -6   3          5.30         18.05         8.74 o                         
  -9  -6   3        206.85        238.47        11.10 o                         
  -8  -6   3         57.32         70.24         8.50 o                         
  -7  -6   3        136.29        171.62         8.98 o                         
  -6  -6   3       2351.65       2197.36        44.54 o                         
  -5  -6   3       1038.22       1011.52        25.27 o                         
  -4  -6   3       1905.95       1783.88        30.35 o                         
  -3  -6   3       1706.86       1610.37        25.95 o                         
  -2  -6   3      16523.17      16471.15       378.78 o                         
  -1  -6   3       3796.47       3604.34        68.83 o                         
   0  -6   3      10612.52      11309.20       171.37 o                         
   1  -6   3       2218.16       2293.13        62.63 o                         
   2  -6   3      14808.16      15119.73       453.30 o                         
   3  -6   3        640.22        648.25        25.17 o                         
   4  -6   3       3583.87       3361.85        24.47 o                         
   5  -6   3       1070.26       1131.08        15.20 o                         
   6  -6   3        462.61        495.47        19.66 o                         
   7  -6   3        600.56        566.87        18.34 o                         
   8  -6   3         34.98         31.79        15.16 o                         
   9  -6   3        137.80        146.46        11.30 o                         
  10  -6   3        173.08        182.59        14.63 o                         
  11  -6   3         75.13         66.12        12.09 o                         
  12  -6   3        134.76        137.74        16.95 o                         
 -12  -5   3         23.25         27.16        10.13 o                         
 -11  -5   3        177.11        202.83         9.76 o                         
 -10  -5   3        102.38        118.15         9.08 o                         
  -9  -5   3        319.77        308.32         9.64 o                         
  -8  -5   3         16.52         34.13         9.09 o                         
  -7  -5   3         61.52         51.66         8.25 o                         
  -6  -5   3        356.17        384.31         8.77 o                         
  -5  -5   3        977.23        852.90        11.35 o                         
  -4  -5   3       3093.43       2716.07        46.67 o                         
  -3  -5   3        229.01        295.80         8.29 o                         
  -2  -5   3       4082.82       3611.88        70.86 o                         
  -1  -5   3        745.77        759.24        19.69 o                         
   0  -5   3        137.03        138.67         8.11 o                         
   1  -5   3       1937.48       1718.65        45.15 o                         
   2  -5   3       3625.66       3295.61        71.29 o                         
   3  -5   3       4540.40       4265.34       148.23 o                         
   4  -5   3        391.68        448.04        20.44 o                         
   5  -5   3        987.87       1037.55        16.89 o                         
   6  -5   3        919.36        934.52        21.96 o                         
   7  -5   3         13.54         16.48        14.68 o                         
   8  -5   3         16.75         11.41        10.93 o                         
   9  -5   3        178.63        176.21        15.69 o                         
  10  -5   3         85.52         84.50        15.05 o                         
  11  -5   3        177.62        209.95        16.80 o                         
  12  -5   3         10.84          1.85        15.26 o                         
 -12  -4   3         33.65         28.97         8.30 o                         
 -11  -4   3        126.97        137.62        11.51 o                         
 -10  -4   3         50.40         52.94         8.19 o                         
  -9  -4   3         19.49         24.81         8.11 o                         
  -8  -4   3       1202.70       1231.88        12.82 o                         
  -7  -4   3        111.57        126.08         8.42 o                         
  -6  -4   3       1465.09       1343.89        35.59 o                         
  -5  -4   3       1838.03       1663.24        18.33 o                         
  -4  -4   3       1450.66       1371.83        20.51 o                         
  -3  -4   3       6597.39       6315.75       138.21 o                         
  -2  -4   3       4952.78       4696.79        71.88 o                         
  -1  -4   3        193.27        238.96         8.69 o                         
   0  -4   3         82.55         83.37         8.15 o                         
   1  -4   3         28.77         36.54         8.72 o                         
   2  -4   3       8400.68       8487.91       200.24 o                         
   3  -4   3       1350.06       1508.93        48.45 o                         
   4  -4   3       2496.18       2307.80        80.89 o                         
   5  -4   3        182.24        195.23        12.64 o                         
   6  -4   3       2107.98       2245.46        28.49 o                         
   7  -4   3        546.71        539.70        18.24 o                         
   8  -4   3       1730.00       1710.93        24.63 o                         
   9  -4   3         45.70         55.45        15.31 o                         
  10  -4   3        111.98        125.54        11.83 o                         
  11  -4   3        212.59        212.23        16.96 o                         
  12  -4   3         89.00         73.20        15.68 o                         
 -13  -3   3         15.74         16.09         8.48 o                         
 -12  -3   3          2.48         14.79         9.22 o                         
 -11  -3   3         14.22         18.28         8.30 o                         
 -10  -3   3        504.84        566.86        12.32 o                         
  -9  -3   3       1432.57       1425.35        13.43 o                         
  -8  -3   3        863.77        881.00        15.07 o                         
  -7  -3   3       1003.15        956.14        24.64 o                         
  -6  -3   3       1310.13       1182.19        23.99 o                         
  -5  -3   3       2142.77       2020.01        32.99 o                         
  -4  -3   3       3430.80       3097.48        81.68 o                         
  -2  -3   3       4272.44       3924.10        48.04 o                         
  -1  -3   3       4774.05       4252.33        35.03 o                         
   0  -3   3       2419.11       2146.58        40.77 o                         
   1  -3   3        885.13        887.54        14.99 o                         
   2  -3   3       4238.55       4242.73        73.12 o                         
   3  -3   3       6773.14       6827.11       145.59 o                         
   4  -3   3       4793.71       4967.39       127.22 o                         
   5  -3   3       1956.88       1811.09        22.87 o                         
   6  -3   3        864.64        898.74        22.06 o                         
   7  -3   3        445.16        424.28        17.49 o                         
   8  -3   3       1893.66       1949.59        25.48 o                         
   9  -3   3          3.28         19.49        14.73 o                         
  10  -3   3        110.94         94.75        15.84 o                         
  11  -3   3         31.81         40.93        10.77 o                         
  12  -3   3          0.75         19.06        10.51 o                         
 -13  -2   3         29.08         25.87        10.41 o                         
 -12  -2   3        260.76        263.04        10.91 o                         
 -11  -2   3        314.13        318.23        10.05 o                         
 -10  -2   3         16.07         23.49         7.29 o                         
  -9  -2   3       1396.30       1432.42        13.66 o                         
  -8  -2   3         38.85         54.74         7.47 o                         
  -7  -2   3        198.87        201.64        10.48 o                         
  -6  -2   3       2420.40       2273.30        29.96 o                         
  -5  -2   3       2041.49       2009.60        22.42 o                         
  -4  -2   3      11504.27      10770.89       162.48 o                         
  -3  -2   3       6165.73       5674.93        31.62 o                         
  -2  -2   3      25376.80      26320.88       211.62 o                         
  -1  -2   3       3523.89       3705.37        56.45 o                         
   0  -2   3       1955.96       1979.89        38.39 o                         
   1  -2   3       2765.60       2804.82        47.79 o                         
   2  -2   3      23138.49      24497.33       735.74 o                         
   3  -2   3        948.30       1063.45        22.18 o                         
   4  -2   3       2944.58       2891.96        52.03 o                         
   5  -2   3       7534.61       7483.68        86.13 o                         
   6  -2   3        165.21        215.42        17.85 o                         
   7  -2   3        359.92        394.09        17.70 o                         
   8  -2   3        230.06        242.63        16.48 o                         
   9  -2   3       1660.47       1721.45        24.20 o                         
  10  -2   3         25.43         19.01        10.46 o                         
  11  -2   3        360.43        337.75        17.65 o                         
  12  -2   3         96.33        101.61        16.37 o                         
  13  -2   3          5.09         10.40        11.25 o                         
 -13  -1   3        135.79        117.84         9.11 o                         
 -12  -1   3        112.80        117.10        10.14 o                         
 -11  -1   3         42.30         41.95         7.53 o                         
 -10  -1   3        154.46        146.62         9.08 o                         
  -9  -1   3        778.02        825.81        11.65 o                         
  -8  -1   3        283.51        300.74         9.54 o                         
  -7  -1   3       2091.86       2100.08        15.05 o                         
  -6  -1   3       2938.78       2895.07        24.24 o                         
  -5  -1   3       3774.37       3671.37        98.92 o                         
  -4  -1   3        447.02        501.09        13.70 o                         
  -3  -1   3       2519.80       2552.47        22.55 o                         
  -2  -1   3        380.35        597.53        11.73 o                         
  -1  -1   3        546.60        662.12        12.19 o                         
   0  -1   3       1416.20       1426.19        19.53 o                         
   1  -1   3       4116.53       3849.13       172.01 o                         
   2  -1   3      10832.92      10886.35       143.83 o                         
   3  -1   3       4781.47       4467.17        74.35 o                         
   4  -1   3       4017.05       4014.72        84.41 o                         
   5  -1   3       4575.25       4573.43        99.64 o                         
   6  -1   3       2132.39       2269.22        28.97 o                         
   7  -1   3        107.75        171.97        16.48 o                         
   8  -1   3        771.80        806.84        16.76 o                         
   9  -1   3        180.81        196.91        12.10 o                         
  10  -1   3        106.22        107.58        14.42 o                         
  11  -1   3        143.40        165.15        16.43 o                         
  12  -1   3         40.43         61.36        15.90 o                         
  13  -1   3        143.64        109.91        17.69 o                         
 -13   0   3          7.16          8.03         7.57 o                         
 -12   0   3         52.74         47.53         7.91 o                         
 -11   0   3          0.46         10.26         8.22 o                         
 -10   0   3          8.07         15.83         8.44 o                         
  -9   0   3        259.47        278.55        13.82 o                         
  -8   0   3         92.02         77.27         8.80 o                         
  -7   0   3         37.44         83.92         8.69 o                         
  -6   0   3       1825.99       1844.22        19.07 o                         
  -5   0   3       5847.28       5671.18        40.19 o                         
  -4   0   3        819.20        854.42        18.82 o                         
  -3   0   3        469.85        508.92        10.34 o                         
  -2   0   3      16103.99      16898.79       251.90 o                         
   0   0   3         30.07         26.49         8.63 o                         
   2   0   3       5444.54       5597.55        47.65 o                         
   3   0   3        149.07        188.73        10.80 o                         
   4   0   3       1306.99       1080.06        22.83 o                         
   5   0   3       2356.57       2479.07        49.96 o                         
   6   0   3       4289.34       4085.68        26.52 o                         
   7   0   3       2372.60       2233.59        27.32 o                         
   8   0   3        466.18        498.36        18.39 o                         
   9   0   3        163.61        194.85        15.90 o                         
  10   0   3         27.43         27.78        10.77 o                         
  11   0   3        156.42        146.30        12.46 o                         
  12   0   3         12.60         22.18        16.00 o                         
  13   0   3         13.97          8.34        16.16 o                         
 -13   1   3        127.65        111.73         9.11 o                         
 -12   1   3        119.22        124.98         8.45 o                         
 -11   1   3         52.84         55.94         6.34 o                         
 -10   1   3        159.63        162.88        15.19 o                         
  -9   1   3        782.90        822.66        11.69 o                         
  -8   1   3        241.67        241.22         9.19 o                         
  -7   1   3       2071.15       2122.59        19.42 o                         
  -6   1   3       2954.46       2963.97        23.04 o                         
  -5   1   3       3630.41       3497.39        43.51 o                         
  -4   1   3        429.16        501.29        10.72 o                         
  -3   1   3       2558.50       2607.51        60.38 o                         
  -2   1   3        376.29        594.34        11.68 o                         
  -1   1   3        526.05        633.12        13.57 o                         
   0   1   3       1310.51       1314.33        17.41 o                         
   1   1   3       4144.30       4056.52        49.60 o                         
   2   1   3      10996.72      10947.09       126.31 o                         
   3   1   3       4904.10       4577.10        37.88 o                         
   4   1   3       4208.92       4135.39        67.93 o                         
   5   1   3       4447.66       4382.29        62.37 o                         
   6   1   3       2150.94       2268.03        50.18 o                         
   7   1   3         86.09        155.48        16.11 o                         
   8   1   3        792.96        767.06        20.46 o                         
   9   1   3        177.62        208.69        16.11 o                         
  10   1   3         91.82        116.61        15.37 o                         
  11   1   3        145.14        145.08        16.06 o                         
  12   1   3         51.39         42.40        15.79 o                         
  13   1   3        148.92        120.42        17.32 o                         
 -13   2   3         26.66         27.31         8.70 o                         
 -12   2   3        263.00        277.05         8.59 o                         
 -11   2   3        307.56        332.06         8.83 o                         
 -10   2   3         14.67         17.22         7.04 o                         
  -9   2   3       1414.59       1490.80        36.65 o                         
  -8   2   3         40.07         58.62         8.24 o                         
  -7   2   3        189.43        210.98        16.00 o                         
  -6   2   3       2360.92       2299.24        57.06 o                         
  -5   2   3       2023.75       2012.47        32.02 o                         
  -4   2   3      11740.91      11348.22       262.37 o                         
  -3   2   3       6172.15       5923.50       104.17 o                         
  -2   2   3      26377.11      27152.01       394.24 o                         
  -1   2   3       3589.03       3697.93        46.97 o                         
   0   2   3       1687.22       1707.79        29.78 o                         
   1   2   3       2745.61       2796.37        29.51 o                         
   2   2   3      23743.31      25172.58       583.54 o                         
   3   2   3        999.29       1108.22        15.05 o                         
   4   2   3       3120.42       3070.88        43.22 o                         
   5   2   3       7265.45       6847.94       124.55 o                         
   6   2   3        159.66        193.27         9.85 o                         
   7   2   3        383.41        394.28        10.84 o                         
   8   2   3        216.82        212.14        16.11 o                         
   9   2   3       1692.79       1712.96        24.89 o                         
  10   2   3         27.25         24.08        14.84 o                         
  11   2   3        348.58        352.11        17.86 o                         
  12   2   3         93.16        106.73        16.95 o                         
  13   2   3          4.25         21.49        16.90 o                         
 -13   3   3         22.60         14.81         6.60 o                         
 -12   3   3          4.06          6.39         6.65 o                         
 -11   3   3         16.99         22.02         6.78 o                         
 -10   3   3        544.87        619.72        20.38 o                         
  -9   3   3       1489.84       1479.28        35.57 o                         
  -8   3   3        847.20        906.81        10.96 o                         
  -7   3   3       1057.99       1043.18        17.68 o                         
  -6   3   3       1390.85       1315.71        37.80 o                         
  -5   3   3       2101.08       2075.70        43.17 o                         
  -4   3   3       3584.32       3452.37        53.98 o                         
  -2   3   3       4269.36       3888.50        68.10 o                         
  -1   3   3       4819.53       4242.48        43.64 o                         
   0   3   3       2355.00       2038.53        30.40 o                         
   1   3   3       1001.69        992.71        14.24 o                         
   2   3   3       4463.46       4461.67        39.46 o                         
   3   3   3       6829.23       6829.00        30.90 o                         
   4   3   3       4639.71       4687.21        31.86 o                         
   5   3   3       1874.24       1675.87        47.52 o                         
   6   3   3        871.04        816.85        19.63 o                         
   7   3   3        393.60        358.34        10.14 o                         
   8   3   3       1919.76       1939.17        33.18 o                         
   9   3   3          5.08         33.76        13.09 o                         
  10   3   3        104.54        106.73        14.84 o                         
  11   3   3         43.93         35.49        14.94 o                         
  12   3   3          2.25          6.86        15.31 o                         
 -12   4   3         47.02         42.87         8.21 o                         
 -11   4   3        124.27        145.14         7.79 o                         
 -10   4   3         39.03         36.95         6.53 o                         
  -9   4   3         19.09         33.35         8.09 o                         
  -8   4   3       1283.89       1403.53        34.82 o                         
  -7   4   3        119.72        141.94         8.57 o                         
  -6   4   3       1468.75       1412.61        16.81 o                         
  -5   4   3       1660.71       1551.26        25.61 o                         
  -4   4   3       1464.75       1467.76        25.16 o                         
  -3   4   3       6700.27       6500.75       111.78 o                         
  -2   4   3       4886.98       4686.48        65.15 o                         
  -1   4   3        347.64        412.73        11.22 o                         
   0   4   3         75.13         77.14        10.27 o                         
   1   4   3          2.76         31.80        10.32 o                         
   2   4   3       8380.48       8326.58        85.83 o                         
   3   4   3       1397.75       1535.62        18.78 o                         
   4   4   3       2547.39       2250.14        19.24 o                         
   5   4   3        190.01        229.79        19.99 o                         
   6   4   3       2146.45       2078.59        44.07 o                         
   7   4   3        552.22        489.66        14.21 o                         
   8   4   3       1842.30       1795.16        23.22 o                         
   9   4   3         47.11         53.56        10.84 o                         
  10   4   3        117.28        110.70        14.68 o                         
  11   4   3        216.11        166.17        17.32 o                         
  12   4   3        101.48         86.93        15.95 o                         
 -12   5   3         20.36         20.78         8.42 o                         
 -11   5   3        183.71        197.51        14.10 o                         
 -10   5   3         93.11        109.38         7.52 o                         
  -9   5   3        329.40        329.27         9.43 o                         
  -8   5   3         22.32         31.25         8.16 o                         
  -7   5   3         45.56         32.33         8.08 o                         
  -6   5   3        362.78        407.31        11.80 o                         
  -5   5   3       1053.40        955.44        22.33 o                         
  -4   5   3       3085.01       2887.00       100.77 o                         
  -3   5   3        262.65        320.79         8.29 o                         
  -2   5   3       4125.00       3743.12        70.40 o                         
  -1   5   3        768.78        778.22        11.85 o                         
   0   5   3        118.64        117.58         8.73 o                         
   1   5   3       2052.36       1789.37        17.71 o                         
   2   5   3       3757.67       3357.29        60.62 o                         
   3   5   3       4403.01       4032.13        32.60 o                         
   4   5   3        346.83        411.19        10.51 o                         
   5   5   3       1069.25       1081.83        24.15 o                         
   6   5   3        965.83        910.07        21.56 o                         
   7   5   3         21.69         15.14         6.55 o                         
   8   5   3         20.92         24.68         7.98 o                         
   9   5   3        168.07        165.14         9.06 o                         
  10   5   3         94.05         96.21        11.13 o                         
  11   5   3        188.64        222.21        16.74 o                         
  12   5   3          5.39         -3.96        15.95 o                         
 -12   6   3        306.13        296.26        13.02 o                         
 -11   6   3         52.64         63.02         7.66 o                         
 -10   6   3          3.37          9.59         6.66 o                         
  -9   6   3        205.02        210.38         9.49 o                         
  -8   6   3         56.31         54.54         8.47 o                         
  -7   6   3        136.63        180.94         8.78 o                         
  -6   6   3       2350.81       2260.53        33.61 o                         
  -5   6   3       1040.65       1014.21        22.18 o                         
  -4   6   3       1690.89       1589.12        43.57 o                         
  -3   6   3       1702.33       1628.19        44.21 o                         
  -2   6   3      16325.94      16092.87       150.20 o                         
  -1   6   3       3851.22       3671.00        25.21 o                         
   0   6   3      11254.95      11903.99       129.49 o                         
   1   6   3       2183.62       2228.34        43.91 o                         
   2   6   3      14950.27      15032.69       155.88 o                         
   3   6   3        586.05        581.00        10.13 o                         
   4   6   3       3529.82       3071.52        42.94 o                         
   5   6   3       1038.21       1046.73        12.70 o                         
   6   6   3        442.33        435.89        10.51 o                         
   7   6   3        640.36        588.09        12.09 o                         
   8   6   3         32.16         20.90         7.90 o                         
   9   6   3        135.51        130.82         7.95 o                         
  10   6   3        183.93        163.31        11.32 o                         
  11   6   3         70.10         67.60        11.89 o                         
  12   6   3        134.39        124.88        11.95 o                         
 -12   7   3         56.82         66.14         6.76 o                         
 -11   7   3        108.15        125.14         8.14 o                         
 -10   7   3         20.50         32.84         6.89 o                         
  -9   7   3        653.82        670.16        11.62 o                         
  -8   7   3        207.22        228.53         9.34 o                         
  -7   7   3       1314.86       1365.15        31.78 o                         
  -6   7   3        692.44        787.17        14.85 o                         
  -5   7   3       1880.25       1730.87        34.94 o                         
  -4   7   3       1986.48       1972.17        32.65 o                         
  -3   7   3        952.02        847.86        11.63 o                         
  -2   7   3        521.98        459.49        10.05 o                         
  -1   7   3       4447.49       4250.86        76.14 o                         
   0   7   3       3924.31       3638.12        40.37 o                         
   1   7   3       1596.04       1551.39        26.26 o                         
   2   7   3       2288.94       2244.61        42.07 o                         
   3   7   3       1750.74       1590.72        16.85 o                         
   4   7   3        947.21        959.90        20.01 o                         
   5   7   3        357.78        341.45         8.22 o                         
   6   7   3       2881.88       2562.44        59.54 o                         
   7   7   3        361.07        380.98        14.19 o                         
   8   7   3        308.98        289.07        12.70 o                         
   9   7   3        503.07        521.33        16.60 o                         
  10   7   3         32.16         33.66         7.77 o                         
  11   7   3        258.44        274.12        10.50 o                         
  12   7   3         19.55         17.60        10.86 o                         
 -12   8   3         37.06         33.66         8.12 o                         
 -11   8   3        209.16        192.45         8.64 o                         
 -10   8   3        128.47        120.72         9.56 o                         
  -9   8   3        221.56        227.35         9.23 o                         
  -8   8   3        841.72        925.09        16.67 o                         
  -7   8   3        443.44        434.58        21.00 o                         
  -6   8   3       1718.64       1786.04        27.10 o                         
  -5   8   3        333.95        326.22         8.45 o                         
  -4   8   3        340.00        375.13        13.58 o                         
  -3   8   3       1146.67       1036.67        15.26 o                         
  -2   8   3       7650.74       7646.46       105.71 o                         
  -1   8   3      10712.29      10510.52       108.61 o                         
   0   8   3         34.58         39.51         7.28 o                         
   1   8   3       7125.71       6827.99        99.17 o                         
   2   8   3       4480.69       4541.98        62.48 o                         
   3   8   3       1406.67       1323.58        25.15 o                         
   4   8   3         70.57         49.66         6.20 o                         
   5   8   3       1359.93       1358.52        20.23 o                         
   6   8   3       1521.61       1520.76        27.04 o                         
   7   8   3        669.53        659.32        25.58 o                         
   8   8   3       2001.64       2078.78        68.39 o                         
   9   8   3        115.40        111.96         7.32 o                         
  10   8   3        204.96        208.31         8.00 o                         
  11   8   3        166.29        181.73         9.45 o                         
  12   8   3         82.49         73.99         9.77 o                         
 -12   9   3         41.75         39.37         8.35 o                         
 -11   9   3        165.70        170.48        13.70 o                         
 -10   9   3        181.25        184.99         9.77 o                         
  -9   9   3        251.56        256.66         9.33 o                         
  -8   9   3        801.66        897.35        36.28 o                         
  -7   9   3       1086.14       1206.82        42.00 o                         
  -6   9   3       1438.29       1379.20        33.97 o                         
  -5   9   3       4615.07       4167.73        76.77 o                         
  -4   9   3       1289.47       1194.80        28.18 o                         
  -3   9   3       1157.26       1115.74        21.23 o                         
  -2   9   3        736.87        726.69        12.34 o                         
  -1   9   3        137.80        199.15        19.44 o                         
   0   9   3         69.25         71.20         7.21 o                         
   1   9   3        685.83        568.55        10.47 o                         
   2   9   3       2325.53       2225.56        25.00 o                         
   3   9   3       1477.91       1519.38        25.15 o                         
   4   9   3        149.66        195.38         7.01 o                         
   5   9   3        254.52        343.84         9.04 o                         
   6   9   3       2021.41       2046.02        34.83 o                         
   7   9   3        233.06        233.75         6.79 o                         
   8   9   3        204.95        206.87         7.81 o                         
   9   9   3         58.70         71.75         7.00 o                         
  10   9   3         41.43         38.88         6.81 o                         
  11   9   3         29.09         24.90         8.58 o                         
  12   9   3         36.71         35.05         9.77 o                         
 -12  10   3        122.58        108.30         7.49 o                         
 -11  10   3        395.06        392.56        22.25 o                         
 -10  10   3         68.08         73.53         9.21 o                         
  -9  10   3       1105.65       1201.49        33.38 o                         
  -8  10   3        576.62        611.39        27.00 o                         
  -7  10   3         90.98         89.52         8.52 o                         
  -6  10   3       1023.98       1024.43        28.88 o                         
  -5  10   3        110.63        131.85         7.25 o                         
  -4  10   3        971.74        934.98        16.92 o                         
  -3  10   3       3045.98       2810.39        15.83 o                         
  -2  10   3       5867.40       5224.32        55.10 o                         
  -1  10   3        620.96        745.71         9.71 o                         
   0  10   3       3163.31       2942.26        39.12 o                         
   1  10   3        876.92        945.95        10.97 o                         
   2  10   3       2897.84       2757.66        20.43 o                         
   3  10   3       3374.64       3161.46        45.13 o                         
   4  10   3        970.21        974.04        11.12 o                         
   5  10   3       1575.33       1488.81        20.57 o                         
   6  10   3       1015.40        988.45        15.27 o                         
   7  10   3         67.63         67.01         6.69 o                         
   8  10   3        564.26        575.61        11.91 o                         
   9  10   3       1021.25       1042.69        34.26 o                         
  10  10   3         66.75         75.63         8.09 o                         
  11  10   3        278.65        291.21        13.48 o                         
  12  10   3          6.81         13.50         8.76 o                         
 -12  11   3          0.12          2.82         7.37 o                         
 -11  11   3         49.70         54.78         9.58 o                         
 -10  11   3         54.50         66.24         8.83 o                         
  -9  11   3        170.08        209.98         9.95 o                         
  -8  11   3        347.69        367.41         9.86 o                         
  -7  11   3         89.21         88.12         8.34 o                         
  -6  11   3        205.56        221.68         9.13 o                         
  -5  11   3        916.06        959.02        22.61 o                         
  -4  11   3        304.70        298.53         9.73 o                         
  -3  11   3         83.67        128.89         9.13 o                         
  -2  11   3       2093.04       1890.39        35.33 o                         
  -1  11   3        223.55        239.03         7.75 o                         
   0  11   3        931.26        977.66        18.77 o                         
   1  11   3       1369.13       1339.65        21.27 o                         
   2  11   3        596.91        594.54         9.53 o                         
   3  11   3       2927.78       2776.52        35.47 o                         
   4  11   3        932.05        854.93        16.14 o                         
   5  11   3       1105.92       1105.21        19.17 o                         
   6  11   3        823.86        816.99        15.27 o                         
   7  11   3          2.33          6.84         5.79 o                         
   8  11   3       1019.59       1028.82        23.38 o                         
   9  11   3        254.24        275.52        12.73 o                         
  10  11   3        356.05        340.02        17.41 o                         
  11  11   3        188.65        165.76         8.26 o                         
  12  11   3         33.89         33.29         8.82 o                         
 -12  12   3         11.16         13.85         7.39 o                         
 -11  12   3         99.37        108.75        10.08 o                         
 -10  12   3         46.52         37.63         7.31 o                         
  -9  12   3         44.21         44.94         8.67 o                         
  -8  12   3          6.49         13.61         7.10 o                         
  -7  12   3        482.50        467.83        19.55 o                         
  -6  12   3        467.10        435.36        12.38 o                         
  -5  12   3        651.82        606.89        20.07 o                         
  -4  12   3        472.49        458.37        10.40 o                         
  -3  12   3        943.08        896.45        15.96 o                         
  -2  12   3       2475.34       2295.22        37.66 o                         
  -1  12   3      16631.71      15667.98       284.66 o                         
   0  12   3        767.36        659.47         9.43 o                         
   1  12   3      14456.00      14287.82       161.21 o                         
   2  12   3       1964.48       1757.13        37.14 o                         
   3  12   3       1517.44       1436.78        18.34 o                         
   4  12   3        703.80        654.68        10.21 o                         
   5  12   3        723.75        701.73        16.02 o                         
   6  12   3        950.99        955.17        14.14 o                         
   7  12   3        119.35        112.67         6.14 o                         
   8  12   3         27.73         25.75         6.48 o                         
   9  12   3         50.71         51.59         6.61 o                         
  10  12   3         58.86         48.08         7.01 o                         
  11  12   3         42.94         46.67         7.09 o                         
  12  12   3          3.97          6.31         9.03 o                         
 -12  13   3         67.46         70.12         8.75 o                         
 -11  13   3        217.96        217.78        10.08 o                         
 -10  13   3        502.37        503.71        10.11 o                         
  -9  13   3        258.33        282.66        14.70 o                         
  -8  13   3        546.63        536.89        10.32 o                         
  -7  13   3        109.54        123.22         8.83 o                         
  -6  13   3        991.23        938.23        35.50 o                         
  -5  13   3       1836.25       1748.06        41.41 o                         
  -4  13   3        184.55        193.23         6.94 o                         
  -3  13   3        816.94        764.21        20.85 o                         
  -2  13   3        655.30        660.53        14.49 o                         
  -1  13   3       2098.80       1954.69        20.72 o                         
   0  13   3       2372.78       2302.95        41.71 o                         
   1  13   3       3791.34       3447.66        49.55 o                         
   2  13   3       1165.18       1079.60        19.34 o                         
   3  13   3       2011.87       1895.97        24.79 o                         
   4  13   3        119.38        118.52         6.37 o                         
   5  13   3        324.51        357.61         8.27 o                         
   6  13   3        188.05        205.19         6.94 o                         
   7  13   3        198.12        195.81         6.52 o                         
   8  13   3        134.34        132.68         6.94 o                         
   9  13   3        123.59        136.92         7.10 o                         
  10  13   3         39.26         47.13         7.47 o                         
  11  13   3        132.12        129.88         8.38 o                         
  12  13   3         54.82         32.64         8.22 o                         
 -11  14   3        283.41        245.91        16.28 o                         
 -10  14   3        187.77        173.97         8.83 o                         
  -9  14   3        373.78        398.44        20.19 o                         
  -8  14   3        319.83        343.28        16.53 o                         
  -7  14   3          5.25         16.00         7.23 o                         
  -6  14   3        930.45        824.46        20.17 o                         
  -5  14   3         92.81        134.51         7.23 o                         
  -4  14   3       1208.26       1115.01        16.81 o                         
  -3  14   3        112.09         99.06         6.74 o                         
  -2  14   3       3355.64       3175.08        44.51 o                         
  -1  14   3        437.14        456.93         7.89 o                         
   0  14   3       1380.84       1278.05        11.76 o                         
   1  14   3       1394.78       1466.07        22.63 o                         
   2  14   3       3562.49       3390.01        40.14 o                         
   3  14   3        339.96        313.86         7.56 o                         
   4  14   3        139.46        162.10         7.18 o                         
   5  14   3       2300.59       2263.02        22.87 o                         
   6  14   3        797.05        735.38        13.66 o                         
   7  14   3        375.52        386.31         9.90 o                         
   8  14   3        363.66        388.62         7.77 o                         
   9  14   3       1065.48       1072.42        38.53 o                         
  10  14   3        169.94        161.62         7.40 o                         
  11  14   3        266.56        244.79         8.46 o                         
 -11  15   3         74.99         66.83         8.14 o                         
 -10  15   3         45.59         54.00         8.02 o                         
  -9  15   3        489.48        555.03        27.35 o                         
  -8  15   3       1023.60       1066.65        38.89 o                         
  -7  15   3        229.15        243.56        10.98 o                         
  -6  15   3        316.40        330.05        13.84 o                         
  -5  15   3       1541.61       1494.68        34.46 o                         
  -4  15   3        299.83        319.20         7.92 o                         
  -3  15   3         50.69         63.54         5.81 o                         
  -2  15   3       1432.47       1222.87        22.71 o                         
  -1  15   3       3241.98       2877.38        29.70 o                         
   0  15   3       1557.38       1293.20        26.39 o                         
   1  15   3        282.24        339.40         7.30 o                         
   2  15   3        313.96        330.84         9.26 o                         
   3  15   3       1272.54       1287.60        10.33 o                         
   4  15   3       1507.95       1421.84        12.14 o                         
   5  15   3        680.53        682.00        10.63 o                         
   6  15   3        557.59        542.32         9.65 o                         
   7  15   3        342.27        345.72        10.18 o                         
   8  15   3        652.82        638.68        17.80 o                         
   9  15   3         42.90         57.19         6.77 o                         
  10  15   3        152.03        147.56         7.61 o                         
  11  15   3        393.79        331.00        15.17 o                         
 -11  16   3         79.09         72.27         8.52 o                         
 -10  16   3         19.41         24.25         6.87 o                         
  -9  16   3          2.43         21.57         7.25 o                         
  -8  16   3        650.21        699.43        26.66 o                         
  -7  16   3        129.16        144.09         6.48 o                         
  -6  16   3         86.50         93.87         6.31 o                         
  -5  16   3       1173.03       1146.00        31.28 o                         
  -4  16   3         43.29         50.83         6.96 o                         
  -3  16   3       4542.44       4167.60       120.41 o                         
  -2  16   3       2126.84       2035.28        46.13 o                         
  -1  16   3       2872.12       2710.90        34.68 o                         
   0  16   3        496.96        483.88        10.07 o                         
   1  16   3       3295.00       3208.67        60.39 o                         
   2  16   3       2196.49       2165.05        39.80 o                         
   3  16   3       1743.97       1737.66        18.29 o                         
   4  16   3        654.53        676.87        11.61 o                         
   5  16   3        140.79        154.22         6.74 o                         
   6  16   3        259.92        265.83         7.03 o                         
   7  16   3        491.27        463.50        12.42 o                         
   8  16   3       1064.94       1047.07        32.99 o                         
   9  16   3         92.31         76.69         6.83 o                         
  10  16   3        143.65        139.61         7.64 o                         
  11  16   3         35.41         24.82         6.88 o                         
 -11  17   3         78.18         60.22         7.89 o                         
 -10  17   3        226.83        220.21        15.20 o                         
  -9  17   3        227.92        227.75        13.25 o                         
  -8  17   3        301.80        327.06         8.26 o                         
  -7  17   3         36.16         38.08         6.61 o                         
  -6  17   3         21.21         20.90         7.30 o                         
  -5  17   3       1312.63       1195.40        20.88 o                         
  -4  17   3        917.51        879.00        33.53 o                         
  -3  17   3        350.69        328.02        15.13 o                         
  -2  17   3        628.29        589.85        11.61 o                         
  -1  17   3       1340.86       1265.79        27.62 o                         
   0  17   3        318.25        338.02         6.33 o                         
   1  17   3        191.66        189.78         6.55 o                         
   2  17   3       2093.91       2003.05        40.44 o                         
   3  17   3        692.75        684.63        14.52 o                         
   4  17   3        334.77        339.14         7.66 o                         
   5  17   3         24.75         58.50         7.04 o                         
   6  17   3        163.00        161.98         6.60 o                         
   7  17   3         69.03         61.02         5.66 o                         
   8  17   3        322.53        328.93         8.00 o                         
   9  17   3         20.12         33.51         6.61 o                         
  10  17   3         42.52         44.95         6.61 o                         
  11  17   3         19.14         21.75         7.16 o                         
 -11  18   3        162.92        134.63        11.53 o                         
 -10  18   3         94.46         71.09         8.09 o                         
  -9  18   3        123.79        120.76        10.26 o                         
  -8  18   3         31.94         32.38         7.44 o                         
  -7  18   3          0.52          6.14         5.40 o                         
  -6  18   3       1280.56       1337.94        39.12 o                         
  -5  18   3         94.12         88.90         7.39 o                         
  -4  18   3        761.66        791.28        19.49 o                         
  -3  18   3        125.28        163.20         6.65 o                         
  -2  18   3      10717.54      10682.74       209.98 o                         
  -1  18   3        345.41        340.78         6.69 o                         
   0  18   3       1315.81       1194.18        24.01 o                         
   1  18   3       1692.06       1540.62        24.81 o                         
   2  18   3       9277.33       9047.50        80.23 o                         
   3  18   3       2347.18       2156.01        31.63 o                         
   4  18   3       2602.80       2442.26        38.68 o                         
   5  18   3        396.53        364.03         7.31 o                         
   6  18   3        126.26        136.77         8.44 o                         
   7  18   3         15.83         19.21         5.79 o                         
   8  18   3         23.97         22.28         6.56 o                         
   9  18   3         51.24         49.98         5.89 o                         
  10  18   3          1.77          2.56         6.93 o                         
  11  18   3          8.99         11.19         7.77 o                         
 -10  19   3        146.46        126.04         7.55 o                         
  -9  19   3         55.78         44.13         6.78 o                         
  -8  19   3        115.63        124.51        10.84 o                         
  -7  19   3        102.93        126.47         6.12 o                         
  -6  19   3        313.90        286.27         9.78 o                         
  -5  19   3        565.97        577.24         8.41 o                         
  -4  19   3       1144.21       1104.84        21.08 o                         
  -3  19   3       1181.45       1090.56        21.00 o                         
  -2  19   3        158.49        170.96         6.39 o                         
  -1  19   3       1380.34       1305.35        25.15 o                         
   0  19   3        614.17        657.57        18.52 o                         
   1  19   3        155.94        180.31         6.33 o                         
   2  19   3        554.47        551.25        10.04 o                         
   3  19   3         30.11         68.65         6.80 o                         
   4  19   3        123.00        139.16         7.11 o                         
   5  19   3       1503.55       1428.24        17.61 o                         
   6  19   3        282.95        297.42        10.29 o                         
   7  19   3         56.91         55.94         5.65 o                         
   8  19   3        230.70        215.90         9.95 o                         
   9  19   3        188.00        173.80         7.21 o                         
  10  19   3         29.18         33.67         6.58 o                         
 -10  20   3        115.57         83.65         7.79 o                         
  -9  20   3          8.70         12.60         7.40 o                         
  -8  20   3         31.40         41.67         6.86 o                         
  -7  20   3        277.25        294.00         7.49 o                         
  -6  20   3        727.26        753.26         8.51 o                         
  -5  20   3        803.71        812.68        16.85 o                         
  -4  20   3         70.13         66.99         5.61 o                         
  -3  20   3        201.35        188.37         6.79 o                         
  -2  20   3        227.91        213.10         6.86 o                         
  -1  20   3       2804.99       2662.23        62.23 o                         
   0  20   3         64.25         64.08         6.43 o                         
   1  20   3       2671.71       2543.09        27.63 o                         
   2  20   3        110.68         98.85         6.89 o                         
   3  20   3        690.68        656.59        10.03 o                         
   4  20   3        494.75        471.09         8.03 o                         
   5  20   3       1388.64       1386.32        32.28 o                         
   6  20   3        770.29        766.34        25.49 o                         
   7  20   3        146.76        149.14         6.60 o                         
   8  20   3         49.48         54.75         6.57 o                         
   9  20   3         20.74         23.01         5.86 o                         
  10  20   3        113.03        116.14         7.80 o                         
 -10  21   3        105.92         79.98         8.32 o                         
  -9  21   3         72.17         70.05         7.82 o                         
  -8  21   3         12.35         14.13         6.19 o                         
  -7  21   3        436.62        415.47        14.53 o                         
  -6  21   3        665.26        629.93        20.25 o                         
  -5  21   3       1671.49       1658.96        41.53 o                         
  -4  21   3        485.05        435.16        10.81 o                         
  -3  21   3        598.80        524.40        15.16 o                         
  -2  21   3        374.89        334.61        11.12 o                         
  -1  21   3        195.83        173.58         5.97 o                         
   0  21   3        154.10        150.59         7.93 o                         
   1  21   3        134.23        126.51         5.54 o                         
   2  21   3        309.26        281.71         7.66 o                         
   3  21   3          1.38         14.26         5.37 o                         
   4  21   3         48.78         49.21         6.06 o                         
   5  21   3        602.33        611.71        18.56 o                         
   6  21   3        708.42        724.56        21.15 o                         
   7  21   3         26.95         41.78         5.82 o                         
   8  21   3         15.14         12.78         6.12 o                         
   9  21   3         15.83          9.02         5.98 o                         
  10  21   3         74.62         54.21         6.80 o                         
  -9  22   3        273.59        240.76        19.46 o                         
  -8  22   3         80.81         78.10         6.41 o                         
  -7  22   3         27.58         37.00         6.60 o                         
  -6  22   3         69.85         81.49         6.79 o                         
  -5  22   3        166.57        173.64         6.96 o                         
  -4  22   3        226.31        216.40        10.97 o                         
  -3  22   3        270.78        284.16        13.09 o                         
  -2  22   3        105.23         97.12         5.70 o                         
  -1  22   3       1372.20       1329.52        25.02 o                         
   0  22   3       2086.82       1842.67        46.00 o                         
   1  22   3       1300.77       1260.17        29.56 o                         
   2  22   3         41.42         48.47         5.85 o                         
   3  22   3        458.13        451.24         7.29 o                         
   4  22   3        100.91        108.24         6.00 o                         
   5  22   3        127.99        123.57         6.04 o                         
   6  22   3        381.91        362.59        14.57 o                         
   7  22   3        156.48        141.65         6.47 o                         
   8  22   3         57.60         51.08         6.03 o                         
   9  22   3        243.77        224.94        11.09 o                         
  -9  23   3         47.16         40.72         7.24 o                         
  -8  23   3        297.32        282.02        12.68 o                         
  -7  23   3         96.17         89.22         5.95 o                         
  -6  23   3         30.03         34.99         5.55 o                         
  -5  23   3         26.42         23.75         6.03 o                         
  -4  23   3        305.59        295.84        14.95 o                         
  -3  23   3        157.83        155.92         6.25 o                         
  -2  23   3        545.33        542.61        13.86 o                         
  -1  23   3        247.77        223.44         7.50 o                         
   0  23   3        442.58        358.33         7.64 o                         
   1  23   3         13.03         18.90         5.49 o                         
   2  23   3        291.65        266.35         6.62 o                         
   3  23   3        179.84        166.92         6.38 o                         
   4  23   3        582.72        551.21        11.03 o                         
   5  23   3        299.32        284.93         6.97 o                         
   6  23   3         31.84         30.84         5.95 o                         
   7  23   3         65.49         50.41         6.29 o                         
   8  23   3        403.71        343.17         9.28 o                         
   9  23   3        140.13        125.46         7.57 o                         
  -9  24   3         38.88         33.18         7.43 o                         
  -8  24   3         23.71         25.18         6.87 o                         
  -7  24   3        164.51        165.87         9.83 o                         
  -6  24   3         56.92         48.02         6.60 o                         
  -5  24   3        246.93        219.28        10.13 o                         
  -4  24   3        494.42        492.24        28.60 o                         
  -3  24   3       1093.35        975.88        18.77 o                         
  -2  24   3        289.07        273.48        12.76 o                         
  -1  24   3        698.65        693.86        20.80 o                         
   0  24   3        227.90        210.71         6.24 o                         
   1  24   3        461.23        434.61        17.43 o                         
   2  24   3        588.62        529.86         9.03 o                         
   3  24   3        726.92        701.09        17.60 o                         
   4  24   3        190.87        176.27         6.61 o                         
   5  24   3         21.30         26.93         6.13 o                         
   6  24   3        238.37        209.76         8.61 o                         
   7  24   3         40.23         31.26         5.90 o                         
   8  24   3         16.19         13.77         6.68 o                         
   9  24   3          7.00          9.94         6.62 o                         
  -8  25   3        130.04         86.58         7.26 o                         
  -7  25   3         29.90         34.42         6.95 o                         
  -6  25   3        202.76        181.05        10.16 o                         
  -5  25   3        129.19        119.54         6.14 o                         
  -4  25   3        134.99        126.95        10.94 o                         
  -3  25   3        300.53        296.75        11.51 o                         
  -2  25   3         27.97         31.80         6.27 o                         
  -1  25   3        443.38        408.85         7.04 o                         
   0  25   3        207.26        207.88         8.74 o                         
   1  25   3        335.21        349.47        14.26 o                         
   2  25   3        286.76        277.86         9.68 o                         
   3  25   3        613.93        516.45        15.53 o                         
   4  25   3        191.38        179.75         5.97 o                         
   5  25   3         89.00         95.55         6.44 o                         
   6  25   3         93.83         89.32         7.63 o                         
   7  25   3        120.45        105.35         6.59 o                         
   8  25   3          6.13         17.08         6.78 o                         
  -8  26   3         78.12         62.69         6.47 o                         
  -7  26   3         35.27         30.51         5.84 o                         
  -6  26   3        187.15        163.49         7.47 o                         
  -5  26   3         42.67         52.80         6.24 o                         
  -4  26   3        412.09        420.79        20.83 o                         
  -3  26   3         60.67         57.13         5.21 o                         
  -2  26   3        284.30        248.21         9.44 o                         
  -1  26   3         32.23         37.71         6.08 o                         
   0  26   3        305.67        280.52         7.36 o                         
   1  26   3         69.49         76.27         6.14 o                         
   2  26   3        130.93        139.04         7.82 o                         
   3  26   3         79.18         74.76         6.71 o                         
   4  26   3        222.98        209.45         7.55 o                         
   5  26   3        562.47        500.93        14.10 o                         
   6  26   3        130.31        120.72         6.83 o                         
   7  26   3        180.07        147.83        11.66 o                         
   8  26   3         42.70         41.38         7.11 o                         
  -7  27   3        138.72        105.05         9.92 o                         
  -6  27   3        270.74        242.95        10.92 o
[truncated: 701,461 more chars]
